# Supplementary material for: Multivariate meta-analysis reveals global transcriptomic signatures underlying distinct human naive-like pluripotent states
Source: PLoS One. 2021 May 13;16(5):e0251461. doi: 10.1371/journal.pone.0251461 (PMC8118304; doi:10.1371/journal.pone.0251461)
Supplement: S1 Table — (XLSX) [file pone.0251461.s004.xlsx]

## Sheet: Sample_Information 
Sample #	Accession #	Sample ID #	DataSet	Sample/Cell name	Species	Sex	Cell Type	Cellular State	Detailed descriptions	Platform	Cellular States by studies	Oxygen level	Investigator
1	E-MTAB-2031	hESC_Rep1	D3	H1	Human		hESC	Primed	Primed_WA01_Chan	RNA-Seq	Primed_Chan	Normoxia	Chan
2	E-MTAB-2031	hESC_Rep2	D3	H1	Human		hESC	Primed	Primed_WA01_Chan	RNA-Seq	Primed_Chan	Normoxia	Chan
3	E-MTAB-2031	hESC_Rep3	D3	H1	Human		hESC	Primed	Primed_WA01_Chan	RNA-Seq	Primed_Chan	Normoxia	Chan
4	E-MTAB-2031	3iL_hESC_Rep1	D3	H1	Human		hESC	Naïve-like	Undiff_3iL_WA01_Chan	RNA-Seq	Naïve-like_Chan	Normoxia	Chan
5	E-MTAB-2031	3iL_hESC_Rep2	D3	H1	Human		hESC	Naïve-like	Undiff_3iL_WA01_Chan	RNA-Seq	Naïve-like_Chan	Normoxia	Chan
6	E-MTAB-2031	3iL_hESC_Rep3	D3	H1	Human		hESC	Naïve-like	Undiff_3iL_WA01_CHan	RNA-Seq	Naïve-like_Chan	Normoxia	Chan
1	GSE46872	GSM1139484	D5	WIBR3	Human		hESC	Naïve-like	Naïve_WIBR3_1_Gafni	Microarray	Naïve-like_Gafni	Normoxia	Gafni
2	GSE46872	GSM1139485	D5	C2	Human		hiPSC	Naïve-like	Naïve_C2_Gafni	Microarray	Naïve-like_Gafni	Normoxia	Gafni
3	GSE46872	GSM1139486	D5	Wis1	Human		hESC	Naïve-like	Naïve_Wis1_Gafni	Microarray	Naïve-like_Gafni	Normoxia	Gafni
4	GSE46872	GSM1139487	D5	H1	Human		hESC	Naïve-like	Naïve_WA01_Gafni	Microarray	Naïve-like_Gafni	Normoxia	Gafni
5	GSE46872	GSM1139488	D5	WIBR3	Human		hESC	Primed	Primed_WIBR3_Gafni	Microarray	Primed_Gafni	Normoxia	Gafni
6	GSE46872	GSM1139489	D5	C1	Human		hiPSC	Naïve-like	Naïve_C1_Gafni	Microarray	Naïve-like_Gafni	Normoxia	Gafni
7	GSE46872	GSM1139490	D5	WIBR3	Human		hESC	Primed	Re-Primed_WIBR3_Gafni	Microarray	Primed_Gafni	Normoxia	Gafni
8	GSE46872	GSM1139491	D5	WIBR3	Human		hESC	Naïve-like	Naïve_WIBR3_2_Gafni	Microarray	Naïve-like_Gafni	Normoxia	Gafni
9	GSE46872	GSM1139492	D5	BG01	Human		hESC	Naïve-like	Naïve_BG01_Gafni	Microarray	Naïve-like_Gafni	Normoxia	Gafni
10	GSE46872	GSM1139493	D5	WIS2	Human		hESC	Naïve-like	Naïve_WIS2_Gafni	Microarray	Naïve-like_Gafni	Normoxia	Gafni
11	GSE46872	GSM1139494	D5	H9	Human		hESC	Naïve-like	Naïve_WA09_Gafni	Microarray	Naïve-like_Gafni	Normoxia	Gafni
12	GSE46872	GSM1139495	D5	H9	Human		hESC	Primed	Primed_WA09_Gafni	Microarray	Primed_Gafni	Normoxia	Gafni
1	GSE50868	GSM1231396	D6	hiPSC_6F C	Human		hiPSC	Primed	Primed_hiPSC_6F C (Conventional medium)	Microarray	Primed_Valamehr	Normoxia	Valamehr
2	GSE50868	GSM1231395	D6	hiPSC_6F C	Human		hiPSC	Primed	Primed_hiPSC_6F C	Microarray	Primed_Valamehr	Normoxia	Valamehr
3	GSE50868	GSM1231388	D6	hiPSC_6F C_SMC4	Human		hiPSC	Primed	Primed_hiPSC_6F C_SMC4 (Conventional medium to SMC4)	Microarray	Primed_Valamehr	Normoxia	Valamehr
4	GSE50868	GSM1231394	D6	hiPSC_3F C	Human		hiPSC	Primed	Primed_hiPSC_3F C	Microarray	Primed_Valamehr	Normoxia	Valamehr
5	GSE50868	GSM1231397	D6	hiPSC_6F C	Human		hiPSC	Primed	Primed_hiPSC_6F C	Microarray	Primed_Valamehr	Normoxia	Valamehr
6	GSE50868	GSM1231387	D6	hiPSC_6F C_SMC4	Human		hiPSC	Primed	Primed_hiPSC_6F C_SMC4	Microarray	Primed_Valamehr	Normoxia	Valamehr
7	GSE50868	GSM1231391	D6	H1	Human		hESC	Primed	Primed_WA01 C	Microarray	Primed_Valamehr	Normoxia	Valamehr
8	GSE50868	GSM1231384	D6	hiPSC_3F C_FMM	Human		hiPSC	Naïve-like	Naive_hiPSC_3F C_FMM (Conventional medium to FMM)	Microarray	Naïve-like_Valamehr	Normoxia	Valamehr
9	GSE50868	GSM1231393	D6	hiPSC_3F C	Human		hiPSC	Primed	Primed_hiPSC_3F C	Microarray	Primed_Valamehr	Normoxia	Valamehr
10	GSE50868	GSM1231385	D6	hiPSC_6F C_FMM	Human		hiPSC	Naïve-like	NL_hiPSC_6F C_FMM	Microarray	Naïve-like_Valamehr	Normoxia	Valamehr
11	GSE50868	GSM1231386	D6	hiPSC_Epis FMM_C	Human		hiPSC	Primed	Primed-hiPSC_Epis FMM_C (from FMM to conventional medium)	Microarray	Primed_Valamehr	Normoxia	Valamehr
12	GSE50868	GSM1231381	D6	hiPSC_Epis FMM	Human		hiPSC	Naïve-like	Naïve_hiPSC_Epis FMM	Microarray	Naïve-like_Valamehr	Normoxia	Valamehr
13	GSE50868	GSM1231382	D6	hiPSC_Epis FMM	Human		hiPSC	Naïve-like	Naive_hiPSC_Epis FMM	Microarray	Naïve-like_Valamehr	Normoxia	Valamehr
14	GSE50868	GSM1231389	D6	hiPSC_3F SMC4	Human		hiPSC	Primed	Primed_hiPSC_3F SMC4	Microarray	Primed_Valamehr	Normoxia	Valamehr
15	GSE50868	GSM1231390	D6	hiPSC_3F SMC4	Human		hiPSC	Primed	Primed_hiPSC_3F SMC4	Microarray	Primed_Valamehr	Normoxia	Valamehr
16	GSE50868	GSM1231383	D6	hiPSC_Epis FMM	Human		hiPSC	Naïve-like	Naïve_hiPSC_Epis FMM	Microarray	Naïve-like_Valamehr	Normoxia	Valamehr
17	GSE50868	GSM1231392	D6	HUES9	Human		hESC	Primed	Primed_HUES9_C	Microarray	Primed_Valamehr	Normoxia	Valamehr
1	GSE59435	GSM1436805	D7	WIBR2	Human		hESC	Primed	Primed_WIBR2	Microarray	Primed_Theunissen	Hypoxia	Theunissen
2	GSE59435	GSM1436809	D7	WIN1 5i/L/A	Human		Hu blastocysts	Naïve-like	NL_WIN1 5i/L/A	Microarray	Naïve-like_Theunissen	Hypoxia	Theunissen
3	GSE59435	GSM1436810	D7	WIN1 6i/L/A	Human		Hu blastocysts	Naïve-like	NL_WIN1 6i/L/A	Microarray	Naïve-like_Theunissen	Hypoxia	Theunissen
4	GSE59435	GSM1436804	D7	WIBR3	Human		hESC	Primed	Primed_WIBR3	Microarray	Primed_Theunissen	Hypoxia	Theunissen
5	GSE59435	GSM1436808	D7	WIBR3_6i/L/A	Human		hESC	Naïve-like	NL_WIBR3_6i/L/A	Microarray	Naïve-like_Theunissen	Hypoxia	Theunissen
6	GSE59435	GSM1436807	D7	WIBR2 6i/L/A	Human		hESC	Naïve-like	NL_WIBR2 6i/L/A	Microarray	Naïve-like_Theunissen	Hypoxia	Theunissen
7	GSE59435	GSM1436806	D7	WIBR2 6i/L/A	Human		hESC	Naïve-like	NL_WIBR2 6i/L/A	Microarray	Naïve-like_Theunissen	Hypoxia	Theunissen
1	E-MTAB-2856	NA	D23	Ad_iPS1	Human		hiPSC	Primed	Ad_iPS1_1	Microarray	Primed_Takashima	Hypoxia	Takashima
2	E-MTAB-2856	NA	D23	Ad_iPS1	Human		hiPSC	Primed	Ad_iPS1_2	Microarray	Primed_Takashima	Hypoxia	Takashima
3	E-MTAB-2856	NA	D23	Ad_iPS1	Human		hiPSC	Primed	Ad_iPS1_3	Microarray	Primed_Takashima	Hypoxia	Takashima
4	E-MTAB-2856	NA	D23	Ad_iPS1_reset_1	Human		hiPSC	Naïve-like	Ad_iPS1_reset_1	Microarray	Naïve-like_Takashima	Hypoxia	Takashima
5	E-MTAB-2856	NA	D23	Ad_iPS1_reset_2	Human		hiPSC	Naïve-like	Ad_iPS1_reset_2	Microarray	Naïve-like_Takashima	Hypoxia	Takashima
6	E-MTAB-2856	NA	D23	Ad_iPS1_reset_3	Human		hiPSC	Naïve-like	Ad_iPS1_reset_3	Microarray	Naïve-like_Takashima	Hypoxia	Takashima
7	E-MTAB-2856	NA	D23	F_iPS2b_1	Human		hiPSC	Primed	F_iPS2b_1	Microarray	Primed_Takashima	Hypoxia	Takashima
8	E-MTAB-2856	NA	D23	F_iPS2b_2	Human		hiPSC	Primed	F_iPS2b_2	Microarray	Primed_Takashima	Hypoxia	Takashima
9	E-MTAB-2856	NA	D23	F_iPS2b_3	Human		hiPSC	Primed	F_iPS2b_3	Microarray	Primed_Takashima	Hypoxia	Takashima
10	E-MTAB-2856	NA	D23	F_iPS2b_reset_1	Human		hiPSC	Naïve-like	F_iPS2b_reset_1	Microarray	Naïve-like_Takashima	Hypoxia	Takashima
11	E-MTAB-2856	NA	D23	F_iPS2b_reset_2	Human		hiPSC	Naïve-like	F_iPS2b_reset_2	Microarray	Naïve-like_Takashima	Hypoxia	Takashima
12	E-MTAB-2856	NA	D23	F_iPS2b_reset_3	Human		hiPSC	Naïve-like	F_iPS2b_reset_3	Microarray	Naïve-like_Takashima	Hypoxia	Takashima
13	E-MTAB-2856	NA	D23	H9	Human		hESC	Primed	H9_1	Microarray	Primed_Takashima	Hypoxia	Takashima
14	E-MTAB-2856	NA	D23	H9	Human		hESC	Primed	H9_2	Microarray	Primed_Takashima	Hypoxia	Takashima
15	E-MTAB-2856	NA	D23	H9	Human		hESC	Primed	H9_3	Microarray	Primed_Takashima	Hypoxia	Takashima
16	E-MTAB-2856	NA	D23	H9_c8	Human		hESC	Primed	H9_c8_1	Microarray	Primed_Takashima	Hypoxia	Takashima
17	E-MTAB-2856	NA	D23	H9_c8	Human		hESC	Primed	H9_c8_2	Microarray	Primed_Takashima	Hypoxia	Takashima
18	E-MTAB-2856	NA	D23	H9_c8	Human		hESC	Primed	H9_c8_3	Microarray	Primed_Takashima	Hypoxia	Takashima
19	E-MTAB-2856	NA	D23	H9_c8_reset	Human		hESC	Naïve-like	H9_c8_reset_1	Microarray	Naïve-like_Takashima	Hypoxia	Takashima
20	E-MTAB-2856	NA	D23	H9_c8_reset	Human		hESC	Naïve-like	H9_c8_reset_2	Microarray	Naïve-like_Takashima	Hypoxia	Takashima
21	E-MTAB-2856	NA	D23	H9_c8_reset	Human		hESC	Naïve-like	H9_c8_reset_3	Microarray	Naïve-like_Takashima	Hypoxia	Takashima
22	E-MTAB-2856	NA	D23	H9_reset	Human		hESC	Naïve-like	H9_reset_1	Microarray	Naïve-like_Takashima	Hypoxia	Takashima
23	E-MTAB-2856	NA	D23	H9_reset	Human		hESC	Naïve-like	H9_reset_2	Microarray	Naïve-like_Takashima	Hypoxia	Takashima
24	E-MTAB-2856	NA	D23	H9_reset	Human		hESC	Naïve-like	H9_reset_3	Microarray	Naïve-like_Takashima	Hypoxia	Takashima
1	E-MTAB-4461	NA	D24	HNES1	Human		Hu blastocysts day 6	Naïve-like	HNES1_R1	RNA-Seq	Naïve-like_Guo	Hypoxia	Guo
2	E-MTAB-4461	NA	D24	HNES1	Human		Hu blastocysts day 6	Naïve-like	HNES1_R2	RNA-Seq	Naïve-like_Guo	Hypoxia	Guo
3	E-MTAB-4461	NA	D24	HNES1	Human		Hu blastocysts day 6	Naïve-like	HNES1_R3	RNA-Seq	Naïve-like_Guo	Hypoxia	Guo
4	E-MTAB-4461	NA	D24	HNES2	Human		Hu blastocysts day 6	Naïve-like	HNES2_R1	RNA-Seq	Naïve-like_Guo	Hypoxia	Guo
5	E-MTAB-4461	NA	D24	HNES2	Human		Hu blastocysts day 6	Naïve-like	HNES2_R2	RNA-Seq	Naïve-like_Guo	Hypoxia	Guo
6	E-MTAB-4461	NA	D24	HNES2	Human		Hu blastocysts day 6	Naïve-like	HNES2_R3	RNA-Seq	Naïve-like_Guo	Hypoxia	Guo
7	E-MTAB-4461	NA	D24	HNES3	Human		Hu blastocysts day 6	Naïve-like	HNES3_R1	RNA-Seq	Naïve-like_Guo	Hypoxia	Guo
8	E-MTAB-4461	NA	D24	HNES3	Human		Hu blastocysts day 6	Naïve-like	HNES3_R2	RNA-Seq	Naïve-like_Guo	Hypoxia	Guo
9	E-MTAB-4461	NA	D24	HNES3	Human		Hu blastocysts day 6	Naïve-like	HNES3_R3	RNA-Seq	Naïve-like_Guo	Hypoxia	Guo
1	GSE36552	NA	D25	Oocyte	Human		Hu Oocyte #1	Oocyte	Oocyte #1(RPKM)	RNA-Seq	Oocyte_Yan	Normoxia	Yan
2	GSE36552	NA	D25	Oocyte	Human		Hu Oocyte #2	Oocyte	Oocyte #2(RPKM)	RNA-Seq	Oocyte_Yan	Normoxia	Yan
3	GSE36552	NA	D25	Oocyte	Human		Hu Oocyte #3	Oocyte	Oocyte #3(RPKM)	RNA-Seq	Oocyte_Yan	Normoxia	Yan
4	GSE36552	NA	D25	Zygote	Human		Hu Zygote #1	Zygote	Zygote #1(RPKM)	RNA-Seq	Zygote_Yan	Normoxia	Yan
5	GSE36552	NA	D25	Zygote	Human		Hu Zygote #2	Zygote	Zygote #2(RPKM)	RNA-Seq	Zygote_Yan	Normoxia	Yan
6	GSE36552	NA	D25	Zygote	Human		Hu Zygote #3	Zygote	Zygote #3(RPKM)	RNA-Seq	Zygote_Yan	Normoxia	Yan
7	GSE36552	NA	D25	2-cell embryo#1	Human		Hu 2-cell embryo	2-cell embryo	2-cell embryo#1 -Cell#1(RPKM)	RNA-Seq	2-cell embryo_Yan	Normoxia	Yan
8	GSE36552	NA	D25	2-cell embryo#1	Human		Hu 2-cell embryo	2-cell embryo	2-cell embryo#1 -Cell#2(RPKM)	RNA-Seq	2-cell embryo_Yan	Normoxia	Yan
9	GSE36552	NA	D25	2-cell embryo#2	Human		Hu 2-cell embryo	2-cell embryo	2-cell embryo#2 -Cell#1(RPKM)	RNA-Seq	2-cell embryo_Yan	Normoxia	Yan
10	GSE36552	NA	D25	2-cell embryo#2	Human		Hu 2-cell embryo	2-cell embryo	2-cell embryo#2 -Cell#2(RPKM)	RNA-Seq	2-cell embryo_Yan	Normoxia	Yan
11	GSE36552	NA	D25	2-cell embryo#3	Human		Hu 2-cell embryo	2-cell embryo	2-cell embryo#3 -Cell#1(RPKM)	RNA-Seq	2-cell embryo_Yan	Normoxia	Yan
12	GSE36552	NA	D25	2-cell embryo#3	Human		Hu 2-cell embryo	2-cell embryo	2-cell embryo#3 -Cell#2(RPKM)	RNA-Seq	2-cell embryo_Yan	Normoxia	Yan
13	GSE36552	NA	D25	hESC passage#0	Human		hESC passage#0	Primary hESCs	hESC passage#0 -Cell#1(RPKM)	RNA-Seq	Primary hESCs_Yan	Normoxia	Yan
14	GSE36552	NA	D25	hESC passage#0	Human		hESC passage#0	Primary hESCs	hESC passage#0 -Cell#2(RPKM)	RNA-Seq	Primary hESCs_Yan	Normoxia	Yan
15	GSE36552	NA	D25	4-cell embryo#1	Human		Hu 4-cell embryo	4-cell embryo	4-cell embryo#1 -Cell#1(RPKM)	RNA-Seq	4-cell embryo_Yan	Normoxia	Yan
16	GSE36552	NA	D25	4-cell embryo#1	Human		Hu 4-cell embryo	4-cell embryo	4-cell embryo#1 -Cell#2(RPKM)	RNA-Seq	4-cell embryo_Yan	Normoxia	Yan
17	GSE36552	NA	D25	4-cell embryo#1	Human		Hu 4-cell embryo	4-cell embryo	4-cell embryo#1 -Cell#3(RPKM)	RNA-Seq	4-cell embryo_Yan	Normoxia	Yan
18	GSE36552	NA	D25	4-cell embryo#1	Human		Hu 4-cell embryo	4-cell embryo	4-cell embryo#1 -Cell#4(RPKM)	RNA-Seq	4-cell embryo_Yan	Normoxia	Yan
19	GSE36552	NA	D25	4-cell embryo#2	Human		Hu 4-cell embryo	4-cell embryo	4-cell embryo#2 -Cell#1(RPKM)	RNA-Seq	4-cell embryo_Yan	Normoxia	Yan
20	GSE36552	NA	D25	4-cell embryo#2	Human		Hu 4-cell embryo	4-cell embryo	4-cell embryo#2 -Cell#2(RPKM)	RNA-Seq	4-cell embryo_Yan	Normoxia	Yan
21	GSE36552	NA	D25	4-cell embryo#2	Human		Hu 4-cell embryo	4-cell embryo	4-cell embryo#2 -Cell#3(RPKM)	RNA-Seq	4-cell embryo_Yan	Normoxia	Yan
22	GSE36552	NA	D25	4-cell embryo#2	Human		Hu 4-cell embryo	4-cell embryo	4-cell embryo#2 -Cell#4(RPKM)	RNA-Seq	4-cell embryo_Yan	Normoxia	Yan
23	GSE36552	NA	D25	4-cell embryo#3	Human		Hu 4-cell embryo	4-cell embryo	4-cell embryo#3 -Cell#1(RPKM)	RNA-Seq	4-cell embryo_Yan	Normoxia	Yan
24	GSE36552	NA	D25	4-cell embryo#3	Human		Hu 4-cell embryo	4-cell embryo	4-cell embryo#3 -Cell#2(RPKM)	RNA-Seq	4-cell embryo_Yan	Normoxia	Yan
25	GSE36552	NA	D25	4-cell embryo#3	Human		Hu 4-cell embryo	4-cell embryo	4-cell embryo#3 -Cell#3(RPKM)	RNA-Seq	4-cell embryo_Yan	Normoxia	Yan
26	GSE36552	NA	D25	4-cell embryo#3	Human		Hu 4-cell embryo	4-cell embryo	4-cell embryo#3 -Cell#4(RPKM)	RNA-Seq	4-cell embryo_Yan	Normoxia	Yan
27	GSE36552	NA	D25	8-cell embryo#1	Human		Hu 8-cell embryo	8-cell embryo	8-cell embryo#1 -Cell#1(RPKM)	RNA-Seq	8-cell embryo_Yan	Normoxia	Yan
28	GSE36552	NA	D25	8-cell embryo#1	Human		Hu 8-cell embryo	8-cell embryo	8-cell embryo#1 -Cell#2(RPKM)	RNA-Seq	8-cell embryo_Yan	Normoxia	Yan
29	GSE36552	NA	D25	8-cell embryo#1	Human		Hu 8-cell embryo	8-cell embryo	8-cell embryo#1 -Cell#3(RPKM)	RNA-Seq	8-cell embryo_Yan	Normoxia	Yan
30	GSE36552	NA	D25	8-cell embryo#1	Human		Hu 8-cell embryo	8-cell embryo	8-cell embryo#1 -Cell#4(RPKM)	RNA-Seq	8-cell embryo_Yan	Normoxia	Yan
31	GSE36552	NA	D25	8-cell embryo#2	Human		Hu 8-cell embryo	8-cell embryo	8-cell embryo#2 -Cell#1(RPKM)	RNA-Seq	8-cell embryo_Yan	Normoxia	Yan
32	GSE36552	NA	D25	8-cell embryo#2	Human		Hu 8-cell embryo	8-cell embryo	8-cell embryo#2 -Cell#2(RPKM)	RNA-Seq	8-cell embryo_Yan	Normoxia	Yan
33	GSE36552	NA	D25	8-cell embryo#2	Human		Hu 8-cell embryo	8-cell embryo	8-cell embryo#2 -Cell#3(RPKM)	RNA-Seq	8-cell embryo_Yan	Normoxia	Yan
34	GSE36552	NA	D25	8-cell embryo#2	Human		Hu 8-cell embryo	8-cell embryo	8-cell embryo#2 -Cell#4(RPKM)	RNA-Seq	8-cell embryo_Yan	Normoxia	Yan
35	GSE36552	NA	D25	8-cell embryo#2	Human		Hu 8-cell embryo	8-cell embryo	8-cell embryo#2 -Cell#5(RPKM)	RNA-Seq	8-cell embryo_Yan	Normoxia	Yan
36	GSE36552	NA	D25	8-cell embryo#2	Human		Hu 8-cell embryo	8-cell embryo	8-cell embryo#2 -Cell#6(RPKM)	RNA-Seq	8-cell embryo_Yan	Normoxia	Yan
37	GSE36552	NA	D25	8-cell embryo#2	Human		Hu 8-cell embryo	8-cell embryo	8-cell embryo#2 -Cell#7(RPKM)	RNA-Seq	8-cell embryo_Yan	Normoxia	Yan
38	GSE36552	NA	D25	8-cell embryo#2	Human		Hu 8-cell embryo	8-cell embryo	8-cell embryo#2 -Cell#8(RPKM)	RNA-Seq	8-cell embryo_Yan	Normoxia	Yan
39	GSE36552	NA	D25	8-cell embryo#3	Human		Hu 8-cell embryo	8-cell embryo	8-cell embryo#3 -Cell#1(RPKM)	RNA-Seq	8-cell embryo_Yan	Normoxia	Yan
40	GSE36552	NA	D25	8-cell embryo#3	Human		Hu 8-cell embryo	8-cell embryo	8-cell embryo#3 -Cell#2(RPKM)	RNA-Seq	8-cell embryo_Yan	Normoxia	Yan
41	GSE36552	NA	D25	8-cell embryo#3	Human		Hu 8-cell embryo	8-cell embryo	8-cell embryo#3 -Cell#3(RPKM)	RNA-Seq	8-cell embryo_Yan	Normoxia	Yan
42	GSE36552	NA	D25	8-cell embryo#3	Human		Hu 8-cell embryo	8-cell embryo	8-cell embryo#3 -Cell#4(RPKM)	RNA-Seq	8-cell embryo_Yan	Normoxia	Yan
43	GSE36552	NA	D25	8-cell embryo#3	Human		Hu 8-cell embryo	8-cell embryo	8-cell embryo#3 -Cell#5(RPKM)	RNA-Seq	8-cell embryo_Yan	Normoxia	Yan
44	GSE36552	NA	D25	8-cell embryo#3	Human		Hu 8-cell embryo	8-cell embryo	8-cell embryo#3 -Cell#6(RPKM)	RNA-Seq	8-cell embryo_Yan	Normoxia	Yan
45	GSE36552	NA	D25	8-cell embryo#3	Human		Hu 8-cell embryo	8-cell embryo	8-cell embryo#3 -Cell#7(RPKM)	RNA-Seq	8-cell embryo_Yan	Normoxia	Yan
46	GSE36552	NA	D25	8-cell embryo#3	Human		Hu 8-cell embryo	8-cell embryo	8-cell embryo#3 -Cell#8(RPKM)	RNA-Seq	8-cell embryo_Yan	Normoxia	Yan
47	GSE36552	NA	D25	Morulae #1	Human		Hu Morulae	Morulae	Morulae #1 -Cell#1(RPKM)	RNA-Seq	Morulae_Yan	Normoxia	Yan
48	GSE36552	NA	D25	Morulae #1	Human		Hu Morulae	Morulae	Morulae #1 -Cell#2(RPKM)	RNA-Seq	Morulae_Yan	Normoxia	Yan
49	GSE36552	NA	D25	Morulae #1	Human		Hu Morulae	Morulae	Morulae #1 -Cell#3(RPKM)	RNA-Seq	Morulae_Yan	Normoxia	Yan
50	GSE36552	NA	D25	Morulae #1	Human		Hu Morulae	Morulae	Morulae #1 -Cell#4(RPKM)	RNA-Seq	Morulae_Yan	Normoxia	Yan
51	GSE36552	NA	D25	Morulae #1	Human		Hu Morulae	Morulae	Morulae #1 -Cell#5(RPKM)	RNA-Seq	Morulae_Yan	Normoxia	Yan
52	GSE36552	NA	D25	Morulae #1	Human		Hu Morulae	Morulae	Morulae #1 -Cell#6(RPKM)	RNA-Seq	Morulae_Yan	Normoxia	Yan
53	GSE36552	NA	D25	Morulae #1	Human		Hu Morulae	Morulae	Morulae #1 -Cell#7(RPKM)	RNA-Seq	Morulae_Yan	Normoxia	Yan
54	GSE36552	NA	D25	Morulae #1	Human		Hu Morulae	Morulae	Morulae #1 -Cell#8(RPKM)	RNA-Seq	Morulae_Yan	Normoxia	Yan
55	GSE36552	NA	D25	Morulae #2	Human		Hu Morulae	Morulae	Morulae #2 -Cell#1(RPKM)	RNA-Seq	Morulae_Yan	Normoxia	Yan
56	GSE36552	NA	D25	Morulae #2	Human		Hu Morulae	Morulae	Morulae #2 -Cell#2(RPKM)	RNA-Seq	Morulae_Yan	Normoxia	Yan
57	GSE36552	NA	D25	Morulae #2	Human		Hu Morulae	Morulae	Morulae #2 -Cell#3(RPKM)	RNA-Seq	Morulae_Yan	Normoxia	Yan
58	GSE36552	NA	D25	Morulae #2	Human		Hu Morulae	Morulae	Morulae #2 -Cell#4(RPKM)	RNA-Seq	Morulae_Yan	Normoxia	Yan
59	GSE36552	NA	D25	Morulae #2	Human		Hu Morulae	Morulae	Morulae #2 -Cell#5(RPKM)	RNA-Seq	Morulae_Yan	Normoxia	Yan
60	GSE36552	NA	D25	Morulae #2	Human		Hu Morulae	Morulae	Morulae #2 -Cell#6(RPKM)	RNA-Seq	Morulae_Yan	Normoxia	Yan
61	GSE36552	NA	D25	Morulae #2	Human		Hu Morulae	Morulae	Morulae #2 -Cell#7(RPKM)	RNA-Seq	Morulae_Yan	Normoxia	Yan
62	GSE36552	NA	D25	Morulae #2	Human		Hu Morulae	Morulae	Morulae #2 -Cell#8(RPKM)	RNA-Seq	Morulae_Yan	Normoxia	Yan
63	GSE36552	NA	D25	Late blastocyst #1	Human		Hu Late blastocyst	Late blastocyst	Late blastocyst #1 -Cell#1(RPKM)	RNA-Seq	Late blastocyst_Yan	Normoxia	Yan
64	GSE36552	NA	D25	Late blastocyst #1	Human		Hu Late blastocyst	Late blastocyst	Late blastocyst #1 -Cell#2(RPKM)	RNA-Seq	Late blastocyst_Yan	Normoxia	Yan
65	GSE36552	NA	D25	Late blastocyst #1	Human		Hu Late blastocyst	Late blastocyst	Late blastocyst #1 -Cell#3(RPKM)	RNA-Seq	Late blastocyst_Yan	Normoxia	Yan
66	GSE36552	NA	D25	Late blastocyst #1	Human		Hu Late blastocyst	Late blastocyst	Late blastocyst #1 -Cell#4(RPKM)	RNA-Seq	Late blastocyst_Yan	Normoxia	Yan
67	GSE36552	NA	D25	Late blastocyst #1	Human		Hu Late blastocyst	Late blastocyst	Late blastocyst #1 -Cell#5(RPKM)	RNA-Seq	Late blastocyst_Yan	Normoxia	Yan
68	GSE36552	NA	D25	Late blastocyst #1	Human		Hu Late blastocyst	Late blastocyst	Late blastocyst #1 -Cell#6(RPKM)	RNA-Seq	Late blastocyst_Yan	Normoxia	Yan
69	GSE36552	NA	D25	Late blastocyst #1	Human		Hu Late blastocyst	Late blastocyst	Late blastocyst #1 -Cell#7(RPKM)	RNA-Seq	Late blastocyst_Yan	Normoxia	Yan
70	GSE36552	NA	D25	Late blastocyst #1	Human		Hu Late blastocyst	Late blastocyst	Late blastocyst #1 -Cell#8(RPKM)	RNA-Seq	Late blastocyst_Yan	Normoxia	Yan
71	GSE36552	NA	D25	Late blastocyst #1	Human		Hu Late blastocyst	Late blastocyst	Late blastocyst #1 -Cell#9(RPKM)	RNA-Seq	Late blastocyst_Yan	Normoxia	Yan
72	GSE36552	NA	D25	Late blastocyst #1	Human		Hu Late blastocyst	Late blastocyst	Late blastocyst #1 -Cell#10(RPKM)	RNA-Seq	Late blastocyst_Yan	Normoxia	Yan
73	GSE36552	NA	D25	Late blastocyst #1	Human		Hu Late blastocyst	Late blastocyst	Late blastocyst #1 -Cell#11(RPKM)	RNA-Seq	Late blastocyst_Yan	Normoxia	Yan
74	GSE36552	NA	D25	Late blastocyst #1	Human		Hu Late blastocyst	Late blastocyst	Late blastocyst #1 -Cell#12(RPKM)	RNA-Seq	Late blastocyst_Yan	Normoxia	Yan
75	GSE36552	NA	D25	Late blastocyst #2	Human		Hu Late blastocyst	Late blastocyst	Late blastocyst #2 -Cell#1(RPKM)	RNA-Seq	Late blastocyst_Yan	Normoxia	Yan
76	GSE36552	NA	D25	Late blastocyst #2	Human		Hu Late blastocyst	Late blastocyst	Late blastocyst #2 -Cell#2(RPKM)	RNA-Seq	Late blastocyst_Yan	Normoxia	Yan
77	GSE36552	NA	D25	Late blastocyst #2	Human		Hu Late blastocyst	Late blastocyst	Late blastocyst #2 -Cell#3(RPKM)	RNA-Seq	Late blastocyst_Yan	Normoxia	Yan
78	GSE36552	NA	D25	Late blastocyst #2	Human		Hu Late blastocyst	Late blastocyst	Late blastocyst #2 -Cell#4(RPKM)	RNA-Seq	Late blastocyst_Yan	Normoxia	Yan
79	GSE36552	NA	D25	Late blastocyst #2	Human		Hu Late blastocyst	Late blastocyst	Late blastocyst #2 -Cell#5(RPKM)	RNA-Seq	Late blastocyst_Yan	Normoxia	Yan
80	GSE36552	NA	D25	Late blastocyst #2	Human		Hu Late blastocyst	Late blastocyst	Late blastocyst #2 -Cell#6(RPKM)	RNA-Seq	Late blastocyst_Yan	Normoxia	Yan
81	GSE36552	NA	D25	Late blastocyst #2	Human		Hu Late blastocyst	Late blastocyst	Late blastocyst #2 -Cell#7(RPKM)	RNA-Seq	Late blastocyst_Yan	Normoxia	Yan
82	GSE36552	NA	D25	Late blastocyst #2	Human		Hu Late blastocyst	Late blastocyst	Late blastocyst #2 -Cell#8(RPKM)	RNA-Seq	Late blastocyst_Yan	Normoxia	Yan
83	GSE36552	NA	D25	Late blastocyst #2	Human		Hu Late blastocyst	Late blastocyst	Late blastocyst #2 -Cell#9(RPKM)	RNA-Seq	Late blastocyst_Yan	Normoxia	Yan
84	GSE36552	NA	D25	Late blastocyst #2	Human		Hu Late blastocyst	Late blastocyst	Late blastocyst #2 -Cell#10(RPKM)	RNA-Seq	Late blastocyst_Yan	Normoxia	Yan
85	GSE36552	NA	D25	Late blastocyst #3	Human		Hu Late blastocyst	Late blastocyst	Late blastocyst #3 -Cell#1(RPKM)	RNA-Seq	Late blastocyst_Yan	Normoxia	Yan
86	GSE36552	NA	D25	Late blastocyst #3	Human		Hu Late blastocyst	Late blastocyst	Late blastocyst #3 -Cell#2(RPKM)	RNA-Seq	Late blastocyst_Yan	Normoxia	Yan
87	GSE36552	NA	D25	Late blastocyst #3	Human		Hu Late blastocyst	Late blastocyst	Late blastocyst #3 -Cell#3(RPKM)	RNA-Seq	Late blastocyst_Yan	Normoxia	Yan
88	GSE36552	NA	D25	Late blastocyst #3	Human		Hu Late blastocyst	Late blastocyst	Late blastocyst #3 -Cell#4(RPKM)	RNA-Seq	Late blastocyst_Yan	Normoxia	Yan
89	GSE36552	NA	D25	Late blastocyst #3	Human		Hu Late blastocyst	Late blastocyst	Late blastocyst #3 -Cell#5(RPKM)	RNA-Seq	Late blastocyst_Yan	Normoxia	Yan
90	GSE36552	NA	D25	Late blastocyst #3	Human		Hu Late blastocyst	Late blastocyst	Late blastocyst #3 -Cell#6(RPKM)	RNA-Seq	Late blastocyst_Yan	Normoxia	Yan
91	GSE36552	NA	D25	Late blastocyst #3	Human		Hu Late blastocyst	Late blastocyst	Late blastocyst #3 -Cell#7(RPKM)	RNA-Seq	Late blastocyst_Yan	Normoxia	Yan
92	GSE36552	NA	D25	Late blastocyst #3	Human		Hu Late blastocyst	Late blastocyst	Late blastocyst #3 -Cell#8(RPKM)	RNA-Seq	Late blastocyst_Yan	Normoxia	Yan
93	GSE36552	NA	D25	hESC passage#0	Human		hESC passage#0	Primary hESCs	hESC passage#0 -Cell#4(RPKM)	RNA-Seq	Primary hESCs_Yan	Normoxia	Yan
94	GSE36552	NA	D25	hESC passage#0	Human		hESC passage#0	Primary hESCs	hESC passage#0 -Cell#5(RPKM)	RNA-Seq	Primary hESCs_Yan	Normoxia	Yan
95	GSE36552	NA	D25	hESC passage#0	Human		hESC passage#0	Primary hESCs	hESC passage#0 -Cell#6(RPKM)	RNA-Seq	Primary hESCs_Yan	Normoxia	Yan
96	GSE36552	NA	D25	hESC passage#0	Human		hESC passage#0	Primary hESCs	hESC passage#0 -Cell#7(RPKM)	RNA-Seq	Primary hESCs_Yan	Normoxia	Yan
97	GSE36552	NA	D25	hESC passage#0	Human		hESC passage#0	Primary hESCs	hESC passage#0 -Cell#8(RPKM)	RNA-Seq	Primary hESCs_Yan	Normoxia	Yan
98	GSE36552	NA	D25	hESC passage#0	Human		hESC passage#0	Primary hESCs	hESC passage#0 -Cell#10(RPKM)	RNA-Seq	Primary hESCs_Yan	Normoxia	Yan
99	GSE36552	NA	D25	hESC passage#10	Human		hESC passage#10	Primed	hESC passage#10 -Cell#1(RPKM)	RNA-Seq	Primed_Yan	Normoxia	Yan
100	GSE36552	NA	D25	hESC passage#10	Human		hESC passage#10	Primed	hESC passage#10 -Cell#2(RPKM)	RNA-Seq	Primed_Yan	Normoxia	Yan
101	GSE36552	NA	D25	hESC passage#10	Human		hESC passage#10	Primed	hESC passage#10 -Cell#3(RPKM)	RNA-Seq	Primed_Yan	Normoxia	Yan
102	GSE36552	NA	D25	hESC passage#10	Human		hESC passage#10	Primed	hESC passage#10 -Cell#4(RPKM)	RNA-Seq	Primed_Yan	Normoxia	Yan
103	GSE36552	NA	D25	hESC passage#10	Human		hESC passage#10	Primed	hESC passage#10 -Cell#5(RPKM)	RNA-Seq	Primed_Yan	Normoxia	Yan
104	GSE36552	NA	D25	hESC passage#10	Human		hESC passage#10	Primed	hESC passage#10 -Cell#6(RPKM)	RNA-Seq	Primed_Yan	Normoxia	Yan
105	GSE36552	NA	D25	hESC passage#10	Human		hESC passage#10	Primed	hESC passage#10 -Cell#7(RPKM)	RNA-Seq	Primed_Yan	Normoxia	Yan
106	GSE36552	NA	D25	hESC passage#10	Human		hESC passage#10	Primed	hESC passage#10 -Cell#8(RPKM)	RNA-Seq	Primed_Yan	Normoxia	Yan
107	GSE36552	NA	D25	hESC passage#10	Human		hESC passage#10	Primed	hESC passage#10 -Cell#9(RPKM)	RNA-Seq	Primed_Yan	Normoxia	Yan
108	GSE36552	NA	D25	hESC passage#10	Human		hESC passage#10	Primed	hESC passage#10 -Cell#10(RPKM)	RNA-Seq	Primed_Yan	Normoxia	Yan
109	GSE36552	NA	D25	hESC passage#10	Human		hESC passage#10	Primed	hESC passage#10 -Cell#11(RPKM)	RNA-Seq	Primed_Yan	Normoxia	Yan
110	GSE36552	NA	D25	hESC passage#10	Human		hESC passage#10	Primed	hESC passage#10 -Cell#12(RPKM)	RNA-Seq	Primed_Yan	Normoxia	Yan
111	GSE36552	NA	D25	hESC passage#10	Human		hESC passage#10	Primed	hESC passage#10 -Cell#13(RPKM)	RNA-Seq	Primed_Yan	Normoxia	Yan
112	GSE36552	NA	D25	hESC passage#10	Human		hESC passage#10	Primed	hESC passage#10 -Cell#14(RPKM)	RNA-Seq	Primed_Yan	Normoxia	Yan
113	GSE36552	NA	D25	hESC passage#10	Human		hESC passage#10	Primed	hESC passage#10 -Cell#15(RPKM)	RNA-Seq	Primed_Yan	Normoxia	Yan
114	GSE36552	NA	D25	hESC passage#10	Human		hESC passage#10	Primed	hESC passage#10 -Cell#16(RPKM)	RNA-Seq	Primed_Yan	Normoxia	Yan
115	GSE36552	NA	D25	hESC passage#10	Human		hESC passage#10	Primed	hESC passage#10 -Cell#17(RPKM)	RNA-Seq	Primed_Yan	Normoxia	Yan
116	GSE36552	NA	D25	hESC passage#10	Human		hESC passage#10	Primed	hESC passage#10 -Cell#18(RPKM)	RNA-Seq	Primed_Yan	Normoxia	Yan
117	GSE36552	NA	D25	hESC passage#10	Human		hESC passage#10	Primed	hESC passage#10 -Cell#19(RPKM)	RNA-Seq	Primed_Yan	Normoxia	Yan
118	GSE36552	NA	D25	hESC passage#10	Human		hESC passage#10	Primed	hESC passage#10 -Cell#20(RPKM)	RNA-Seq	Primed_Yan	Normoxia	Yan
119	GSE36552	NA	D25	hESC passage#10	Human		hESC passage#10	Primed	hESC passage#10 -Cell#21(RPKM)	RNA-Seq	Primed_Yan	Normoxia	Yan
120	GSE36552	NA	D25	hESC passage#10	Human		hESC passage#10	Primed	hESC passage#10 -Cell#22(RPKM)	RNA-Seq	Primed_Yan	Normoxia	Yan
121	GSE36552	NA	D25	hESC passage#10	Human		hESC passage#10	Primed	hESC passage#10 -Cell#23(RPKM)	RNA-Seq	Primed_Yan	Normoxia	Yan
122	GSE36552	NA	D25	hESC passage#10	Human		hESC passage#10	Primed	hESC passage#10 -Cell#24(RPKM)	RNA-Seq	Primed_Yan	Normoxia	Yan
123	GSE36552	NA	D25	hESC passage#10	Human		hESC passage#10	Primed	hESC passage#10 -Cell#25(RPKM)	RNA-Seq	Primed_Yan	Normoxia	Yan
124	GSE36552	NA	D25	hESC passage#10	Human		hESC passage#10	Primed	hESC passage#10 -Cell#26(RPKM)	RNA-Seq	Primed_Yan	Normoxia	Yan
1	GSE29397	GSM726928	D26	Metaphase II Oocyte	Human		Hu Metaphase II Oocyte	Oocyte	Metaphase II Oocyte - rep1	Microarray	Oocyte_Vassena	Normoxia	Vassena
2	GSE29397	GSM726929	D26	Metaphase II Oocyte	Human		Metaphase II Oocyte - rep2	Oocyte	Metaphase II Oocyte - rep2	Microarray	Oocyte_Vassena	Normoxia	Vassena
3	GSE29397	GSM726930	D26	Metaphase II Oocyte	Human		Metaphase II Oocyte - rep3	Oocyte	Metaphase II Oocyte - rep3	Microarray	Oocyte_Vassena	Normoxia	Vassena
4	GSE29397	GSM726931	D26	2-cell stage human embryo	Human		Hu 2-cell stage	2-cell embryo	2-cell stage human embryo - rep1	Microarray	2-cell embryo_Vassena	Normoxia	Vassena
5	GSE29397	GSM726932	D26	2-cell stage human embryo	Human		Hu 2-cell stage	2-cell embryo	2-cell stage human embryo - rep2	Microarray	2-cell embryo_Vassena	Normoxia	Vassena
6	GSE29397	GSM726933	D26	2-cell stage human embryo	Human		Hu 2-cell stage	2-cell embryo	2-cell stage human embryo - rep3	Microarray	2-cell embryo_Vassena	Normoxia	Vassena
7	GSE29397	GSM726934	D26	4-cell stage human embryo	Human		Hu 4-cell stage	4-cell embryo	4-cell stage human embryo - rep1	Microarray	4-cell embryo_Vassena	Normoxia	Vassena
8	GSE29397	GSM726935	D26	4-cell stage human embryo	Human		Hu 4-cell stage	4-cell embryo	4-cell stage human embryo - rep2	Microarray	4-cell embryo_Vassena	Normoxia	Vassena
9	GSE29397	GSM726936	D26	4-cell stage human embryo	Human		Hu 4-cell stage	4-cell embryo	4-cell stage human embryo - rep3	Microarray	4-cell embryo_Vassena	Normoxia	Vassena
13	GSE29397	GSM726940	D26	8 to 10-cell stage human embryo	Human		Hu 8 to 10-cell stage	8- to 10-cell embryo	8 to 10-cell stage human embryo - rep1	Microarray	8- to 10-cell embryo_Vassena	Normoxia	Vassena
14	GSE29397	GSM726941	D26	8 to 10-cell stage human embryo	Human		Hu 8 to 10-cell stage	8- to 10-cell embryo	8 to 10-cell stage human embryo - rep2	Microarray	8- to 10-cell embryo_Vassena	Normoxia	Vassena
15	GSE29397	GSM726942	D26	Morula stage human embryo	Human		Hu morula	Morulae	Morula stage human embryo - rep1	Microarray	Morulae_Vassena	Normoxia	Vassena
16	GSE29397	GSM726943	D26	Morula stage human embryo	Human		Hu morula	Morulae	Morula stage human embryo - rep2	Microarray	Morulae_Vassena	Normoxia	Vassena
17	GSE29397	GSM726944	D26	Morula stage human embryo	Human		Hu morula	Morulae	Morula stage human embryo - rep3	Microarray	Morulae_Vassena	Normoxia	Vassena
18	GSE29397	GSM726945	D26	Blastocyst stage human embryo	Human		Hu blastocyst	Blastocyst	Blastocyst stage human embryo - rep1	Microarray	Blastocyst_Vassena	Normoxia	Vassena
19	GSE29397	GSM726946	D26	Blastocyst stage human embryo	Human		Hu blastocyst	Blastocyst	Blastocyst stage human embryo - rep2	Microarray	Blastocyst_Vassena	Normoxia	Vassena
20	GSE29397	GSM726947	D26	Blastocyst stage human embryo	Human		Hu blastocyst	Blastocyst	Blastocyst stage human embryo - rep3	Microarray	Blastocyst_Vassena	Normoxia	Vassena
21	GSE29397	GSM726948	D26	Embryonic Stem Cell line	Human		hESC	Primed	Embryonic Stem Cell line - rep1	Microarray	Primed_Vassena	Normoxia	Vassena
22	GSE29397	GSM726949	D26	Embryonic Stem Cell line	Human		hESC	Primed	Embryonic Stem Cell line - rep2	Microarray	Primed_Vassena	Normoxia	Vassena
23	GSE29397	GSM726950	D26	Embryonic Stem Cell line	Human		hESC	Primed	Embryonic Stem Cell line - rep3	Microarray	Primed_Vassena	Normoxia	Vassena
24	GSE29397	GSM726951	D26	Embryonic Stem Cell line	Human		hESC	Primed	Embryonic Stem Cell line - rep4	Microarray	Primed_Vassena	Normoxia	Vassena
1	SRP115256	NA	D27	P8 plus 5 32F c5iLAF	Human		hiPSC	Naïve-like	P8 plus 5 32F c5iLAF	RNA-Seq	Naïve-like_Liu	Hypoxia	Liu
2	SRP115256	NA	D27	P8 plus 5 55F c5iLAF	Human		hiPSC	Naïve-like	P8 plus 5 55F c5iLAF	RNA-Seq	Naïve-like_Liu	Hypoxia	Liu
3	SRP115256	NA	D27	hiPSC cRSet	Human		hiPSC	Naïve-like	hiPSC cRSet, rep 1	RNA-Seq	Naïve-like_Liu	Hypoxia	Liu
4	SRP115256	NA	D27	hiPSC cRSet	Human		hiPSC	Naïve-like	hiPSC cRSet, rep 2	RNA-Seq	Naïve-like_Liu	Hypoxia	Liu
5	SRP115256	NA	D27	hiPSC cNHSM	Human		hiPSC	Naïve-like	hiPSC cNHSM	RNA-Seq	Naïve-like_Liu	Hypoxia	Liu
6	SRP115256	NA	D27	hESC & hiPSC	Human		hiPSC, hESC	Primed	hESC hiPSC, rep 1	RNA-Seq	Primed_Liu	Hypoxia	Liu
7	SRP115256	NA	D27	hESC & hiPSC	Human		hiPSC, hESC	Primed	hESC hiPSC, rep 2	RNA-Seq	Primed_Liu	Hypoxia	Liu
8	SRP115256	NA	D27	hESC & hiPSC	Human		hiPSC, hESC	Primed	hESC hiPSC, rep 3	RNA-Seq	Primed_Liu	Hypoxia	Liu
9	SRP115256	NA	D27	hiPSC rt2iLGoY	Human		hiPSC	Naïve-like	hiPSC rt2iLGoY p10 20, rep 2	RNA-Seq	Naïve-like_Liu	Hypoxia	Liu
10	SRP115256	NA	D27	hiPSC rRSet	Human		hiPSC	Naïve-like	hiPSC rRSet P10, rep 2	RNA-Seq	Naïve-like_Liu	Hypoxia	Liu
11	SRP115256	NA	D27	hiPSC r5iLAF	Human		hiPSC	Naïve-like	hiPSC r5iLAF p10, rep 2	RNA-Seq	Naïve-like_Liu	Hypoxia	Liu
12	SRP115256	NA	D27	hiPSC rNHSM	Human		hiPSC	Naïve-like	hiPSC rNHSM p10, rep 2	RNA-Seq	Naïve-like_Liu	Hypoxia	Liu
13	SRP115256	NA	D27	hiPSC rt2iLGoY	Human		hiPSC	Naïve-like	hiPSC rt2iLGoY p10 20 experimental replicate 2	RNA-Seq	Naïve-like_Liu	Hypoxia	Liu
14	SRP115256	NA	D27	hiPSC ct2iLGoY OSKM	Human		hiPSC	Naïve-like	hiPSC ct2iLGoY OSKM p8 15, rep 2	RNA-Seq	Naïve-like_Liu	Hypoxia	Liu
15	SRP115256	NA	D27	hESC ct2iLGoY OSKM	Human		hiPSC	Naïve-like	hESC ct2iLGoY OSKM p18	RNA-Seq	Naïve-like_Liu	Hypoxia	Liu
1	E-MTAB-2857	NA	D22B	H9	Human		hESC	Primed	H9_R1	RNA-Seq	Primed_Takashima	Hypoxia	Takashima
2	E-MTAB-2857	NA	D22B	H9	Human		hESC	Primed	H9_R2	RNA-Seq	Primed_Takashima	Hypoxia	Takashima
3	E-MTAB-2857	NA	D22B	H9	Human		hESC	Primed	H9_R3	RNA-Seq	Primed_Takashima	Hypoxia	Takashima
4	E-MTAB-2857	NA	D22B	H9_reset	Human		hESC	Naïve-like	H9_reset_R1	RNA-Seq	Naïve-like_Takashima	Hypoxia	Takashima
5	E-MTAB-2857	NA	D22B	H9_reset	Human		hESC	Naïve-like	H9_reset_R2	RNA-Seq	Naïve-like_Takashima	Hypoxia	Takashima
6	E-MTAB-2857	NA	D22B	H9_reset	Human		hESC	Naïve-like	H9_reset_R3	RNA-Seq	Naïve-like_Takashima	Hypoxia	Takashima
5	GSE44430	GSM1589800	D28	H9	Human		hESC	Naïve-like	hESC (H9) p34, P4 after conversion to a naïve state with L3i	Microarray	Naïve-like_Zimmerlin	NA	Zimmerlin
6	GSE44430	GSM1589801	D28	H7	Human		hESC	Naïve-like	hESC (H7) p42, P6 after conversion to a naïve state with L3i	Microarray	Naïve-like_Zimmerlin	NA	Zimmerlin
7	GSE44430	GSM1589802	D28	ES03	Human		hESC	Naïve-like	hESC (ESO3) p87, P7 after conversion to a naïve state with L3i	Microarray	Naïve-like_Zimmerlin	NA	Zimmerlin
8	GSE44430	GSM1589803	D28	iPSC-6.2	Human		hiPSC	Naïve-like	nonviral 7F stromal primed cord blood iPSC clone 6.2 passage 26, P7 after conversion to a naïve state with L3i	Microarray	Naïve-like_Zimmerlin	NA	Zimmerlin
9	GSE44430	GSM1589804	D28	iPSC-E5C3	Human		hiPSC	Naïve-like	nonviral 4 factor stromal primed cord blood iPSC clone E5C3 passage 22, P5 after conversion to a naïve state with L3i	Microarray	Naïve-like_Zimmerlin	NA	Zimmerlin
10	GSE44430	GSM1589805	D28	iPSC-E5C1	Human		hiPSC	Naïve-like	nonviral 4 factor stromal primed Cord Blood iPSC clone E5C1, passage 27, P4 after conversion to a naïve state with L3i	Microarray	Naïve-like_Zimmerlin	NA	Zimmerlin
11	GSE44430	GSM1589806	D28	iPSC-E17C6	Human		hiPSC	Naïve-like	nonviral 4 factor stromal primed cord blood iPSC clone E17C6 passage 27, P4 after conversion to a naïve state with L3i	Microarray	Naïve-like_Zimmerlin	NA	Zimmerlin
12	GSE44430	GSM1589812	D28	H9	Human		hESC	Primed	hESC (H9) p38	Microarray	Primed_Zimmerlin	Normoxia	Zimmerlin
13	GSE44430	GSM1589813	D28	H7	Human		hESC	Primed	hESC (H7) p42	Microarray	Primed_Zimmerlin	Normoxia	Zimmerlin
14	GSE44430	GSM1589814	D28	ES03	Human		hESC	Primed	hESC (ESO3) p88	Microarray	Primed_Zimmerlin	Normoxia	Zimmerlin
15	GSE44430	GSM1589815	D28	6.2	Human		hiPSC	Primed	nonviral 7F stromal primed cord blood iPSC clone 6.2 p18 (sp-CB_iPSC-6.2-7FE p15)	Microarray	Primed_Zimmerlin	Normoxia	Zimmerlin
16	GSE44430	GSM1589816	D28	E5C3	Human		hiPSC	Primed	nonviral 4 factor stromal primed cord blood iPSC clone E5C3 passage 18	Microarray	Primed_Zimmerlin	Normoxia	Zimmerlin
17	GSE44430	GSM1589817	D28	E5C1	Human		hiPSC	Primed	nonviral 4 factor stromal primed Cord Blood iPSC clone E5C1, passage 30	Microarray	Primed_Zimmerlin	Normoxia	Zimmerlin
18	GSE44430	GSM1589818	D28	E17C6	Human		hiPSC	Primed	nonviral 4 factor stromal primed cord blood iPSC clone E17C6 passage 14	Microarray	Primed_Zimmerlin	Normoxia	Zimmerlin
1	GSE141639	GSM4210348	D29	H9	Human		hESC	Primed	hESC-1 (H9 hESC)	RNA-Seq	Primed_Zimmerlin	Normoxia	Park
2	GSE141639	GSM4210349	D29	RUES01	Human		hESC	Primed	hESC-2 (RUES01. hESC)	RNA-Seq	Primed_Zimmerlin	Normoxia	Park
3	GSE141639	GSM4210351	D29	E5C3	Human		hiPSC	Primed	hiPSC-1 (E5C3 hiPSC)	RNA-Seq	Primed_Zimmerlin	Normoxia	Park
4	GSE141639	GSM4210352	D29	C1.2	Human		hiPSC	Primed	hiPSC-2 (C1.2 hiPSC)	RNA-Seq	Primed_Zimmerlin	Normoxia	Park
5	GSE141639	GSM4210356	D29	H9	Human		hESC	Naïve-like	N-hESC-1 (H9 N-hESC, )	RNA-Seq	Naïve-like_Zimmerlin	NA	Park
6	GSE141639	GSM4210357	D29	RUES01	Human		hESC	Naïve-like	N-hESC-2 (RUES01 N-hESC)	RNA-Seq	Naïve-like_Zimmerlin	NA	Park
7	GSE141639	GSM4210359	D29	E5C3	Human		hiPSC	Naïve-like	N-hiPSC-1 (E5C3 N-hiPSC)	RNA-Seq	Naïve-like_Zimmerlin	NA	Park
8	GSE141639	GSM4210360	D29	C1.2	Human		hiPSC	Naïve-like	N-hiPSC-2 (C1.2 N-hiPSC)	RNA-Seq	Naïve-like_Zimmerlin	NA	Park
9	GSE141639	GSM4210362	D29	E1CA1	Human		hiPSC	Naïve-like	N-DhiPSC-1 (E1CA1 N-DhiPSC)	RNA-Seq	Naïve-like_Zimmerlin	NA	Park
10	GSE141639	GSM4210363	D29	E1CA2	Human		hiPSC	Naïve-like	N-DhiPSC-2 (E1CA2 N-DhiPSC)	RNA-Seq	Naïve-like_Zimmerlin	NA	Park
	Notes
	Hu, human
	NA, not avialbale
	R1, R2, R3, replicate 1, 2, 3 respectively
	ASC, Adult stem cells
	Sample IDs were doubly checked.
