# Supplementary material for: Multivariate meta-analysis reveals global transcriptomic signatures underlying distinct human naive-like pluripotent states
Source: PLoS One. 2021 May 13;16(5):e0251461. doi: 10.1371/journal.pone.0251461 (PMC8118304; doi:10.1371/journal.pone.0251461)
Supplement: S2 Table — (XLSX) [file pone.0251461.s005.xlsx]

## Sheet: Data and protocol summary
	Laboratory	First Author	Dataset	Sample (n)	Cells	Cellular State	Culture Medium	Growth facotr, protocol	Feeder/coating	Oxygen tension	Platform	References
	Smith	Takashima	D22B	3	hESCs	naive-like	N2B27 medium	t2iL+Gӧ	MEFs	hypoxia	RNA Seq	PMID: 28843285
	Smith	Takashima	D22B	3	hESCs	primed	DMEM/KSR	FGF2 10 ng/mL	MEFs	hypoxia	RNA Seq	PMID: 28843285
	Smith	Takashima	D23	12	hESCs	naive-like	N2B27 medium	t2iL+Gӧ	MEFS	hypoxia	microarray	PMID: 28843285
	Smith	Takashima	D23	12	hESCs	primed	DMEM/KSR	FGF2 10 ng/mL	MEFs	hypoxia	microarray	PMID: 28843285
	Smith	Guo	D24	9	hESCs	naive-like	N2B27 medium (m)	3iL+Gӧ	MEFS	hypoxia	RNA Seq	PMID: 26947977
	Tang	Yan	D25	30	late blastocyst	late blastocyst	G2 medium	none	none	normoxia	RNA Seq	PMID: 23934149
	Tang	Yan	D25	34	hESCs	primed	KO-DMEM	LIF/FGF2	MEFs	normoxia	RNA Seq	PMID: 23934149
	Tang	Yan	D25	16	morulae	morulae	G2 medium	none	none	normoxia	RNA Seq	PMID: 23934149
	Tang	Yan	D25	3	zygote	zygote	in vitro fertilization	none	none	normoxia	RNA Seq	PMID: 23934149
	Tang	Yan	D25	6	2-cell embryo	2-cell embryo	G1.3 medium	none	none	normoxia	RNA Seq	PMID: 23934149
	Tang	Yan	D25	3	oocyte	oocyte	NA	none	none	normoxia	RNA Seq	PMID: 23934149
	Tang	Yan	D25	12	4-cell embryo	4-cell embryo	G1.3 medium	none	none	normoxia	RNA Seq	PMID: 23934149
	Tang	Yan	D25	20	8-cell embryo	8-cell embryo	G2 medium	none	none	normoxia	RNA Seq	PMID: 23934149
	Belmonte	Vassena	D26	3	2-cell embryo	2-cell embryo	G1/G2 medium	none	none	NA	microarray	PMID: 21775417
	Belmonte	Vassena	D26	3	oocyte	oocyte	G.1 medium	none	none	NA	microarray	PMID: 21775417
	Belmonte	Vassena	D26	3	4-cell embryo	4-cell E	G1/G2 medium	none	MEFS	NA	microarray	PMID: 21775417
	Belmonte	Vassena	D26	3	morulae	morulae	G1/G2 medium	none	MEFs	NA	microarray	PMID: 21775417
	Belmonte	Vassena	D26	2	8-cell embryo	8-cell embryo	G1/G2	none	none	NA	microarray	PMID: 21775417
	Belmonte	Vassena	D26	4	hESCs	primed	KO-DMEM/KSR	FGF2 10 ng/mL	MEFs	normoxia	microarray	PMID: 21775417
	Belmonte	Vassena	D26	3	blastocyst	blastocyst	G1/G2 medium	none	none	NA	microarray	PMID: 21775417
	Polo	Liu	D27	3	hESCs, hiPSCs	primed	Essential 8 medium	Essential 8 supplement	Vitronectin	hypoxia	RNA Seq	PMID: 28945704
	Polo	Liu	D27	2	hiPSCs	naive-like	DMEM: Neurobasal medium	5iLAF	MEFs	hypoxia	RNA Seq	PMID: 28945704
	Polo	Liu	D27	1	hiPSC	naive-like	NHSM	6iL/TGF-beta/FGF2	MEFs	hypoxia	RNA Seq	PMID: 28945704
	Polo	Liu	D27	2	hiPSC	naive-like	Rset medium	1X RSet Supplement	MEFs	hypoxia	RNA Seq	PMID: 28945704
	Polo	Liu	D27	1	hiPSC	naive-like	DMEM: Neurobasal medium	t2iLGӧY OSKM	MEFs	hypoxia	RNA Seq	PMID: 28945704
	Polo	Liu	D27	1	hESC	naive-like	DMEM: Neurobasal medium	t2iLGӧY OSKM	MEFs	hypoxia	RNA Seq	PMID: 28945704
	Polo	Liu	D27	1	hiPSC	naive-like	N2B27 medium	r5iLAF (with reprogramming factors)	MEFs	hypoxia	RNA Seq	PMID: 28945704
	Polo	Liu	D27	1	hiPSC	naive-like	NHSM	rNHSM (with reprogramming factors)	MEFs	hypoxia	RNA Seq	PMID: 28945704
	Polo	Liu	D27	1	hiPSC	naive-like	Rset medium	rRSet (with reprogramming factors)	MEFs	hypoxia	RNA Seq	PMID: 28945704
	Polo	Liu	D27	2	hiPSC	naive-like	DMEM: Neurobasal medium	rt2iLGoY (with reprogramming factors)	MEFs	hypoxia	RNA Seq	PMID: 28945704
	Ng	Chan	D3	3	hESCs	naive-like	mTeSR1	3iL	Matrigel	normoxia	RNA Seq	PMID: 24315441
	Ng	Chan	D3	3	hESCs	primed	mTeSR1	high TGF-beta/FGF2	MEFs	normoxia	RNA Seq	PMID: 24315441
	Hanna	Gafni	D5	9	hESCs	naive-like	NHSM	6iL/TGF-beta/FGF2	MEFs	hypoxia	microarray	PMID: 24172903
	Hanna	Gafni	D5	3	hESCs	primed	KO-DMEM/KSR	TGF-beta/FGF2	MEFs	normoxia	microarray	PMID: 24172903
	Flynn	Valamehr	D6	12	hiPSC	primed	DMEM/KSR	FGF2 10 ng/mL	Matrigel	normoxia	microarray	PMID: 24672758
	Flynn	Valamehr	D6	5	hESCs	naive-like	FMM	3iL/FGF2	MEFs	normoxia	microarray	PMID: 24672758
	Jaenisch	Theunissen	D7	5	hESCs	naive-like	N2B27 medium	5iLA	MEFS	hypoxia	microarray	PMID: 25090446
	Jaenisch	Theunissen	D7	2	hESCs	primed	DMEM/KSR/FBS	FGF2 4 ng/mL	MEFs	hypoxia	microarray	PMID: 25090446
	Zambidis	Zimmerlin	D28	7	hESCs/hiPSCs	Primed	DMEM/KSR	FGF2 4-20 ng/mL	Primary MEFs	NA	microarray	PMID: 27660325
	Zambidis	Zimmerlin	D28	7	hESCs/hiPSCs	naive-like	N2B27 medium	2iL + XAV939	MEFs	hypoxia	microarray	PMID: 27660325
	Zambidis	Park	D29	4	hESCs/hiPSCs	Primed	DMEM/KSR	FGF2 4-20 ng/mL	Primary MEFs	NA	RNA Seq	PMID: 32139672
	Zambidis	Park	D29	6	hESCs/hiPSCs	naive-like	N2B27 medium	2iL + XAV939	MEFs	hypoxia	RNA Seq	PMID: 32139672
	Notes and abbreviations:
	2iL: MEK and GSK3 inhibitors with LIF
	3iL/F: MEK, GSK3, and ROCK pathway inhibitors with FGF2
	3iL: MEK, GSK3, and BMP pathway inhibitors in the presence of LIF
	5iLA: MEK, GSK3, ROCK, BRAF, and SRC pathway inhibitors in the presence of LIF and Activin
	5iLAF: 5iLA + 8 ng/mL of FGF2
	6iL/TGF-beta/FGF2; MEK, GSK3, JNK, p38, PKC, ROCK pathway inhibitors in the presence of LIF, TGF-beta, and FGF2
	DMEM, DMEM/F12 medium
	FMM, fate maintenance medium
	hESCs, human embryonic stem cells
	hypoxia, 3-5% O2
	KO-DMEM, KnockOut™-DMEM/F12 medium
	KSR, Knockout Serum Replacement
	LIF, leukemia inhibitory factor
	MEF, mouse embryonic fibroblasts
	NA, information not available
	NHSM, naive human stem cell medium
	Normoxia, 20% O2
	OKSM, 4 reprogramming factors
	t2iL+ Gӧ: titrated MEK and GSK3 inhibitors with LIF plus the PKC inhibitor Gӧ6983
	t2iLGӧY: t2iL + Gӧ + Y-27632
