# Supplementary material for: Multivariate meta-analysis reveals global transcriptomic signatures underlying distinct human naive-like pluripotent states
Source: PLoS One. 2021 May 13;16(5):e0251461. doi: 10.1371/journal.pone.0251461 (PMC8118304; doi:10.1371/journal.pone.0251461)
Supplement: S4 Table — (XLSX) [file pone.0251461.s007.xlsx]

## Sheet: post_batch_corrected_post_quant
Cell name	H1	H1	H1	H1	H1	H1	WIBR3	C2	Wis1	H1	WIBR3	C1	WIBR3	WIBR3	BG01	WIS2	H9	H9	hiPSC_6F_C	hiPSC_6F_C	hiPSC_6F_C_SMC4	hiPSC_3F_C	hiPSC_6F_C	hiPSC_6F_C_SMC4	H1	hiPSC_3F_C_FMM	hiPSC_3F_C	hiPSC_6F_C_FMM	hiPSC_Epis_FMM_C	hiPSC_Epis_FMM	hiPSC_Epis_FMM	hiPSC_3F_SMC4	hiPSC_3F_SMC4	hiPSC_Epis_FMM	HUES9	WIBR2	WIN1_5i_L_A	WIN1_6i_L_A	WIBR3	WIBR3_6i_L_A	WIBR2_6i_L_A	WIBR2_6i_L_A	H9	H9	H9	H9_reset	H9_reset	H9_reset	Ad_iPS1
States	Primed	Primed	Primed	Naive_like	Naive_like	Naive_like	Naive_like	Naive_like	Naive_like	Naive_like	Primed	Naive_like	Primed	Naive_like	Naive_like	Naive_like	Naive_like	Primed	Primed	Primed	Primed	Primed	Primed	Primed	Primed	Naive_like	Primed	Naive_like	Primed	Naive_like	Naive_like	Primed	Primed	Naive_like	Primed	Primed	Naive_like	Naive_like	Primed	Naive_like	Naive_like	Naive_like	Primed	Primed	Primed	Naive_like	Naive_like	Naive_like	Primed
Sample ID	D3S1	D3S2	D3S3	D3S4	D3S5	D3S6	D5S1	D5S2	D5S3	D5S4	D5S5	D5S6	D5S7	D5S8	D5S9	D5S10	D5S11	D5S12	D6S1	D6S2	D6S3	D6S4	D6S5	D6S6	D6S7	D6S8	D6S9	D6S10	D6S11	D6S12	D6S13	D6S14	D6S15	D6S16	D6S17	D7S1	D7S2	D7S3	D7S4	D7S5	D7S6	D7S7	D22BS1	D22BS2	D22BS3	D22BS4	D22BS5	D22BS6	D23S1
	D3S1	D3S2	D3S3	D3S4	D3S5	D3S6	D5S1	D5S2	D5S3	D5S4	D5S5	D5S6	D5S7	D5S8	D5S9	D5S10	D5S11	D5S12	D6S1	D6S2	D6S3	D6S4	D6S5	D6S6	D6S7	D6S8	D6S9	D6S10	D6S11	D6S12	D6S13	D6S14	D6S15	D6S16	D6S17	D7S1	D7S2	D7S3	D7S4	D7S5	D7S6	D7S7	D22BS1	D22BS2	D22BS3	D22BS4	D22BS5	D22BS6	D23S1
A1BG	39.2788	40.13	38.5365	28.9898	31.1181	36.4341	38.1295	34.5989	35.0203	37.9712	36.7713	37.4474	36.605	34.8816	39.968	36.0592	37.6674	37.0556	31.8229	43.6813	34.1995	42.9408	26.6649	38.0331	31.1735	37.4975	36.1075	28.971	44.29	42.6739	44.3481	31.7965	32.5527	50.4916	37.1307	40.4517	34.6938	35.6801	40.0806	36.7674	34.1753	34.3128	46.6432	39.7128	51.4254	28.8351	34.1096	28.7066	37.8835
A2ML1	37.4154	37.4959	37.5791	33.2746	31.9651	36.9175	35.153	38.2581	35.4275	30.9466	46.2499	33.3597	38.7216	31.1181	35.6077	35.6288	36.4225	41.4841	36.4396	38.0505	35.7632	39.8253	36.3335	37.0194	35.3238	42.6874	39.0786	36.7496	35.5729	38.1582	35.8184	36.5589	36.5632	36.6065	36.119	41.8346	33.8016	37.6259	38.129	29.4574	34.0262	40.0653	40.6316	40.1292	41.3519	35.2895	35.3737	35.5693	41.6107
A4GALT	54.3376	53.1997	54.662	83.0596	81.5204	65.863	64.7736	58.5078	64.7137	66.687	69.9086	69.8791	59.0272	71.1594	67.0476	72.9649	63.6341	59.0449	64.9563	75.6904	53.1997	60.5866	67.1642	70.8525	64.8995	63.2757	57.9818	70.6558	64.8068	63.4595	59.7363	75.2275	74.0226	64.1875	63.6239	43.8489	74.5746	75.6335	42.6771	75.897	72.6534	77.1016	38.33	37.0518	37.5192	100.129	100.1	99.0496	46.7235
AAAS	82.9698	82.9429	82.7962	83.9939	83.577	86.1587	87.5635	87.3401	86.2109	83.836	79.2559	83.5879	80.8372	83.8984	83.2185	79.8664	80.0598	81.2473	77.707	95.0152	72.5775	79.9806	78.9942	86.7218	86.2472	80.8617	81.4925	86.236	89.1137	79.6521	81.2045	75.266	78.1248	90.426	86.1714	78.9053	83.3975	83.4191	76.6728	86.0939	87.3647	85.7953	73.4935	77.6464	74.192	91.9486	90.9752	86.7056	82.7808
AACS	75.6904	77.1501	75.6569	72.6119	71.44	63.8699	77.3848	76.8853	77.5236	66.6305	80.9066	69.7711	71.7783	74.3332	66.9488	69.7341	68.1735	69.8977	68.4969	81.0853	64.0958	72.6394	69.5289	77.0296	73.946	70.4842	74.192	70.2219	74.8095	73.8887	72.876	65.9146	67.1969	77.1505	73.8745	62.8311	73.2241	73.0332	71.3334	79.9661	73.4769	73.4374	67.6509	68.093	70.0261	74.4542	74.5999	75.5545	71.595
AADAT	55.1365	54.0874	50.4793	65.5867	68.1024	68.0778	63.3853	64.9589	61.8702	67.6619	46.2735	62.2672	57.2131	65.1475	60.1199	58.3005	58.3786	63.716	43.8659	62.2405	66.7892	57.8883	69.9429	64.971	65.9093	63.2031	51.4333	72.8039	62.5629	55.9255	57.1117	65.2448	67.633	43.8469	63.5936	71.8334	57.1916	57.4237	83.0122	55.4098	49.6478	52.1724	68.2289	67.3248	61.9175	54.6686	52.7411	57.1991	58.4716
AAGAB	73.621	72.4105	73.6761	71.9707	71.8636	73.1179	76.7714	79.1717	74.1189	78.8992	64.3463	77.8166	62.1231	76.4073	70.585	71.3588	71.2476	67.8548	73.5555	71.5804	75.9538	70.5984	78.6197	69.5485	60.9366	76.4846	73.1583	77.9279	70.3782	69.5485	74.2417	78.8992	76.1842	74.9474	60.6992	64.6095	77.6141	73.8191	69.8237	72.7901	74.1445	73.9846	72.015	70.0694	72.8162	71.5048	71.5654	73.6024	71.7944
AAK1	69.6765	69.656	69.6568	72.8394	73.9545	67.6184	71.3968	66.6069	70.1811	71.9626	71.0864	71.0634	72.9239	71.0973	72.1839	71.8664	71.8668	63.9239	60.864	53.89	72.8869	71.3081	83.3815	66.4024	65.2557	79.9989	62.5964	80.0492	75.687	75.9733	73.7853	64.6606	63.7586	84.5535	65.011	72.5558	71.1426	70.0638	67.8433	72.3461	70.3099	68.8727	75.458	73.442	72.7805	65.2781	65.3648	66.372	73.626
AAMP	90.7883	90.84	90.6637	90.1681	90.0134	89.0919	92.9149	90.3459	93.1336	88.9907	92.1053	89.8511	78.4128	92.8202	87.3794	87.7819	88.2089	89.9374	81.9085	93.8328	85.4575	92.4267	77.3636	92.1712	86.2053	94.8559	89.3137	87.5457	97.0107	93.0704	93.3764	82.16	80.6627	89.3881	88.5515	80.0999	92.9265	91.6139	83.2011	90.9429	91.0124	92.0361	86.9089	85.8938	87.7415	89.829	91.3247	91.0428	88.0346
AARS1	100.477	99.526	99.5164	100.155	100.129	100.384	99.4512	100.061	99.6716	100.183	99.6892	98.8865	99.8347	100.155	99.0082	99.1281	99.6505	97.6888	84.6426	97.7886	100.339	100	96.0436	99.2948	100.907	102.312	99.0489	94.6422	101.046	99.4577	103.13	97.5806	98.777	103.013	100.66	94.0216	101.741	100.601	94.6409	103.452	100.805	99.782	97.1698	96.1782	97.7958	100.254	101.554	100.183	97.3452
AARS2	73.2883	70.9377	72.0985	78.0111	77.9443	74.0588	75.7714	72.8834	74.5746	76.7012	74.2417	75.5799	74.0623	75.4067	76.4513	69.5289	70.5251	71.9799	67.7548	69.9609	66.9923	74.3836	94.3967	72.0985	67.1887	79.7202	62.1728	79.7846	70.8032	72.1958	72.3075	75.3078	78.1633	85.7196	71.0714	48.9674	86.3816	84.7401	50.0767	87.991	83.0071	84.9359	63.0448	60.6992	62.5964	86.123	86.2877	86.0974	49.0517
AASDH	60.4654	61.656	61.7021	56.383	57.8473	64.9465	54.9137	59.545	51.1688	64.5204	63.7502	54.168	69.0896	53.466	60.4659	59.9517	57.4581	80.2834	80.776	55.8899	61.3809	53.2529	75.2038	49.5083	60.4982	49.4763	70.0694	53.8033	67.2546	62.7128	57.6324	61.0338	63.6183	49.4063	64.9629	60.5493	69.9468	66.0751	61.6855	58.6495	52.5559	55.0768	55.9941	57.4016	57.8916	62.1486	62.2413	64.6163	52.1186
AASDHPPT	86.4043	86.4875	87.818	79.0308	81.8609	87.3263	78.0563	73.6895	79.5586	81.8533	80.2612	78.9942	83.577	89.6248	86.7061	90.9907	89.016	92.9966	90.019	74.9412	84.1534	82.9784	89.6863	79.0107	85.1119	84.6316	85.4203	90.5841	80.8818	81.2473	81.5587	86.2013	86.1928	78.0861	84.8789	79.9957	84.9447	82.9449	81.8367	87.0875	83.6487	85.3249	82.4794	87.8932	83.4614	80.5775	80.7561	82.975	81.0853
AASS	92.8559	92.9265	92.6838	89.6879	88.2104	88.3377	65.6977	67.9944	70.1195	82.4794	120.124	74.4651	108.231	75.5647	97.1162	97.3365	93.1963	119.15	99.1309	84.9346	89.8295	95.2168	99.9729	80.1402	95.1605	93.8377	97.3365	98.7206	91.4841	94.545	92.3804	55.8455	56.0251	96.4517	93.7346	95.5706	103.664	97.4483	77.7889	73.8133	85.5202	89.3054	99.0155	99.1309	99.5533	78.0485	76.5689	79.0949	96.7607
AATF	89.9325	89.9112	88.6436	86.8266	86.6924	86.8889	89.2599	91.4554	89.3552	88.8632	85.9522	89.8212	81.1254	88.7945	91.0783	87.7184	88.1566	75.1559	55.2991	93.8877	90.7907	90.1165	62.6391	93.3742	90.1202	93.5533	86.5964	75.2631	98.3552	91.7654	93.4152	91.1703	90.9885	86.9352	87.4209	76.0103	86.5258	86.382	92.4091	88.1727	88.2197	90.5753	86.5258	83.0981	83.8917	88.1053	86.975	89.3971	85.6757
ABAT	43.586	44.6366	43.721	34.8816	36.3274	36.1735	35.1313	37.5538	38.6188	39.8046	45.2726	38.601	57.1924	41.2045	36.4341	41.9181	36.395	41.4467	43.3077	22.2816	32.4502	43.1795	85.7752	13.7798	39.1927	37.614	41.7534	77.326	45.3225	49.7855	33.3495	39.7128	38.3191	46.0315	32.7005	41.0886	41.1431	35.4918	43.8489	34.5703	43.7329	44.3512	39.2503	38.7054	41.1856	44.8926	42.524	42.5442	41.5304
ABCA1	59.3211	59.2852	58.0534	79.6858	80.8443	70.68	52.8346	63.4383	62.6345	60.9366	97.2283	51.0899	119.15	50.4525	52.4401	68.6122	58.978	79.519	86.3093	61.8787	73.0998	77.8839	78.3764	68.0498	70.5507	57.7002	78.1588	70.1919	49.1172	59.3968	48.2077	94.0663	91.4554	65.6925	39.6109	44.7114	81.2982	78.4971	37.8936	82.9977	80.1175	78.6036	40.4921	40.5749	41.7237	98.4599	98.499	99.415	45.7423
ABCA11P	57.8883	57.8621	57.9138	50.839	56.7354	60.3441	34.3624	37.588	41.1431	39.8253	76.662	47.8637	63.66	60.6667	66.6409	78.4971	71.5804	78.7706	64.2028	38.0892	60.9742	58.1626	61.5752	42.9267	48.2128	63.4447	43.8069	82.5496	65.9093	62.5062	62.5227	60.8046	64.6262	50.4097	53.9963	55.1529	55.2398	57.9314	60.242	58.4244	58.4228	56.1045	81.1806	80.3581	80.8495	37.7824	37.9526	42.6981	66.2523
ABCA2	43.1032	45.32	43.3064	42.8984	40.669	38.7312	39.1935	39.5254	40.6485	42.5452	54.0242	40.6205	63.2031	40.0262	37.835	38.6405	40.1441	49.8947	41.6702	44.9608	43.957	39.577	44.1211	46.708	47.684	39.3713	41.973	43.3618	45.5333	43.0993	41.5859	44.0232	44.6908	42.655	43.4473	42.1455	48.9548	44.5066	39.0968	42.8084	44.3329	43.8011	40.1292	37.5722	38.0436	51.8563	51.9293	48.2242	39.0314
ABCA3	48.7795	48.8738	46.0718	41.1267	41.3924	41.7021	44.9945	41.272	41.8349	44.7095	70.5251	43.2977	42.2722	40.2493	43.6875	43.3194	43.6563	45.5413	50.3887	58.4228	41.4113	45.2748	46.9646	48.6632	42.2043	40.5753	41.8126	44.3061	45.3925	42.8984	42.8152	44.6302	45.2748	51.0631	42.5187	48.1526	47.1536	39.368	44.7401	49.9108	47.2927	42.2592	43.9542	43.1987	44.9566	48.3297	47.4551	45.5547	46.6512
ABCA7	50.917	50.839	49.8192	45.4054	43.4918	48.9598	45.2035	49.9735	47.0957	48.3291	54.4578	44.5826	58.5782	43.957	49.7564	47.7963	46.9592	51.4112	36.8655	49.1618	55.002	50.208	42.947	58.8514	47.5245	51.9716	51.1555	47.3535	55.7755	54.4681	50.6742	40.5753	38.4274	62.6482	49.8849	49.0876	49.1948	49.3825	55.8577	49.7311	45.572	45.0029	38.0505	41.4841	39.3586	65.4421	61.0006	57.2489	41.4841
ABCB10	60.3241	61.5567	60.3033	76.1523	76.1204	68.8527	62.9536	58.8086	69.3056	68.5869	57.9116	68.8071	66.6203	67.2599	69.1152	73.2763	73.4091	70.3339	80.365	74.5875	77.8931	69.6825	62.5902	76.2996	57.5565	57.0176	59.3792	76.7316	58.825	69.883	71.0321	74.0209	74.0644	41.388	64.7365	52.0529	71.0321	71.0237	59.1725	72.1928	72.4439	73.4769	60.797	59.8713	60.4537	71.5646	72.8222	73.6511	64.0712
ABCB7	82.5973	84.5926	84.3116	76.0948	77.5388	83.4824	76.9313	79.4867	73.1583	78.0377	85.3954	85.3868	87.3971	79.5173	76.2462	79.859	81.8072	87.3425	74.4134	73.2426	82.65	77.9116	80.8818	73.6395	93.161	75.055	94.5911	72.3827	86.1375	71.6498	80.6997	89.2982	89.2914	69.5485	92.984	88.0986	77.0614	77.0413	88.9885	78.74	76.0497	77.1505	74.292	74.6944	76.25	84.9017	83.1541	87.7757	80.3581
ABCB8	58.1842	56.7354	57.0036	63.4595	64.6262	60.7085	67.766	70.0573	69.3341	57.4175	52.8159	54.5612	59.3751	61.5754	65.2848	55.0768	55.4232	56.7999	69.1654	60.1145	59.5311	59.2555	56.169	63.2621	53.9378	59.3968	47.9792	49.1247	64.8815	62.4181	59.8275	66.4024	72.8331	70.0625	53.89	44.1746	62.1231	65.4456	46.7654	65.2337	69.3718	72.74	42.9574	43.1032	41.645	81.2085	80.0815	76.9884	53.4386
ABCB9	38.8075	37.9934	38.0656	40.3586	39.8894	36.6413	46.7433	45.5135	41.4172	39.4004	38.3846	41.2789	35.5075	37.4975	39.2005	38.4725	37.6259	35.1313	43.4561	46.9468	40.5427	31.6268	50.9445	41.2045	39.2097	37.7689	39.3713	40.033	38.6188	37.8478	33.3866	40.5618	41.2299	40.1517	38.098	38.0316	40.3359	42.258	36.7496	41.6985	40.5806	40.7695	36.9206	34.7613	36.5777	45.1392	47.1517	45.334	38.0923
ABCC1	79.3383	79.5687	79.3283	77.2134	75.6603	78.678	77.7159	77.2239	73.8184	75.8832	82.677	74.8095	80.2677	78.7856	79.8558	74.1558	78.3151	79.4701	79.1267	79.5034	71.5456	75.7714	85.1369	76.4278	78.6997	73.4935	84.9883	74.2043	75.4539	77.0377	73.5812	80.817	82.1461	75.3875	78.4482	84.9017	69.5529	71.826	88.3664	79.6827	78.3344	73.159	79.6858	74.7435	77.7574	77.9004	76.4121	76.0738	82.031
ABCC10	61.6923	61.7817	60.6276	61.8989	61.8543	61.6257	67.2599	64.4153	64.7272	62.1015	50.4032	61.5754	70.6897	61.1744	61.6662	57.4699	61.3809	57.7807	74.192	60.5445	58.7046	52.1751	82.0555	63.66	52.9746	64.8769	48.44	72.1958	56.7466	60.5378	61.6746	59.9297	58.819	65.5539	56.376	47.2583	66.6201	65.6713	47.0688	69.5649	69.7697	66.5941	53.3925	51.2876	44.9608	73.626	72.4963	71.2075	51.3756
ABCC2	31.4597	30.2328	33.132	36.2108	38.1382	37.9712	32.492	33.149	32.492	33.1492	34.1802	33.4866	55.9255	32.5733	34.0849	33.9995	33.9466	35.7491	25.2625	35.251	41.409	33.7668	35.7632	42.5572	27.3972	38.5072	22.1246	48.5122	33.1492	33.6533	41.4172	42.1314	39.7742	36.9426	24.5349	26.7695	36.091	38.0205	26.5573	41.3489	42.4526	47.148	20.1826	20.2971	19.7925	58.4125	57.4308	58.7046	15.3507
ABCC4	57.6	57.5269	60.4523	57.8578	57.8621	58.7667	54.7518	69.5184	59.2318	49.7564	64.6223	49.0974	75.1723	55.4169	60.3072	55.7525	52.5499	58.663	72.5188	43.3238	63.3561	56.6213	69.8986	51.411	53.8003	61.9296	64.429	66.4283	54.9719	58.6747	62.1938	58.1612	58.3485	53.7753	53.7823	55.9083	58.4117	61.3241	66.679	53.2529	57.9314	58.1719	59.7396	61.2987	63.2071	54.742	54.9874	54.9638	61.7848
ABCC5	73.4176	73.458	73.4091	72.8004	73.9352	70.4814	78.0555	73.685	72.9081	73.7899	64.257	73.9375	80.6099	76.3058	76.0497	66.1996	61.8147	74.7835	61.7091	64.4562	66.8816	68.1735	90.5137	65.0072	75.6729	75.6335	72.2255	86.1924	69.5741	65.6626	65.7917	79.2559	80.6542	77.6795	74.2925	71.2481	73.2524	73.0607	71.3394	71.0714	72.3884	75.4182	70.6597	69.8406	67.144	74.6802	73.633	75.6904	69.3645
ABCD1	41.1272	42.0811	44.2079	51.8629	51.9004	46.9306	52.5308	55.8791	48.9194	48.8905	39.7021	58.8412	45.454	46.5442	43.0897	41.4649	51.9109	37.7824	43.3618	60.7121	42.0896	43.2282	42.8051	58.7667	50.9389	44.9817	45.8488	43.1609	49.015	43.8901	44.5926	45.3925	45.2529	49.6219	49.7399	45.6455	46.7279	48.0854	42.7382	50.8307	48.2702	49.8464	30.7352	34.1951	30.4891	72.067	72.1833	68.3407	34.4286
ABCD3	71.3203	68.5173	71.3343	74.2794	76.8209	75.6777	68.0782	66.07	69.6387	71.4319	64.4178	70.5614	82.1362	75.0387	76.1065	74.4863	75.788	78.643	81.4871	66.0171	80.2424	72.866	69.7341	74.8741	68.1937	73.0047	71.9798	77.9612	65.615	75.2038	74.284	72.6413	72.4984	70.875	70.7551	74.8095	73.6138	73.5779	77.7127	70.3232	67.6328	70.4639	71.5522	72.9488	72.1928	70.8848	70.9318	74.2104	71.6709
ABCD4	67.6458	69.2944	67.6789	66.1128	64.9552	68.8274	71.703	69.9429	63.8071	73.5239	71.3766	71.3394	60.6106	67.0565	66.1403	64.0134	61.5684	68.9425	64.1731	67.3625	64.6606	72.057	66.0244	66.121	67.1889	73.4374	64.6262	51.3763	70.8369	73.2817	71.1076	61.9764	63.3843	76.4467	71.0802	73.0259	63.4064	62.5629	70.9752	66.5827	69.6114	66.4567	71.5575	70.7626	73.5314	61.5124	62.7498	62.6968	67.5144
ABCE1	95.3929	96.5875	96.3609	93.6073	94.8301	94.9832	86.7218	84.8495	88.0613	89.0423	96.9792	92.3805	87.8134	99.7354	98.5224	104.278	101.489	100.583	96.8526	89.5796	97.6648	95.8387	82.7802	92.1653	96.8868	94.8428	96.0885	93.8377	90.1681	93.0661	93.376	96.8668	96.8175	89.3846	96.7185	93.718	99.1924	96.7421	95.4389	92.449	88.9607	91.1707	95.4346	96.7709	94.952	91.9085	90.9271	92.9971	96.6544
ABCF1	99.918	99.918	99.8576	99.727	99.6713	98.7718	100.506	101.531	100.758	103.081	102	101.326	100.014	100.376	102.939	99.3639	90.511	84.2058	70.5936	104.751	96.7594	104.805	86.8282	102.33	103.024	99.6505	100.601	89.2089	109.333	99.8671	99.0866	98.2831	97.0044	112.183	102.818	96.7384	98.7706	99.998	96.058	99.2342	100.099	100.087	97.6509	96.7077	98.3525	98.7551	99.7744	99.7354	98.6422
ABCF2	82.9903	81.7265	82.8511	86.0675	85.9789	80.8275	90.478	89.1787	92.0832	87.728	72.2379	88.6913	69.1654	87.7234	87.4392	80.2292	85.4849	68.6326	74.9474	95.9703	83.494	77.1016	63.8499	97.6547	79.9548	87.5044	74.6912	72.9357	86.7061	82.3101	82.5982	82.1778	83.4191	91.7573	78.367	68.7642	87.3048	87.0875	68.9281	87.6589	90.2344	92.4651	76.6728	77.0844	80.2858	86.1924	86.3645	86.2013	75.8773
ABCF3	73.4483	72.1839	73.4359	78.0555	78.0434	71.6498	80.8966	83.9299	79.8244	79.1404	67.9458	74.0995	71.3917	73.9639	74.9526	70.4758	70.3232	64.6636	49.8742	84.832	74.9491	80.0185	46.471	81.0761	71.1781	80.9252	66.894	63.4269	83.2422	80.964	82.6743	76.7012	76.6126	88.2162	71.0823	65.6626	76.0959	78.9832	63.4269	77.8017	76.5423	79.0144	66.2389	68.0796	65.6875	79.9185	81.4925	79.8451	70.408
ABCG2	34.6875	35.5729	34.7613	49.5062	50.6481	52.5308	54.858	47.8549	64.6196	22.7549	26.834	30.6353	50.1118	53.4127	22.7549	42.0535	43.957	74.1963	56.949	41.8559	62.4556	36.0516	52.8459	59.8569	44.9035	42.7832	38.5072	50.4897	30.3711	34.3128	39.577	47.3223	45.0886	39.903	25.6056	61.8791	12.5727	25.404	53.2342	38.0171	50.5142	57.6324	39.1123	39.1742	40.9787	49.3411	48.5122	46.723	37.7824
ABCG4	39.463	37.0734	38.0108	34.6729	32.5876	31.5266	37.4443	36.269	34.9639	37.9489	42.0896	35.8122	33.9896	34.8345	36.7359	36.0431	35.9469	35.1627	41.6423	37.7236	31.7187	33.8647	38.1571	37.5791	36.7093	36.2433	34.0074	40.092	40.1619	37.0498	35.4331	36.969	36.2292	39.4146	34.8073	35.5858	36.2295	38.1295	36.4901	36.3335	37.7163	37.8377	38.9062	35.5858	40.088	38.0009	38.061	38.2215	37.2284
ABHD10	67.4433	68.9706	69.0508	67.186	68.6122	72.3031	65.2816	66.0751	65.2848	78.9897	66.399	69.2599	61.0346	70.6145	65.4665	67.6366	70.2243	78.6602	78.7007	65.0529	71.0571	66.401	66.8342	63.9947	70.8655	66.5985	71.9567	66.1996	71.595	69.56	63.3354	76.1823	74.9312	59.3073	70.7419	71.0864	69.4945	66.8816	72.2186	69.6245	66.7529	65.5983	66.3442	71.0308	71.2955	66.0621	65.9986	68.6488	64.582
ABHD11	69.8123	68.2617	69.7781	61.9782	63.0549	59.0272	70.9535	76.4073	65.3366	70.2617	63.3843	64.3474	53.4383	64.1773	61.208	59.5503	65.2987	68.0778	70.3353	71.8016	60.6576	64.2028	64.8508	70.7445	65.8588	63.1697	60.661	67.703	69.4369	73.0276	65.6657	54.2806	53.3861	63.0346	68.2721	53.9008	70.5501	70.5597	56.1474	67.9936	68.0415	69.6765	57.0799	61.0006	65.011	69.0071	69.178	65.3994	65.4635
ABHD12	78.9133	79.0949	77.6153	70.8369	70.7476	69.486	76.1557	78.5888	77.6739	75.6841	72.3461	75.897	70.723	71.1914	75.5928	68.4377	73.0499	72.2631	61.8787	87.6863	71.5776	69.8748	73.7523	88.1032	72.373	72.2853	72.4439	74.2432	79.3721	77.1501	77.3031	63.4044	62.3005	76.5825	74.4863	67.6018	74.5223	79.8812	64.0738	75.8773	78.8092	75.6521	71.8463	69.883	72.5859	76.0103	74.8304	74.5223	73.4374
ABHD13	59.4507	58.1221	59.4715	56.8948	56.9751	60.5624	50.9718	56.5138	55.0434	58.7225	61.9944	55.6065	65.6448	57.739	58.7225	59.3126	62.9753	63.4758	86.3848	59.6144	67.8612	66.2514	64.5578	52.0423	44.3465	58.9536	49.8947	66.041	57.0607	58.3342	54.2802	60.3301	62.7662	52.1714	46.2735	57.9204	58.9552	55.3419	56.5723	59.8337	62.4753	62.4753	59.464	62.1728	60.2308	54.4645	55.7526	58.3005	60.2443
ABHD14A	39.26	39.2155	38.5287	35.1313	34.8888	39.1956	43.367	40.0649	43.0362	45.2081	35.0329	38.9795	42.6771	39.0104	36.7093	35.2162	28.7066	35.078	35.4946	49.5988	34.1096	38.33	34.7472	39.346	38.0316	35.6801	38.3604	35.1639	44.9935	43.5214	41.891	35.0656	34.816	46.9958	41.4172	44.29	38.6833	29.791	42.9267	35.6288	39.0122	39.219	39.4569	38.2399	40.0262	40.7839	40.7839	40.8087	40.6768
ABHD14B	42.2676	44.3245	42.4224	38.1382	37.6447	39.4813	41.4651	42.3848	43.9774	44.9814	40.2988	41.891	38.0923	41.4079	42.8516	40.5648	39.7112	39.9013	36.846	61.8926	32.5873	37.937	32.9978	55.0825	38.4149	39.2898	43.1914	39.3137	44.5644	44.004	39.0968	42.196	42.1215	49.7703	40.2713	36.0592	40.4729	40.4729	39.5821	50.0898	43.9774	45.3328	41.2642	44.3329	38.5907	43.0706	42.4527	44.9817	38.7605
ABHD16A	63.7586	63.8174	63.9076	68.8395	65.944	67.1123	79.5942	76.3647	75.6416	66.1766	51.1191	71.768	63.5546	71.768	66.5143	67.701	54.7524	44.6998	62.0464	68.9469	62.5629	67.0934	64.1454	65.4421	67.6258	67.4634	63.7425	40.6768	72.261	72.4109	73.8133	61.1358	61.3878	76.8209	70.2532	64.8573	63.7425	63.927	64.7893	66.8535	68.3595	66.7499	58.6365	62.6857	62.0415	70.5738	69.554	66.6201	65.5622
ABHD17A	68.1024	68.1619	66.6116	69.5326	67.7782	70.5251	69.4071	68.7922	66.1711	68.6835	74.9259	70.408	73.56	61.6257	72.5539	61.8559	67.2788	65.4394	45.5262	89.1722	60.3615	73.8887	57.0176	87.4482	64.6106	75.0682	61.6257	50.9536	78.7227	78.9832	72.8475	61.5124	60.3585	74.8068	69.3341	66.07	68.1125	69.8221	64.9202	69.8221	70.0061	70.0321	62.5429	63.9545	64.4621	72.9985	71.9621	70.6312	63.6291
ABHD17B	79.9984	80.1595	79.9942	82.0895	81.9396	83.9163	75.5316	75.0851	65.3894	73.9843	82.031	78.0735	70.1371	87.2464	90.7764	89.9363	94.1395	88.5074	89.4601	77.9798	80.2688	80.8891	81.1917	80.7829	84.0299	77.9443	86.2013	85.7953	71.6265	77.9798	79.5347	77.6931	77.707	79.9832	83.6739	82.1312	78.5391	78.4886	81.3215	78.728	81.5877	81.5587	87.991	88.1402	88.7205	71.8792	73.0843	73.9846	89.9112
ABHD17C	75.4379	76.8535	75.3857	65.9986	65.9592	68.7291	70.6897	68.8973	69.5184	70.0684	76.2377	67.633	72.2991	69.0674	74.7773	71.3172	71.1606	72.6794	64.5864	71.2897	75.5808	73.7182	61.9296	74.5594	79.1717	69.0071	78.0434	68.5964	72.3741	73.7391	70.284	72.2744	72.1928	54.3297	80.2858	71.0039	71.7276	69.5359	69.9429	71.8247	72.067	72.9864	72.8559	68.3301	70.2364	69.9319	71.263	71.1956	68.8938
ABHD2	70.6376	70.6257	70.5507	60.1199	61.5567	57.1924	65.5392	65.0949	68.3595	67.8086	58.4193	70.8032	67.3071	66.5499	64.6943	65.5539	65.5228	52.5238	64.0363	60.0063	60.7311	65.41	86.5673	55.4889	58.7046	66.7714	65.5539	82.3375	65.7356	65.626	62.2413	63.1024	63.2212	65.1573	57.0315	63.0346	62.8221	63.1887	61.7186	67.2557	71.543	65.9093	60.591	59.4507	57.3396	68.7695	70.16	68.7909	62.1079
ABHD3	54.8629	53.7245	53.8067	57.9236	57.9948	56.2583	62.8946	62.4505	59.9309	58.4344	48.4755	55.4129	61.8989	61.5567	46.6157	56.5039	48.9598	54.4269	84.2821	49.1172	60.3033	54.7359	64.4153	47.65	63.2662	51.9224	52.2404	42.4261	52.222	53.2639	52.9595	71.2476	68.6179	40.9644	57.841	49.8034	58.0418	58.2671	54.3652	62.6482	57.5008	55.0639	50.9445	45.4259	46.6198	63.782	63.7872	65.7934	39.7005
ABHD4	72.8107	72.8004	72.8004	74.6525	74.4863	69.8281	76.684	73.687	78.2905	70.0694	69.1257	72.7775	72.3022	69.0896	72.6238	74.41	71.1914	71.6256	63.8754	86.0588	71.1298	65.2337	69.7956	89.0055	73.0287	76.6723	73.293	72.6819	68.0189	69.6615	70.7913	66.1605	67.4403	80.0185	70.8445	76.8969	70.0126	68.751	77.4779	71.2218	72.5729	71.4319	73.5239	67.5972	64.4204	75.2631	76.7714	73.946	75.0754
ABHD5	65.6476	64.5862	64.6513	74.3214	75.4488	70.7536	72.3884	70.6948	71.2218	70.6257	68.3301	70.9712	69.0164	69.7956	69.883	70.7551	68.087	61.6662	77.1154	74.192	70.8767	61.6033	72.0331	68.1024	63.3648	67.8226	58.8547	70.2364	73.7455	69.3561	74.0907	80.1033	77.3897	58.092	61.9	54.7359	71.4317	73.626	52.4465	72.6195	79.082	81.8821	74.1816	74.533	73.8142	61.8543	63.209	65.2413	64.1221
ABHD6	44.3465	44.3182	45.365	47.4008	48.7364	52.9095	60.8046	46.2735	48.4563	45.7637	41.8081	44.5999	59.8337	54.3143	42.7298	43.5365	42.8501	49.262	68.4514	39.7653	48.1019	46.48	65.5344	40.5085	45.1945	45.042	48.7757	46.0342	41.8126	48.5603	41.4999	49.7823	51.9871	56.8331	44.2813	38.9062	50.0767	52.3346	40.3359	54.9638	53.819	54.0987	36.4668	39.7644	38.4149	61.7186	62.9982	61.8017	39.931
ABHD8	51.873	49.4969	49.6422	39.1123	38.5287	37.5827	45.1327	46.1369	43.6563	46.8964	47.4702	46.6039	42.3097	39.4874	45.6851	42.4839	42.7661	42.1822	40.0262	54.9862	39.0314	42.4261	39.7028	62.6738	40.6857	43.0029	44.2488	40.804	53.4838	50.9752	43.6559	39.8199	41.2241	47.4586	40.9584	42.5572	49.5063	48.367	40.0771	44.4345	43.912	44.4387	48.1899	50.3182	51.8181	41.272	41.8902	40.0072	46.586
ABI1	78.9872	79.2177	80.6053	84.5637	84.2365	78.4537	77.9279	78.9372	79.4552	76.1049	74.8741	81.8327	81.9047	77.6761	79.9957	82.1837	86.2464	86.9013	85.9672	77.2573	87.2411	86.7801	80.685	80.1968	80.2612	81.1508	81.8533	87.9252	75.6569	75.89	76.0606	76.9932	76.8969	76.7637	77.2178	76.8082	80.9339	80.8818	78.6125	81.3631	81.3401	79.8451	83.1647	84.1695	78.6623	75.8221	76.0095	79.9548	78.3344
ABI2	89.0995	90.3219	90.2106	73.687	74.8166	80.4628	79.9555	79.8005	78.7091	86.194	87.187	80.9105	87.5411	80.9806	82.1556	78.6721	80.33	86.194	90.6774	73.4521	82.9768	86.0864	86.3093	69.6051	87.336	85.5275	90.0452	73.7397	84.7606	82.0137	78.2114	83.2011	82.9698	79.9942	85.805	96.198	72.0295	75.3359	95.632	78.4106	77.1662	76.8299	97.0107	96.0115	96.3318	65.8995	66.95	69.7427	91.3247
ABI3	37.5871	37.614	36.2108	28.8351	34.8302	32.2363	41.3546	36.6661	38.6647	42.9722	25.404	45.4068	26.9322	38.7479	36.5388	34.8392	32.7419	18.9294	37.3799	40.1441	30.062	33.3636	42.5337	37.9823	35.5075	35.7536	34.4706	36.846	36.5556	35.8122	33.0431	37.4484	34.8543	34.2178	34.3794	40.3148	33.7091	33.4199	40.0109	34.5989	31.4074	30.4891	43.8469	41.0886	36.7674	33.0855	33.0666	33.0142	38.5545
ABL1	89.9162	89.9049	89.867	86.8192	86.6637	85.1798	89.3778	87.6415	88.0231	87.7204	88.5107	86.0439	91.5948	87.7184	88.7546	81.569	85.4575	84.8372	40.0683	94.4685	86.2982	80.6582	79.8086	97.0859	98.803	89.4326	95.6483	78.9872	86.134	91.1999	86.7531	89.2795	89.2686	92.2919	96.1713	85.9349	82.8508	86.3688	86.4136	89.5443	89.4846	87.8995	88.3664	82.3114	87.8328	87.1919	86.1778	87.2464	86.1714
ABL2	67.1399	67.1887	67.1889	68.4635	69.8123	66.7564	61.7226	61.3993	63.908	67.1822	81.5577	67.3952	76.0095	66.0155	67.5972	63.0077	68.7135	69.1654	71.0525	58.4244	65.1438	71.5492	71.9567	60.2754	67.8645	69.1089	70.4842	61.6202	67.6011	64.0625	60.641	82.6789	81.2362	69.5067	64.2388	75.9878	57.0799	61.1431	77.6795	68.9999	69.2061	65.1159	65.2781	60.8131	61.6257	71.263	71.3334	72.3461	65.1159
ABLIM1	73.0499	73.0773	73.0287	73.6198	74.7564	76.1968	74.6961	68.0415	80.2677	73.1187	72.1957	75.703	66.2022	77.0413	76.605	80.1117	76.3401	63.9076	54.1401	62.2415	79.0924	75.4948	80.1835	74.1044	75.6521	79.5132	73.4505	79.5347	77.9793	72.0225	81.118	71.7348	72.7334	74.1558	73.2086	80.263	69.425	71.7811	79.4756	70.7725	73.2241	70.998	82.5456	81.8152	80.8052	64.5204	64.5862	66.5706	73.3749
ABLIM2	36.6661	36.1686	36.1537	31.6395	31.0073	31.2547	34.4706	34.2971	32.4989	34.1442	32.5876	35.5729	33.6533	35.5395	38.1582	35.0303	36.5364	33.9807	39.547	34.8302	31.9014	32.0533	39.968	32.4889	36.1228	34.3624	32.4319	38.0791	34.5771	34.6797	33.7668	35.7632	34.6329	37.1307	36.8255	38.0791	33.9896	33.8016	34.0397	34.8345	35.346	33.2938	38.2527	35.6852	38.2308	35.5693	35.6288	35.7491	36.7311
ABR	77.6153	77.6761	76.1049	74.2043	73.0016	71.8609	77.8166	90.7764	76.5423	77.3711	82.7629	59.2118	89.5049	71.4465	63.0549	64.0719	69.948	80.7681	71.0823	82.3272	67.8226	82.0137	69.4702	73.621	67.9244	67.7548	75.2013	71.3489	79.8664	74.9474	71.7387	78.7291	82.6572	86.3816	66.4176	59.4402	77.1501	78.5488	71.6624	78.781	78.9126	78.6569	50.2634	48.0281	48.3436	101.616	100.549	99.6359	59.985
ABRAXAS1	71.7601	71.6987	70.4472	54.7002	56.0595	71.1339	53.8605	50.3239	58.3005	65.4665	80.8495	51.8667	66.1711	60.9194	68.5006	76.0146	68.1619	89.9325	81.9737	62.4619	63.4841	75.6521	57.6833	57.0015	68.5625	57.0315	82.7766	52.324	60.1199	66.9057	66.9485	71.8381	72.8546	60.8451	64.788	80.9066	64.1875	61.0389	77.6739	62.9536	57.841	56.7038	68.7642	70.5903	66.6268	62.449	60.1951	63.7872	64.0582
ABRAXAS2	78.2647	75.5446	76.7854	81.7356	81.4871	83.193	75.3441	77.7732	79.6099	78.9576	81.8623	75.1613	65.6684	83.494	80.2086	80.9252	82.7652	85.7842	80.6951	77.1662	75.0968	75.9027	86.8698	75.3256	82.7632	77.1593	85.198	91.7236	68.4818	71.2528	68.7291	86.1042	83.8219	80.4558	79.9806	76.7422	84.0393	79.5347	82.5025	79.9548	74.5746	74.2925	74.3836	78.6472	77.8027	77.9612	80.7394	80.5113	79.7775
ABT1	76.7637	75.4542	75.2895	75.9549	75.9308	76.0681	86.1587	89.8176	84.5519	78.9872	62.1231	85.1417	58.4321	76.524	74.8909	73.5447	73.6395	70.676	63.6495	87.0048	73.2548	78.0689	63.4176	82.8666	72.8656	74.0508	73.0287	71.4778	86.2053	82.9891	82.0748	73.729	73.6511	74.8968	72.8596	59.5224	84.707	81.2063	65.3182	80.33	80.2372	80.1199	72.9504	72.2853	72.6783	77.5871	77.617	77.3807	69.6615
ABTB2	60.3742	60.3072	58.8502	60.3487	60.3277	56.0591	67.2432	52.5872	95.631	45.2163	43.6875	66.9604	47.8215	69.9516	59.3354	65.8328	63.6674	42.4595	57.5277	62.0479	68.0754	56.3208	65.6626	56.6104	52.1521	66.5143	46.1288	53.1118	63.4447	61.9883	65.4626	59.0242	58.1197	69.6789	52.1435	55.6011	61.8415	59.5759	52.2314	61.6178	61.6374	65.9986	60.4908	56.7422	55.9591	60.469	59.3792	60.5026	51.6345
ACAA1	62.168	62.273	62.2672	68.6179	66.9818	65.6612	69.9609	66.4176	68.5006	66.5143	55.8369	65.5733	63.7826	65.3789	68.4367	63.6495	65.6147	57.4724	68.9706	65.2448	63.3648	55.2033	78.841	60.724	57.4699	64.429	50.3239	76.614	59.9497	69.7585	70.9359	63.0346	63.193	74.1317	60.9818	52.6484	70.5597	69.4491	51.6621	69.4642	70.9279	70.875	61.9716	54.4419	56.2006	71.4128	71.4778	68.8938	55.1365
ACAA2	96.5875	96.7594	96.5389	92.4119	92.3805	95.1544	96.0323	93.3742	96.1281	95.9721	94.093	93.1104	87.2185	95.7671	94.3551	94.631	92.605	96.6205	94.3306	90.2326	94.1522	94.6686	88.9961	91.0245	95.6434	94.4685	95.7974	89.8322	94.46	94.986	95.2932	95.4905	95.4454	93.5327	94.3603	92.7259	94.5822	94.6606	92.0274	94.0268	95.4165	93.7677	94.545	95.841	97.4165	92.1712	91.1137	90.7937	93.452
ACACA	89.8511	89.8293	89.8129	86.6637	86.4875	88.0346	86.0167	88.307	82.4593	92.0832	91.5733	83.0071	91.0077	87	89.3431	85.7752	86.3364	86.9961	75.8507	85.9386	90.3623	88.5716	84.3516	91.9781	88.4651	90.805	87.5283	83.7375	89.8249	83.0981	86.9672	84.9489	88.1375	90.0222	88.2162	81.33	88.1398	86.7382	86.7531	91.0245	88.6127	88.2926	79.6755	78.5888	79.1359	92.9402	93.0704	93.9987	81.1917
ACACB	45.6049	44.6466	43.7329	41.7855	41.1237	42.2517	44.3481	50.2627	37.1462	51.9566	51.3272	45.5547	38.0892	42.1847	41.4467	41.3359	42.2043	47.2582	44.6401	39.1927	47.0756	41.9181	86.1925	39.0466	39.3359	44.2763	41.104	74.8896	38.0151	40.1517	38.502	37.8478	38.4891	49.8776	38.2399	42.5128	42.8152	47.1843	42.8984	47.5128	44.8033	42.2517	43.8261	41.7237	44.7999	46.0342	45.3925	45.4775	43.0897
ACAD10	52.255	52.2595	52.4954	49.5083	48.4117	53.8329	52.5898	53.8315	49.9735	53.0873	52.4506	54.2634	60.4432	49.0974	45.1945	46.0718	47.3309	62.9472	57.7002	54.3479	47.2362	49.3433	58.4987	46.9646	53.6185	51.184	50.2125	59.2715	51.5207	52.3443	49.6422	51.1995	51.2755	53.6086	52.2595	48.8738	53.4552	53.6537	49.9704	55.0636	53.9775	51.9028	42.8008	43.9452	41.4959	62.5227	63.8119	61.5097	42.5442
ACAD11	53.2468	53.2986	54.7002	58.8502	60.0864	58.5226	45.8215	54.1235	46.6554	64.7936	65.0808	59.2632	68.2425	49.3941	54.7925	56.6104	47.7478	72.5629	48.2242	43.0897	63.06	53.819	81.1471	51.3031	43.3365	68.0415	54.8755	85.5884	45.585	55.6774	51.9977	59.0902	58.184	64.9275	50.0483	58.9667	62.6121	55.3569	57.9204	55.8602	55.8369	52.7411	50.0767	53.451	49.262	61.8017	61.9296	63.1639	49.3411
ACAD8	80.7681	80.7972	80.7966	71.0867	72.1655	68.2432	74.3836	79.442	69.7131	79.1359	80.5363	75.3109	64.6163	73.9545	74.9491	74.5768	70.3138	82.4794	39.6244	88.4459	80.6416	78.6316	82.8016	79.9696	78.6036	80.8409	72.2853	55.6771	86.6767	82.242	81.1806	73.0016	74.0835	67.4678	78.3151	71.3343	76.8342	76.8299	70.3687	74.3966	77.2478	76.8954	77.5882	79.235	78.4128	69.6868	70.9765	70.9001	82.9045
ACAD9	72.4998	73.7853	72.4728	72.0337	73.0773	71.916	75.7316	74.0953	77.2239	75.3109	64.6593	73.2086	72.7001	73.0332	70.9001	69.4993	72.726	69.7247	74.429	70.4819	72.0225	69.0674	82.3292	73.6514	70.5597	75.0602	63.9767	70.206	70.1804	70.585	70.4453	71.2681	71.2075	81.9772	72.7355	65.7934	74.0508	75.0645	63.6183	74.1317	76.7637	75.1452	67.0523	64.8125	66.372	76.414	76.605	77.8728	76.0261
ACADM	80.5113	81.9981	81.9737	79.6299	82.2694	87.6863	73.1684	76.2462	79.6755	77.8027	81.9208	82.0105	80.7394	83.5446	88.1727	87.2796	84.7606	85.856	92.5378	82.1676	87.4192	85.2996	67.8454	82.636	86.8038	76.144	87.1412	75.9382	78.4886	82.7002	83.0334	84.5714	84.2821	66.6469	86.5878	89.1746	82.4736	80.8372	86.0439	78.403	75.7714	76.8236	84.9017	87.041	82.4794	76.8933	75.703	79.5687	78.6827
ACADS	46.8684	45.585	47.0957	46.48	46.6288	49.9578	51.3585	49.015	45.9638	47.2582	44.5999	48.0641	46.4712	48.9276	51.073	43.6875	49.5988	50.4916	52.5308	53.0493	42.8152	51.3127	46.9945	48.6821	47.4424	45.0061	48.7626	50.8294	46.6546	47.2927	44.6376	45.4775	45.2958	53.327	48.6434	42.0896	51.2011	51.3342	44.3329	51.5424	49.1406	50.6193	33.1207	36.4747	36.6973	69.6425	69.7956	61.5567	41.8896
ACADSB	44.7924	44.8912	44.9817	46.8684	48.2243	54.7772	37.6506	45.8487	44.5644	41.272	70.4355	39.26	48.4203	50.8343	38.0151	48.7655	45.4775	78.4898	70.5458	51.7432	41.8559	48.3895	64.9924	38.6235	57.744	41.9621	45.5333	54.662	62.7249	49.3666	35.8883	45.0865	47.0259	35.8316	48.1913	68.0897	44.0353	39.3586	71.93	40.13	39.7251	43.243	56.7354	55.4232	54.8874	41.7975	43.0105	43.0962	42.3815
ACADVL	88.9098	88.9814	87.5635	85.2531	85.0298	87.0792	82.9768	97.5266	80.404	87.7541	87.4355	82.5453	96.2264	82.7113	75.5642	76.1049	80.7129	97.1698	49.4014	96.7687	75.9878	96.6658	68.2685	88.9356	96.6253	89.6828	93.5275	69.1016	97.991	87.9177	93.0704	76.1968	72.4963	100.461	96.462	90.7037	79.985	82.7002	97.0713	88.0231	81.7265	77.1834	89.0423	89.3552	89.7109	81.9772	82.1556	80.5434	93.9447
ACAP2	70.1027	70.0573	68.5653	70.9318	71.9798	73.3116	59.9579	59.6071	63.4695	62.0031	82.4134	60.1951	79.9931	71.1195	68.6216	76.0753	75.1327	89.0516	87.6863	60.5926	69.2599	70.0694	78.0689	67.703	71.543	64.9202	80.5832	74.4762	56.7966	71.4348	68.8973	74.4863	73.3811	63.611	71.4317	68.3301	71.7783	65.6612	67.0934	76.4173	72.1357	72.0331	64.5554	65.9066	65.0324	73.8991	73.9691	74.8559	68.367
ACAP3	46.4458	46.454	45.2503	48.3819	49.6441	48.2161	46.9851	47.0025	51.4015	49.1247	45.7667	49.6478	52.7986	46.805	50.3182	44.1558	49.9913	45.3225	37.0117	58.6126	40.7098	47.9776	44.1959	68.2752	41.6529	57.9277	40.3513	41.8902	49.3825	54.6657	55.6012	46.7642	42.8931	59.3042	45.3225	45.3746	51.1748	51.3191	42.4938	50.3887	50.4032	50.5895	44.1966	43.5214	45.2628	55.6394	52.7662	49.0101	44.6424
ACAT1	71.7944	74.2417	72.9591	71.3766	70.1027	72.3552	72.8222	68.6037	70.4758	77.3395	70.2243	80.1887	51.8563	67.1969	64.1454	74.2317	78.3764	86.8279	70.7117	71.0651	76.6728	72.3022	73.8587	72.3031	74.764	70.0684	71.4802	65.6031	73.3171	70.2294	71.3268	70.9279	69.6861	67.7898	80.0077	72.7061	71.3206	70.2243	72.8107	72.4963	71.7167	71.7094	70.4571	74.2064	69.9946	72.2255	68.5416	72.0885	74.4134
ACAT2	98.7465	98.7252	98.7117	97.1547	97.0754	99.6505	103.081	102.951	103.346	104.64	94.2838	102.725	88.6409	98.288	91.9781	98.1778	97.6621	86.0439	84.9017	92.2919	100.472	95.6541	87.5635	99.4577	100	93.2664	94.7841	97.0011	100.082	98.518	103.334	99.9729	102.21	98.1217	98.859	94.5048	98.8085	97.5971	97.3525	98.1612	96.8198	98.0177	97.0115	94.8801	96.3359	97.0238	98.168	99.0155	86.8734
ACBD3	92.0391	92.0886	91.9507	97.4165	97.2752	96.3609	89.6247	89.4258	93.4151	93.0904	96.0436	91.4519	97.4474	96.4824	93.9005	94.2344	94.8282	95.2179	101.252	82.16	98.1217	96.3719	95.7974	84.3718	92.984	94.0632	97.4907	98.9804	87.2185	91.1	89.1787	96.2779	96.2374	90.9139	91.5093	90.9387	93.8713	92.4748	97.1547	95.632	91.9085	91.8438	90.0392	91.6143	89.5753	95.2975	96.5299	96.1951	92.8559
ACBD4	41.9663	42.7025	42.8931	31.739	34.0323	35.339	38.8637	37.7163	34.8345	40.7304	44.6584	38.8515	37.2453	36.5713	39.1406	38.4207	37.4959	43.1235	36.7951	45.7423	36.2292	37.0541	44.7375	38.9185	41.4172	36.9206	37.937	40.808	41.7855	40.033	38.4207	37.7441	36.9109	37.7679	40.96	38.9683	39.219	39.9346	39.1767	38.0791	40.2696	39.7251	46.9945	42.645	41.132	36.7311	36.1355	37.8936	40.6485
ACBD5	55.3081	58.2901	57.0664	54.4645	55.7525	62.081	51.8939	50.9519	54.9137	56.0388	50.7689	55.4834	59.3973	58.8514	56.0916	63.0549	62.816	71.5493	78.2606	59.3637	57.5598	63.782	42.7652	56.2583	65.3354	47.2495	72.6819	54.9719	48.9674	51.9576	55.1821	63.7614	63.8063	40.0575	66.2017	71.0634	56.3776	54.1629	68.6216	55.6289	50.1043	49.1247	58.5303	60.0735	59.2057	54.7524	56.2228	53.9589	56.9935
ACBD6	69.5649	69.5405	69.5405	64.0192	62.816	62.8704	64.7089	64.2698	62.2413	66.6203	75.6416	66.9057	64.9304	58.3485	61.5799	69.7247	70.7455	67.2432	63.5976	64.0806	69.5906	66.2665	58.2901	66.7245	65.5539	67.8428	66.3939	57.9116	74.8366	69.3807	70.5282	63.9481	64.0582	69.6114	67.8855	68.4592	63.5582	64.7622	67.1887	65.5532	66.6956	66.6115	68.7135	67.6789	65.4394	63.716	62.5429	65.6925	70.6875
ACCS	38.7305	38.601	38.0331	37.2263	38.2891	40.2696	37.3521	40.0377	38.0791	42.4205	38.33	38.1248	42.6159	38.9318	38.4499	39.876	37.5575	41.7027	46.4221	39.5456	35.9318	36.7951	43.6447	32.7287	37.2577	35.8182	41.6164	36.9212	39.201	39.7452	37.614	47.2728	44.9999	43.1001	40.698	44.9317	43.8069	42.8422	45.5132	35.3238	32.7287	28.4699	49.8311	55.2219	51.3753	30.3978	30.3251	30.2678	39.3359
ACD	78.0781	76.5923	76.4779	69.9796	65.6934	69.8045	87.5629	79.4803	82.6951	75.1452	66.5503	78.0827	54.5812	75.2338	75.011	69.2711	65.3996	62.4838	49.7311	92.5443	62.1392	73.0998	58.8297	87.9149	69.8905	75.6623	68.3905	59.4671	80.5802	80.8518	75.7439	70.6558	65.3894	81.2591	75.4948	66.1611	72.1636	73.1821	64.0192	77.0296	77.2717	75.5085	68.4592	70.403	64.3675	79.4068	75.4057	72.7805	72.6278
ACE	30.2328	31.801	30.2017	39.2097	39.5125	34.4671	35.0461	39.0257	35.2895	33.8942	38.7585	33.1974	38.6447	29.4791	35.4918	31.2797	33.6375	33.7569	33.0186	39.8553	29.6787	33.9811	39.1956	38.3757	33.2938	28.172	33.1332	36.511	38.9085	35.339	35.5871	37.0664	37.835	37.9783	34.9084	33.9995	36.0431	39.6275	33.2563	36.0516	34.4046	34.6329	31.3366	29.9235	28.8106	45.6851	44.4388	42.7861	35.0885
ACER2	57.0014	55.4683	55.7252	57.3481	56.0051	52.1205	49.6437	58.9515	43.4663	58.663	59.2227	58.3182	43.0362	51.9196	67.8086	61.9329	67.4433	54.6198	65.7887	44.9461	70.9225	58.7689	44.8339	62.8632	48.7234	62.7548	49.9252	42.4839	51.3753	55.5598	58.1612	76.0493	72.3552	55.6261	42.5999	38.098	64.7158	66.9444	37.6447	62.3478	65.7695	69.8986	47.9597	42.5321	43.1795	67.3585	67.4433	68.8029	45.3762
ACER3	62.3528	61.2844	62.4556	55.9214	54.7609	57.0664	54.1128	54.9687	62.6192	55.8161	57.8108	60.4882	63.1922	58.5821	55.9087	64.0214	60.2816	64.2185	70.6501	40.1645	61.2447	64.6059	62.8825	49.4914	65.1424	61.0006	59.7137	63.5879	61.7137	65.9463	63.8063	53.6752	55.9776	54.09	62.7349	59.829	59.7621	56.2514	63.3727	58.0534	59.2989	59.5354	71.4128	69.3163	68.1655	48.9982	48.1461	51.366	78.429
ACHE	34.7472	33.1181	33.149	52.8159	51.9196	50.5168	50.7689	45.7667	42.4526	38.0846	37.835	47.424	34.8543	50.7334	42.524	40.9331	43.4663	39.5932	51.3494	55.9843	38.9944	39.4101	45.494	51.0176	42.9574	40.5532	39.3327	43.1001	40.7839	39.9622	38.3337	42.0535	40.4255	40.8457	41.7534	41.891	42.1455	45.0104	39.5615	42.4708	46.0785	42.3886	41.5113	40.2328	41.4172	47.919	46.0785	42.8428	43.4918
ACIN1	94.3923	95.4364	95.3101	91.089	91.0182	92.4569	93.7276	94.7176	94.986	93.545	96.4079	96.6253	87.2411	89.687	91.8281	88.5841	89.1402	91.8537	66.6956	106.141	86.1696	100.796	72.8039	99.0496	86.7061	96.3306	83.2536	65.6684	110.072	103.909	101.366	84.296	87.6547	113.741	89.0371	92.449	93.1931	95.5048	87.0167	91.2617	92.4283	92.2703	90.5151	90.7024	91.29	91.9737	93.3742	93.0287	93.9289
ACLY	102.929	102.939	102.929	102.725	102.672	102.841	102.565	103.617	102.77	103.697	101.4	101.959	103.02	102.602	102.301	100.014	100.254	100.805	101.994	98.2831	103.351	101.53	98.7706	99.7426	102.879	101.532	101.793	101.819	100.461	99.7902	100.969	102.818	102.687	100.811	102.648	99.998	100.823	102.485	101.743	102.606	102.768	102.636	104.103	104.164	103.223	99.727	99.7287	99.6976	101.461
ACO1	84.9013	86.7859	84.8495	72.74	71.5943	79.4701	77.2433	81.2085	80.1054	79.5199	82.2238	76.9044	82.5456	76.8602	80.7191	77.36	74.9613	77.7127	87.7267	79.8632	78.4106	79.0236	74.0907	79.1587	79.082	80.0598	85.6385	72.2784	78.483	78.764	77.6765	73.5239	74.4882	80.6951	82.9045	88.9961	72.978	70.7536	90.9271	75.3078	76.8374	76.4846	84.1625	87.8784	88.4223	70.3189	69.3027	73.6939	85.3425
ACO2	87.8619	89.1948	89.0423	89.8293	89.7138	89.9981	91.7236	91.5585	90.8756	89.0995	82.4736	88.7499	89.1948	90.4181	87.4597	86.5986	88.3893	82.9271	49.1948	103.647	78.6125	90.9752	80.9066	96.1359	91.9385	88.2197	86.0386	68.8212	95.4483	90.2106	91.5911	91.7123	91.5018	97.9891	92.9971	68.4203	96.5249	99.0866	73.344	93.7346	91.2289	92.2525	72.4798	72.8162	70.9279	100.98	101.233	100.036	80.2058
ACOT11	45.5767	43.4706	44.733	44.2813	44.4293	39.0252	49.6998	48.5149	49.4223	44.6584	47.3454	46.4746	47.2846	40.1672	38.8464	41.7857	41.8841	41.272	54.9137	49.3029	42.2923	41.922	45.7637	44.6366	42.3372	40.7244	41.9684	48.7681	44.6401	43.0975	42.2722	41.4079	42.8428	52.2306	44.3725	37.4975	44.4287	52.2314	38.9683	49.1514	49.015	49.3029	39.0122	38.4207	36.1075	55.1019	54.3878	54.2802	42.4343
ACOT13	88.5041	89.8129	89.7643	82.7061	79.7885	89.3832	86.0939	85.7605	80.998	85.4725	87.9894	86.7859	82.1125	85.4725	84.9447	88.5372	87.7296	90.9271	92.4101	89.7667	86.0478	88.0445	76.3726	88.2495	82.8511	84.5681	80.4219	79.9957	89.3431	89.8129	92.4283	76.9686	78.4468	87.3401	88.9447	77.1188	88.9432	87.531	86.3256	88.0497	88.1375	85.0071	88.2162	92.1158	84.5196	82.4155	82.5851	80.9116	87.9177
ACOT2	52.4244	51.3678	54.0554	51.0104	48.5149	52.7173	61.0006	56.9293	59.3126	38.5535	54.6994	54.0987	63.8119	53.4112	47.3357	52.3035	49.6422	42.3848	32.4598	55.3819	56.8684	55.0767	39.26	48.0185	55.9524	56.7781	52.5727	50.0017	63.6512	58.6046	62.1257	56.7661	58.28	44.5466	54.7758	48.595	54.3921	52.3125	51.0951	54.9504	53.8072	52.9127	41.891	49.2241	47.197	59.3092	60.8073	55.8791	48.595
ACOT7	86.2053	86.2464	86.2274	81.8152	81.5533	80.2858	91.099	88.3332	88.6913	83.1969	77.7884	88.0527	72.3075	85.3979	89.3562	82.3262	79.8086	71.642	44.3182	86.6547	78.3344	86.8889	70.4814	89.61	85.1417	89.2752	83.3975	75.8175	91.6139	91.0455	93.8179	82.548	79.8086	92.1371	87.7889	82.3734	81.5577	82.8431	81.597	81.9208	83.3211	83.1591	79.8369	76.0753	79.2649	86.567	86.788	85.0245	82.6951
ACOT8	65.6571	64.5958	64.66	66.6956	63.32	66.6116	69.9059	67.832	69.9706	63.123	69.6615	72.0211	62.6121	63.3561	60.334	63.5992	58.5226	65.944	64.4153	78.5017	56.0766	68.6326	64.0323	74.4089	55.251	67.2731	57.0029	63.6291	60.5445	74.6912	67.2731	57.3456	58.7689	79.2559	61.5799	57.4308	67.6693	69.3561	56.0591	69.33	69.5326	69.569	61.0346	62.6482	60.7132	70.5311	67.8612	65.6031	66.2455
ACOT9	72.4151	72.3741	72.373	71.9296	71.826	69.4369	69.2245	69.9946	69.2399	72.3461	72.5775	78.781	63.2621	65.9146	67.4636	67.2599	79.4803	80.7465	62.1392	61.7567	79.9076	72.4963	74.1317	72.505	70.403	76.1784	71.679	72.3031	80.9712	77.5198	77.707	61.2447	61.5567	68.0549	76.0766	81.4701	63.4841	61.5944	79.393	68.1309	73.159	73.0276	88.3567	82.2652	86.5027	56.3296	59.2029	57.9314	87.5044
ACOX1	66.7499	68.4068	68.3905	78.2657	76.6584	74.3214	74.5514	86.1732	71.0625	75.2984	69.6387	66.698	70.3353	71.916	69.7585	71.7276	70.5095	69.7194	85.2948	63.5168	76.3455	65.5344	84.9013	62.0672	68.5246	73.3749	69.7956	80.9044	74.1856	71.0714	74.6155	79.3383	76.5543	59.6647	65.7887	45.5767	81.3215	81.1471	55.6192	83.0071	80.1227	80.0493	62.9061	63.1922	63.716	79.8912	80.0198	79.8233	61.6562
ACOX3	52.1751	51.1918	51.3585	48.1966	45.7187	54.8947	52.8228	56.1001	58.6126	53.2759	49.6219	49.6359	55.1529	52.6852	44.4345	49.5821	48.9323	45.3124	59.4715	52.723	54.742	58.3955	52.9103	50.7636	44.0353	47.1378	66.001	53.8067	49.9704	44.8565	42.6947	49.5036	52.6477	54.1923	44.084	54.9837	46.0991	43.2506	63.5936	55.5895	50.0897	47.9858	49.9347	51.2109	51.4471	50.2748	50.3887	53.3494	45.8413
ACOXL	45.9514	46.0342	47.4586	56.3776	55.0434	53.7382	50.2228	56.9935	38.0505	49.9574	88.4587	43.8187	39.5233	47.5933	42.2533	62.4732	57.4308	51.7335	67.9526	59.2118	41.9621	64.6145	67.5753	42.4366	52.7986	50.4193	51.894	38.3757	59.1476	54.075	43.409	41.023	43.415	54.0987	58.6809	40.3586	57.387	51.9576	44.766	58.092	54.2922	59.6071	49.2145	47.0135	48.3819	54.5812	52.5898	55.9074	44.2465
ACP1	101.033	100.993	100.993	97.3552	98.518	100.901	95.4321	97.4081	96.6085	100.777	100.099	101.705	102.801	96.1713	99.6504	99.727	97.9555	104.5	98.4902	96.5562	99.2465	98.9445	97.0713	96.0748	100.827	100.969	100.061	99.0755	97.7634	99.3452	98.495	98.7502	98.7354	97.9097	99.5929	98.0177	98.9056	98.8967	99.7337	99.4458	99.3452	99.2465	102.18	102.301	102.715	95.0076	96.2779	95.9721	101.484
ACP2	64.4059	63.0491	64.5175	71.8509	70.5984	66.3334	79.2559	74.753	78.156	72.404	61.8787	70.3453	71.0449	71.4926	69.2061	65.0163	50.141	42.7025	57.7013	87.2796	60.577	61.7848	58.5078	76.1022	65.7437	60.4908	56.3875	71.66	66.6268	68.0754	64.4562	71.5804	72.5775	67.2432	65.5867	66.1766	67.0191	68.7012	64.0323	64.8255	68.751	67.0565	69.7353	67.1969	66.1562	64.3463	66.3309	63.3964	68.6216
ACP5	51.184	49.8947	50.0898	49.4223	47.1876	43.4663	53.219	51.0951	48.2242	50.4951	47.2948	47.6038	40.5532	47.0688	54.9504	54.2277	49.1618	47.9597	53.6291	56.0444	56.376	48.9329	52.0051	54.9719	47.3957	49.5307	51.0231	49.6359	41.7237	48.4563	49.2177	44.6024	40.4671	52	46.0949	33.0114	61.059	58.8502	33.9811	60.8073	56.7952	57.0036	33.6633	38.9944	34.1239	69.7131	69.8469	66.9502	38.098
ACP6	58.8051	58.819	58.8139	54.9054	53.8067	58.6495	61.5763	61.1635	50.0998	62.2405	62.839	55.3389	50.5227	53.774	58.3825	57.6366	55.2219	64.1704	54.4645	60.3742	56.0388	53.222	65.1918	63.5546	52.8159	57.3456	55.4889	58.5821	59.1732	59.0992	58.8514	52.543	53.8329	61.2317	60.0983	65.2987	51.4031	51.5424	65.2536	55.1213	58.8915	57.8693	73.0047	71.197	71.5311	44.7472	44.1558	46.8636	56.8176
ACRBP	34.3211	35.1594	34.4154	23.0451	20.7259	35.0329	32.8583	30.5136	25.7925	29.721	35.1662	31.8587	28.971	25.1954	35.1313	32.0533	30.9013	36.1228	35.2245	38.6447	28.4037	32.1018	31.4648	30.1317	32.8668	32.8186	34.1995	29.791	35.3238	32.3253	32.7649	31.4648	32.2363	33.1181	31.0517	33.3495	23.6243	30.6339	35.7146	31.7187	30.842	31.3366	34.6692	37.5538	33.9258	32.7988	32.8583	32.6485	28.5672
ACSBG1	36.769	36.269	37.0442	33.6357	33.2938	37.0541	34.4979	37.6674	34.7532	39.9346	36.6055	38.7585	35.2208	35.5497	35.7536	36.5446	36.5388	35.7632	57.5738	32.4319	41.561	42.5452	35.0814	37.6506	27.4839	38.7222	36.511	20.4112	41.0913	42.3967	30.1063	34.0397	38.559	35.6288	37.5791	36.969	34.9944	35.0203	40.3148	38.8464	34.5703	34.7577	38.4891	37.9605	37.7008	38.2891	38.3604	38.5545	37.836
ACSF2	45.4333	44.4598	43.5731	42.4338	43.1914	44.084	50.5142	66.95	50.208	54.6686	47.1378	35.078	70.9582	40.0377	27.3252	29.8524	27.1228	58.0061	37.0088	44.2538	44.8882	56.3777	38.2581	43.6638	46.4978	39.4542	47.4663	39.4272	54.8467	43.1575	40.7463	47.7267	51.1918	52.2901	46.488	37.9874	36.6055	40.2969	46.8636	54.3672	55.222	51.2635	37.0442	38.4405	40.1667	55.1355	55.4098	52.2314	37.2816
ACSF3	50.4921	50.4897	49.5307	48.8473	48.9782	47.3357	54.3878	59.0161	55.0535	50.5142	45.1378	49.9704	49.528	48.3819	50.5168	47.6049	47.919	42.8139	42.3097	60.5993	49.1614	53.328	54.1629	54.0216	48.4203	48.3598	44.1211	43.0962	55.465	54.2716	52.783	44.5644	48.5754	53.1579	47.2583	43.1684	51.5638	53.9378	42.8139	52.1332	55.184	54.4865	47.7961	44.9461	47.005	54.2977	53.4407	51.6375	46.7195
ACSL1	41.075	39.2503	41.1237	37.0442	37.2833	39.2097	33.2769	30.212	38.6537	35.7129	48.9674	40.9644	51.2977	40.3444	36.5012	49.9913	41.2217	37.5575	36.1269	33.6375	45.6988	47.9858	36.7311	41.409	36.8401	35.2208	51.294	49.8947	36.2292	37.1784	39.2105	42.9901	44.7114	37.0664	40.4598	33.1207	39.6798	42.4708	41.7855	35.9902	46.4706	45.5132	41.9963	42.055	43.367	39.9536	40.0575	40.0806	45.2247
ACSL3	96.5779	96.7421	96.5249	97.1462	97.0713	98.4748	89.2073	93.8013	96.5266	88.7941	92.0042	94.6787	98.168	97.1138	98.3149	103.701	104.379	99.3839	99.8786	87.3423	97.4526	94.8801	100.601	93.2332	94.7558	96.8121	96.9381	99.457	89.9981	92.8539	96.3998	100.086	99.1019	91.5617	95.5954	89.8878	100.061	98.976	89.4846	99.4648	95.9429	98.1657	88.2798	91.1137	89.0248	101.047	101.296	101.058	86.7945
ACSL4	69.2665	69.2574	69.3163	71.4814	72.4327	74.9864	64.9552	59.9531	66.0548	62.3407	77.4779	77.5407	66.5985	86.7061	72.4246	76.5243	76.8646	63.209	98.9195	79.287	79.1559	68.1382	99.6892	59.3637	57.5122	58.184	68.2685	95.004	49.5492	61.2759	55.9074	92.1294	90.9139	35.7536	73.2524	102.516	71.4348	65.3996	104.763	51.0631	48.487	54.4681	80.0997	80.5578	79.5942	59.8512	60.0493	63.7451	71.7904
ACSS2	62.54	62.5902	61.5752	61.5499	61.5499	70.1294	67.4678	80.2098	69.0303	63.6512	63.9904	61.6746	75.7817	55.8369	49.1001	50.6328	57.8203	67.5516	63.9767	64.4059	63.3391	57.8473	54.7265	67.0372	63.6512	61.9198	63.3354	59.3211	59.89	57.4684	59.6997	71.6735	77.9116	68.655	62.1938	48.3386	64.6802	65.7803	51.8657	76.5735	68.2615	68.4068	53.2468	47.711	46.9152	75.788	77.304	75.62	33.6375
ACSS3	53.9904	55.134	55.3683	44.9317	46.3011	51.9085	43.2812	42.4369	47.4424	48.7433	66.8845	39.5655	67.6209	48.9995	45.0824	52.3793	52.7199	72.1412	59.8455	40.3794	51.7834	54.7609	64.4948	38.2215	59.3968	49.6422	62.9061	57.8038	63.3256	47.335	49.3825	48.7433	48.8473	46.2886	52	65.5277	45.7187	51.8302	76.3501	33.2769	48.4432	48.7708	61.5856	61.8089	62.3952	44.5066	42.2959	44.6672	58.2109
ACTA1	68.503	65.6571	66.9172	91.5885	91.4554	73.2155	79.3906	77.6505	80.9105	72.4984	71.6214	75.0341	58.2848	76.2759	80.0997	79.519	79.7775	73.7455	33.1765	89.6303	92.0317	90.2322	66.041	103.469	91.3635	68.5416	60.9157	91.6299	75.4057	48.0051	102.405	50.3481	54.749	83.9913	93.601	99.2333	71.7266	70.5936	85.3159	68.0754	64.5091	69.7105	93.3428	93.4609	94.0371	60.1572	60.3301	55.3819	81.7073
ACTA2	35.2245	36.9557	37.7898	70.4842	73.8207	54.8863	51.8038	44.7883	56.1045	54.6898	44.084	55.4169	47.0259	57.4054	53.7753	51.8111	56.5247	38.0791	25.8766	46.4853	66.9969	42.1526	32.5527	79.9866	55.0592	55.8955	42.8102	49.1999	43.0706	46.6432	52.4056	61.9746	57.2219	60.9033	59.7967	95.9141	39.6244	39.577	75.6623	39.4272	39.1935	39.4272	42.5337	43.4663	45.2247	60.8073	58.4321	54.828	50.5194
ACTB	113.839	113.839	113.839	113.101	113.101	113.752	113.045	112.594	113.045	112.765	109.981	112.25	111.807	113.839	112.712	111.129	112.183	108.964	112.594	103.567	110.823	109.981	111.807	104.391	110.01	109.256	110.26	112.25	107.4	108.4	108.326	109.981	109.885	106.572	109.424	106.462	112.752	112.765	107.285	113.741	113.101	113.045	108.713	109.161	110.007	111.556	111.129	111.575	111.575
ACTC1	51.3078	50.0897	51.4333	90.1165	91.2924	86.3051	70.3687	68.3407	70.3138	69.7429	64.8573	70.0061	70.8032	70.0573	70.1804	69.948	69.7711	68.852	58.5782	63.0346	82.6824	72.6533	63.3507	80.5942	78.0434	75.1163	67.6897	79.0308	76.0261	67.8173	82.007	45.5333	44.6365	71.739	73.8805	111.794	46.6554	51.6315	109.039	50.8002	56.3776	59.1732	115.491	116.176	116.176	35.663	37.528	37.6506	98.2115
ACTG1	118.672	118.672	118.672	117.046	116.176	118.152	117.046	114.372	117.046	115.163	110.704	113.839	112.765	118.672	115.01	112.224	113.709	110.01	113.045	103.909	111.794	110.528	112.296	104.805	110.528	110.01	111.039	112.752	107.943	109.326	109.405	110.594	110.528	107.085	110.01	106.688	115.163	116.176	107.823	118.152	117.302	117.046	109.885	110.01	110.704	112.25	112.128	112.712	112.752
ACTG2	49.2212	48.1019	48.2441	90.5851	91.7372	55.5243	72.6794	69.8905	72.6394	69.7781	62.8284	72.4109	33.0666	72.3471	72.3476	72.0402	72.0622	33.3495	42.0015	61.43	88.2396	66.7514	45.2503	107.017	74.4863	63.4176	51.6662	82.5293	73.0499	54.9596	91.0193	38.129	38.0656	45.5413	74.41	105.959	52.6603	58.8721	68.4969	41.7202	59.3968	62.1079	71.4382	64.0576	65.4618	58.5308	58.8954	59.9517	69.9319
ACTL6A	91.3858	91.4512	91.2663	86.8889	88.0452	89.6758	90.7124	94.2838	88.3305	91.8329	81.2085	90.1357	75.8128	91.8537	90.226	88.0727	91.2617	90.3838	97.1928	83.4824	92.4283	89.4258	78.1214	81.4925	95.3803	84.8417	94.4509	81.569	84.0088	88.6774	86.4846	93.9427	92.52	79.4701	95.0796	87.7185	88.4651	88.307	89.7138	89.007	88.9907	88.6767	93.16	93.3093	91.4102	83.6487	82.4155	83.5208	93.3873
ACTN1	98.5474	98.5474	98.4711	100.053	100.036	95.7856	98.5706	98.1778	98.6028	98.2211	97.4748	97.7643	98.8865	98.037	97.7958	96.7958	97.3653	96.5757	99.1663	92.9114	97.9095	97.3539	99.998	95.7315	97.1642	98.5929	97.3762	99.8269	95.0166	95.6542	98.1774	97.1248	96.0436	96.4782	96.9613	101.1	91.4475	96.1281	103.13	94.5641	98.0498	97.8269	112.981	110.823	111.713	88.2926	85.9171	86.8995	99.6972
ACTN3	60.7568	61.9281	59.2837	35.3884	33.4973	35.6569	54.1168	56.1474	53.604	45.3805	88.9669	31.0073	61.8684	38.4502	29.9235	32.2363	25.9876	59.3042	19.1644	59.2457	34.2178	72.2991	30.9145	43.1001	55.2219	49.3941	45.6437	28.9898	80.8078	77.2134	51.411	35.2162	33.4365	47.2235	56.1045	95.1605	30.7847	30.5136	100.211	27.0558	29.4574	26.4059	59.2318	60.7132	59.9297	37.3601	37.5575	37.7008	57.1916
ACTN4	99.6863	99.6972	99.6703	99.4907	99.3452	98.4311	99.2342	99.0155	99.457	99.1019	98.4869	98.7002	99.6976	99.1019	98.7899	97.733	98.3971	97.4526	89.2396	110.097	99.3128	93.2468	83.9936	113.045	96.5041	97.4793	91.0455	88.327	96.587	104.33	108.823	94.1698	95.2762	113.752	96.2374	96.1066	99.2948	99.2948	93.2237	100.654	100.583	99.6892	97.7097	95.586	97.0713	99.8347	99.8269	98.7002	98.5474
ACTR10	75.458	75.6056	76.8342	81.8282	82.8511	85.5376	79.031	81.8923	80.685	84.9013	68.8071	86.3934	74.5768	77.4669	72.3827	80.6053	76.8209	88.0527	81.18	74.1901	80.0351	79.3372	80.9044	75.8731	79.3741	78.9621	78.2342	83.2536	76.0146	78.9936	79.2536	80.0885	80.0351	77.1501	79.0807	74.429	80.9066	79.5942	77.2332	79.985	79.8912	79.8086	77.5236	80.7202	78.3151	76.8954	78.4519	78.3271	82.5485
ACTR1A	92.4651	92.4651	92.4091	90.6181	90.5102	92.1158	93.2505	92.8559	92.164	92.984	89.9375	91.3552	90.511	91.7622	90.0756	89.4151	89.852	87.9177	75.4932	98.7002	88.7941	94.426	70.676	100.155	90.6637	93.0238	88.6267	74.6912	96.4517	88.819	93.9345	90.4468	91.4271	97.7958	94.0663	89.576	90.2823	93.8013	82.8939	91.8897	90.6637	94.2468	87.3079	87.4673	88.1032	92.5513	94.0696	92.3419	89.2396
ACTR1B	73.5555	74.8257	73.5937	74.1445	74.0995	74.284	82.16	77.5674	80.8818	77.5753	69.0442	73.8595	77.6464	69.0053	62.0344	67.4403	71.1115	79.7537	74.9675	88.4797	71.4348	73.1836	62.6569	83.7291	72.2036	71.0192	73.579	62.0662	76.675	76.8969	73.4921	67.8311	71.7387	78.9661	73.344	70.9873	76.2117	74.9766	71.0288	75.1262	74.2043	72.9547	67.8192	66.7598	68.7291	78.781	80.2098	77.1616	70.9712
ACTR2	101.131	101.1	101.116	100.811	100.771	102.304	100.379	100.155	100.595	100.333	100.662	99.9953	102.312	101.523	100.161	99.1663	100.796	100.064	104.33	96.6544	104.103	102.386	102.715	97.1642	99.879	102.301	99.042	102.631	101.033	97.1337	98.6038	100.907	100.771	89.8878	99.6703	101.211	100.97	101.042	101.858	99.1713	99.1537	99.1019	103.691	103.836	104.68	95.1374	97.273	98.3552	100.238
ACTR3	98.7117	98.7002	98.6584	99.4577	101.53	100.534	99.3839	98.1313	100.461	98.1612	97.3949	98.7718	98.7884	100.087	98.9056	99.0231	99.526	97.5471	100.163	95.3999	98.9685	98.6584	100.018	95.7477	98.5474	98.607	98.6584	99.8671	97.3762	98.1068	98.2061	98.424	98.4599	96.5249	98.4017	97.9996	97.4907	98.8865	98.6584	99.4384	98.2547	99.2333	102.235	103.757	104.501	93.9699	94.1522	93.7205	100.354
ACTR3B	64.5227	63.2662	65.6875	58.2582	58.2613	56.5869	61.9764	60.3241	60.4064	72.7001	59.3211	60.8451	39.2393	59.2057	65.5064	65.3725	60.5969	71.7406	70.0358	66.8816	55.134	52.5122	65.6713	56.6128	69.5529	55.4169	63.0346	66.1502	55.9127	60.9275	56.8566	57.8693	60.4659	59.2457	69.5467	61.9702	58.0971	60.7568	60.5813	63.902	62.7349	62.7179	70.2456	65.166	68.3301	54.0987	53.1997	54.2318	65.6147
ACTR5	69.4702	65.1655	67.8433	70.3909	68.977	67.3625	74.143	76.0497	65.0163	73.6671	65.134	76.3228	51.9132	66.0244	69.2245	65.0261	67.2612	66.4574	63.9239	58.7689	71.1781	63.0448	87.7306	60.6276	71.9798	68.1686	61.9125	78.0827	68.0498	66.6469	66.7229	64.1221	64.3397	75.0387	72.0211	57.8916	68.0778	68.4635	62.5259	73.2139	73.4091	73.3361	63.1887	64.5141	65.863	71.1826	70.0752	69.9629	66.1231
ACTR6	60.4982	61.6918	60.4982	69.3516	69.172	70.3909	59.9517	54.7564	64.6802	63.3391	74.418	64.6861	63.8875	63.5168	60.4982	72.866	63.5582	75.2895	73.4176	61.9878	73.2139	67.6184	52.1424	58.908	70.6597	62.7498	66.399	59.083	60.9078	66.4348	67.8548	73.7054	74.7773	52.1782	69.4491	57.3664	67.6209	69.318	61.0273	66.4348	66.4628	67.8029	57.8108	60.4654	56.9745	69.7247	70.9948	70.9279	54.5365
ACTR8	71.3943	71.3489	71.4269	72.1412	73.1343	72.015	69.8429	70.5501	66.6409	74.0761	69.6051	79.519	64.7365	69.6495	74.0623	75.8639	72.6783	70.911	77.1834	72.4454	73.2713	72.7462	68.1309	71.6703	70.7445	70.5614	70.6948	72.4956	74.8909	64.1865	65.4491	73.7386	74.8348	72.8162	70.6297	64.6934	72.8475	73.941	65.7934	71.8613	75.3766	75.0968	69.9086	71.543	73.1836	67.8612	70.68	72.8039	72.7355
ACVR1	76.5923	75.2938	76.5329	74.6382	75.7308	75.9382	80.3886	80.3069	80.6416	73.505	75.9549	74.8066	81.5498	70.1823	67.2788	73.1215	75.3749	74.4954	91.6417	72.4016	80.0492	75.0025	76.8236	77.0466	75.1723	66.401	82.2139	74.8068	72.5188	71.7276	72.8869	81.5148	84.7606	58.0971	74.9474	63.8904	78.3235	78.2498	67.6011	81.361	81.3321	78.3764	76.3571	76.7854	72.2784	73.4259	73.4746	76.8911	73.7939
ACVR1B	72.6278	73.9247	73.8191	72.1744	70.9279	75.7529	70.5458	73.5646	71.7276	77.36	76.0681	72.579	83.1422	70.2956	70.3621	70.1101	66.0621	74.5771	68.4592	74.1606	61.7329	74.9474	97.0851	64.7168	76.4682	66.3799	83.9004	89.6248	71.4269	67.7782	65.3093	67.1822	67.186	72.7334	72.7639	73.2241	69.3984	71.7761	72.1912	74.1234	76.7316	72.0754	68.2752	68.828	70.5984	75.0968	75.2275	74.9032	61.5649
ACVR2A	62.4838	62.5309	62.5429	57.5008	57.5474	59.7363	54.4734	47.4244	54.09	53.8038	69.3485	51.3763	88.467	59.2029	65.4943	63.3561	56.8684	66.6598	72.866	52.644	58.4987	60.9366	69.0071	52.7143	62.8311	58.4258	65.9092	62.2985	64.0719	57.8916	60.2337	58.5226	59.8927	57.6366	60.0529	65.0261	57.9936	58.2471	63.9545	60.0063	60.1145	60.2754	66.9206	70.2835	69.3027	50.6901	50.8307	54.9088	67.0945
ACVR2B	86.3064	87.8328	86.3064	73.6395	76.0959	82.0617	72.3684	71.8194	66.7892	80.8833	97.9555	70.9318	94.9856	82.5925	85.7899	81.4298	73.9691	93.5231	91.0984	80.7495	82.1362	84.8789	72.6238	80.0539	86.4375	74.5127	88.1398	78.4748	79.3283	82.4492	80.0492	75.4379	76.7637	79.0807	84.6192	87.6734	76.4513	76.4383	87.1973	80.9717	79.6437	76.5689	86.5986	86.894	87.4978	74.2592	74.3354	75.2372	90.8756
ACVRL1	26.2299	23.1627	18.3452	44.9905	46.4659	42.8139	34.9318	34.7532	35.1648	33.7053	33.8192	40.6768	36.7298	36.091	33.5753	37.875	32.339	34.4991	34.7755	38.0316	33.0114	32.339	36.269	37.0001	38.7605	33.8207	34.3293	34.3624	33.7167	35.6569	32.9068	41.6985	38.0331	40.5753	34.2925	30.056	35.9346	38.8515	30.7352	40.4171	38.4207	38.6537	22.2816	22.9754	22.7549	53.9608	57.5008	52.9595	29.5874
ACY1	72.5538	72.5053	71.3912	56.8684	54.3652	61.9296	71.7266	66.9172	66.001	65.7611	66.0548	58.0306	69.569	64.7017	54.6994	60.4152	61.5928	72.4705	34.6497	82.5485	55.2398	76.7854	41.6159	70.5903	78.2342	65.4491	74.3688	33.7091	77.707	70.7846	70.743	54.227	56.8	85.0215	87.0557	64.7361	64.6472	63.8099	62.3967	64.6106	66.7162	66.6116	67.3071	66.3763	64.5698	62.4181	65.7437	58.8472	67.899
ACYP1	62.816	62.8946	64.3492	55.0535	56.5247	60.0994	60.4468	62.5309	57.6026	69.9609	56.5455	68.8395	50.8307	58.8051	56.0388	57.8627	57.9936	69.1089	68.367	39.0762	60.2754	61.5037	72.9954	48.6761	64.5578	58.8721	61.587	65.9093	62.0031	70.5406	61.8559	54.9837	55.2486	65.6684	65.3167	70.5335	56.9745	55.8791	73.9247	56.3639	56.3792	54.2877	66.3799	59.3575	62.6345	56.4373	58.0971	56.8331	58.9667
ACYP2	33.3495	32.7419	33.4866	32.4073	32.9885	34.3956	33.2938	33.0431	34.5989	34.8073	33.1492	34.5989	32.5876	31.1716	33.0114	35.6569	33.7838	35.6288	33.2197	36.5446	33.0855	30.2613	60.2816	31.9202	32.2116	21.0296	28.5672	57.2188	36.5409	34.0929	33.0341	30.9145	34.1442	25.5097	29.721	37.7916	27.8444	29.3274	41.3692	28.971	32.5527	31.5071	36.2433	35.5871	38.9062	34.7254	34.7385	34.7639	34.1995
ADA	76.4747	78.1044	78.0013	48.7655	48.9548	66.8074	73.2855	61.6662	70.8848	75.0425	67.899	63.3469	61.1781	65.0423	64.6059	59.5759	60.6382	66.7598	77.998	65.4703	57.2188	66.8651	58.978	59.7227	67.3278	65.9169	80.2086	39.7251	67.0565	61.5649	60.0735	76.8209	74.1901	77.9116	64.8768	64.3474	67.5082	67.7782	59.6185	66.3287	66.3349	67.6509	52.6477	50.5194	57.92	76.398	78.0735	74.99	51.8007
ADA2	64.6734	65.7695	64.7137	54.3753	53.198	64.429	60.3585	58.683	57.4234	71.0384	67.2557	51.073	44.6481	58.5782	51.3836	64.8995	73.2883	78.1568	50.2436	65.6169	50.2827	49.9347	64.1704	52.841	72.5539	51.7689	80.5775	62.4413	61.8791	58.0206	60.4523	65.672	65.7296	63.561	71.3588	73.621	53.4332	49.0713	59.2943	58.7225	71.5311	65.9092	58.8547	54.9862	53.4127	65.7437	65.7934	64.8612	57.0315
ADAL	52.2559	53.7603	53.8687	55.1023	55.1826	56.3342	53.6291	59.3444	48.5971	65.3648	55.7777	56.0998	54.6972	56.7483	51.0104	57.1439	53.9378	49.4791	63.8628	48.3143	58.0534	56.3882	63.5879	53.3925	51.294	52.1521	53.8003	59.2457	53.8721	50.0957	53.3575	58.0133	58.2377	55.8914	52.222	63.4269	57.2649	54.9461	57.4699	48.8652	53.2497	52.2404	49.7192	57.8578	53.4205	55.0535	55.3181	56.6188	45.4068
ADAM10	90.4468	90.4476	90.3852	82.1117	83.1594	90.0755	82.1728	83.4614	87.3497	87.007	89.1997	82.9516	92.0459	88.2053	86.6415	88.3763	87.5635	90.6724	91.8281	84.2661	87.935	89.8511	90.3559	84.937	87.3658	85.6113	89.0919	85.9359	84.832	86.7218	85.638	88.2032	86.9198	83.4203	85.9357	82.6743	95.4262	91.8117	90.6701	84.2365	78.156	82.1778	92.1966	92.3158	91.7636	79.9697	78.74	82.459	87.9802
ADAM11	36.5388	36.5713	36.7504	34.7755	35.346	34.3483	38.3191	41.1272	34.1802	38.0331	37.7091	39.1954	37.6447	34.1804	37.836	33.2769	34.3794	32.5733	35.153	41.2799	34.6692	34.6797	41.4841	37.5946	35.9346	37.861	34.8116	41.8346	36.1672	39.3561	35.4946	35.6288	32.9068	40.2988	34.8816	41.2867	37.9783	36.9503	38.3789	32.6695	33.1765	34.4706	40.7862	40.2713	38.9052	37.09	35.5075	35.6288	34.5
ADAM15	63.8499	62.5931	62.5931	57.5448	56.2324	57.2188	64.4621	67.633	56.6943	66.2716	64.5698	60.9742	51.3064	65.1662	61.2987	53.3861	55.8369	54.828	65.0165	71.9626	53.3494	55.4127	68.7291	69.8905	60.1799	55.8602	58.0971	64.4562	57.8108	54.9361	54.7564	57.0203	53.604	62.0479	59.7206	57.1439	61.9878	62.1918	53.4531	61.7186	62.9637	64.0923	48.2077	58.4923	50.5895	67.6011	67.5943	65.375	57.7556
ADAM17	77.3107	78.8299	78.7389	80.7495	80.6112	86.1778	76.4173	80.4657	78.0266	81.5148	80.0275	74.8964	90.7937	77.5601	72.4439	77.9793	76.8664	90.511	87.6724	77.3636	76.8637	81.776	79.5199	78.0165	77.6258	74.8066	87.0137	74.4343	78.4275	84.5036	81.6904	81.1151	76.9975	76.8342	80.1117	74.1317	80.5434	80.451	79.3014	80.7689	80.7461	80.6627	74.4072	73.6198	72.951	85.0201	83.3778	86.5027	72.4477
ADAM19	59.2852	59.2555	59.3126	78.2647	80.8052	86.3558	74.8066	66.6839	77.5947	68.1857	60.0529	74.6565	71.8381	75.6812	70.0573	73.9375	69.6789	59.0161	62.3407	57.3893	81.3168	79.2896	55.5157	89.7909	89.5885	75.0615	78.184	73.4959	78.7091	55.4465	80.7115	61.5037	44.5911	61.6257	76.2555	77.8839	66.7286	75.1723	74.5453	55.7941	68.2752	71.0651	73.4959	73.8207	76.6126	63.5191	65.6464	64.6788	70.1894
ADAM23	59.89	58.4221	59.8347	54.5984	54.6892	54.3921	44.8565	45.7637	49.2107	59.7976	73.7523	60.641	48.3436	54.9687	65.3169	60.5499	64.9465	59.4092	70.8785	54.8785	54.826	51.2109	78.0615	49.6422	51.7889	55.0386	50.8343	56.1474	58.2096	53.0362	55.134	66.8342	64.789	51.9175	54.2844	60.3585	57.8627	55.3683	51.986	54.858	63.7586	58.7667	66.8984	67.3404	66.2521	47.7025	47.8046	49.0272	62.6857
ADAM33	46.5243	44.2927	44.4284	42.9537	44.1211	42.7021	49.8311	44.9905	49.5083	45.6545	44.4084	47.7662	52.1424	41.1237	44.6672	41.104	41.1431	42.1534	46.884	48.2128	42.2676	43.471	59.581	48.8985	46.454	46.454	41.9534	53.0351	40.9584	45.0897	41.5501	40.6286	39.8544	47.6038	45.2625	42.4338	46.9306	49.4223	43.7329	45.0865	44.6376	46.2886	42.8903	42.3815	45.592	48.1526	46.2886	48.4203	43.7329
ADAM8	40.092	38.4207	38.601	37.8835	35.7536	40.033	36.9426	39.0221	39.219	40.4071	37.1696	38.502	37.835	40.2155	43.6813	37.199	41.9318	41.2799	43.0975	42.5452	37.4959	38.4502	51.6891	40.1619	38.9944	38.2527	39.9013	39.0257	37.5791	41.2781	35.9519	39.6057	37.4463	43.1684	35.2571	37.0194	43.5372	42.6739	36.5388	40.6508	39.4874	40.5296	31.4597	30.7352	33.1929	52.8346	51.1064	51.4015	38.3846
ADAM9	70.3782	71.5514	70.3138	78.6602	78.6569	73.5779	55.8369	55.4385	78.5716	60.334	71.9626	73.0568	92.3805	86.0107	69.6882	86.2274	78.8299	78.764	90.4468	70.5282	81.3552	73.9352	95.004	73.7259	73.9545	64.0192	72.9591	89.6727	59.5759	61.9539	79.2851	77.4757	73.6073	55.5804	65.3878	74.9706	78.9372	72.5188	74.2317	72.7538	70.7913	69.554	80.6687	82.5241	81.6562	64.1155	64.1398	66.1605	76.8733
ADAMTS1	54.8755	52.2404	55.0386	79.3628	82.0748	76.596	73.0568	48.4755	75.458	44.6376	49.8849	61.9782	95.6787	76.3228	73.7123	83.8656	64.0719	60.9366	78.3644	75.0387	71.8642	66.07	85.9076	61.4989	67.7782	71.4606	61.5132	56.3063	65.3598	42.8516	80.5529	66.959	65.8138	68.0498	55.3419	102.128	52.1205	40.8058	99.1281	60.0228	58.683	60.3072	69.1201	69.6495	70.0252	62.7349	63.9347	64.0053	70.8571
ADAMTS13	39.0221	38.9584	38.1717	34.1804	33.0114	38.9683	37.2996	36.9426	35.6801	36.8655	39.6588	35.7129	43.6049	36.6075	39.1742	35.8883	38.3789	39.9652	41.5501	40.3233	36.1686	36.2433	42.0816	34.6797	38.2891	37.7163	35.3884	45.1338	38.5907	38.5287	36.1905	39.1828	36.091	40.092	37.3521	45.3692	34.9084	32.8583	44.3245	32.8002	37.5827	35.6383	38.5545	38.0108	40.3856	40.5399	38.4891	40.6405	38.8431
ADAMTS15	39.2043	38.2557	39.26	41.8795	42.6799	41.5398	40.1645	38.9589	44.5902	36.5302	36.3274	41.6159	63.42	43.6692	38.0205	40.9787	43.5214	36.4225	34.8439	37.3124	44.3386	44.9011	54.9862	40.8353	35.4331	52.4478	34.4154	44.7883	42.2959	43.5861	50.075	38.1382	34.1096	45.5767	39.968	39.6025	42.5285	44.6365	39.8046	41.5211	43.4473	41.2284	39.2155	40.6508	39.2155	44.8849	46.8684	44.2488	42.8984
ADAMTS16	34.3956	35.2012	34.4979	47.8046	46.7269	36.8717	34.1995	30.8887	26.886	36.5713	50.0017	40.8388	35.0314	42.707	45.6359	46.6157	46.805	39.0466	40.4729	56.7157	45.0886	43.8469	46.222	41.6164	41.8551	41.862	39.7005	30.056	35.4946	31.2206	37.3799	33.2197	36.5399	38.1582	44.6302	69.0896	36.4168	37.2561	39.1935	33.1181	36.011	32.7649	52.1751	53.2995	52.4506	30.5321	30.4891	30.3978	51.9132
ADAMTS2	34.6797	36.3335	34.7577	47.0295	47.2687	37.9526	38.0505	39.2105	40.3527	34.9944	45.4551	54.0949	60.1806	33.7232	34.1096	31.7187	37.4196	39.2043	36.2295	43.243	38.559	38.9062	37.5538	43.8011	35.2162	38.7845	41.2642	41.9663	41.2217	44.3535	43.0869	40.7577	44.7883	42.0448	35.9232	37.9712	41.1375	44.8926	39.4101	40.8503	39.7005	40.7098	39.7546	39.1479	40.9737	43.8901	41.7691	41.8551	39.5932
ADAMTS3	39.4569	40.3526	39.5125	33.9123	35.9318	38.0334	43.256	45.4008	49.8876	45.042	38.9213	20.1826	46.5243	42.2533	28.0453	34.0929	28.5686	40.7798	37.5337	33.3636	46.7195	39.3563	41.2789	38.0936	58.1373	31.1181	61.4086	31.5642	34.0849	36.7713	30.9085	35.3004	42.6799	30.7847	47.2582	37.7441	39.9013	40.0253	38.559	39.8199	40.3107	37.9988	39.7112	39.7653	41.6926	39.7546	39.8103	39.8052	41.1237
ADAMTS5	23.521	21.912	28.3223	48.9269	52.2868	36.7504	50.2436	34.3624	41.3546	23.3627	32.7287	35.6869	28.7066	38.9158	39.8199	43.8187	38.3757	23.6433	24.2825	29.122	57.1728	44.8339	40.9382	42.3068	49.1406	52.4372	23.3627	64.491	27.5215	23.8374	45.2627	26.834	25.8766	27.8444	24.8619	38.129	36.0741	35.9519	36.9806	36.119	35.6077	35.6077	35.6569	38.5414	35.4331	38.2153	39.8253	39.8253	34.9433
ADAMTS7	60.9931	62.1667	61.1744	42.3848	41.7085	47.3066	48.5464	48.7626	45.7423	53.8858	58.2671	52.5499	59.7626	49.6544	55.1213	47.7739	51.5035	58.4707	63.829	61.0006	49.5492	46.6445	52.2559	53.3478	55.8455	48.8905	47.516	55.251	54.8724	48.9323	48.3819	51.1635	51.203	51.3031	53.545	56.8645	51.3419	53.586	49.9132	51.8111	52.636	53.1118	70.0587	66.2966	68.093	40.8006	40.8006	40.8313	53.8329
ADAMTS8	47.1536	48.4432	48.5971	28.8106	26.1173	31.2206	37.861	38.2215	36.3274	39.1123	44.4287	39.3989	36.9806	35.2707	40.3871	38.9341	38.9062	39.1123	32.7419	34.4706	31.2206	42.258	61.7021	36.5132	40.5532	42.8051	39.2105	56.0595	38.3757	42.0816	35.0156	27.4839	27.5215	41.614	44.8912	39.1954	38.5545	41.2867	38.7125	38.4149	38.9185	39.1935	49.5638	46.245	40.0649	37.0518	34.6938	32.7649	40.3527
ADAMTS9	32.7988	35.153	32.7988	52.2177	52.2901	56.949	47.3535	29.8343	70.7913	35.5871	25.3376	43.3238	74.9312	52.0146	30.1361	42.4595	33.6357	53.7382	37.3885	41.7534	37.4463	53.1823	45.3154	36.3626	55.1529	34.6784	61.0273	39.7303	42.3097	34.9524	33.0734	75.4454	65.5622	34.9944	35.2162	58.904	37.9934	38.8464	58.9428	39.4963	39.2105	36.6623	47.1	49.4827	47.376	40.6389	40.669	40.7304	37.3521
ADAMTSL1	29.8343	32.5383	30.5321	29.4962	32.8186	28.9461	26.5749	28.3505	25.5097	29.5874	43.6779	28.4037	35.4946	24.9754	32.3253	28.4615	28.754	29.4574	31.9936	35.1662	31.4298	27.539	33.6375	32.9978	31.4298	33.1765	29.9959	31.6268	32.4259	30.062	29.721	33.7232	33.538	31.7484	32.6485	32.4073	30.1063	29.8343	31.4648	29.4791	31.4939	31.8587	37.1256	37.1915	36.2545	29.7488	29.6787	29.6823	36.7093
ADAMTSL2	39.0122	39.7251	39.7546	37.4975	39.2689	40.501	49.5311	39.5932	49.1406	38.8931	37.0001	39.9353	42.153	38.5414	37.9133	36.1993	37.8835	40.2696	41.9588	46.4659	36.5713	42.1314	37.7236	39.9832	40.3566	41.0831	37.4484	41.3489	44.1558	40.4517	40.9974	38.8515	40.8058	41.4467	39.3359	36.5399	43.7911	43.9312	34.4594	43.1914	41.9575	42.9839	30.4891	31.1052	30.2613	58.1719	54.9461	53.8329	39.8553
ADAMTSL4	41.8551	41.8551	41.8192	46.6445	44.471	41.5113	49.0843	53.7823	51.184	43.2537	33.3636	47.0135	37.2776	36.6591	51.2177	51.4391	44.1558	38.6447	40.2988	54.3376	61.9425	37.1915	44.2538	71.8356	38.6647	43.2559	37.2284	41.132	41.1431	40.2493	49.6051	37.9605	39.3619	50.0571	39.0968	40.4729	47.3066	47.335	41.6886	45.3762	44.022	44.4775	40.1139	39.463	30.9552	55.9591	54.1482	54.075	41.4079
ADAMTSL5	37.8835	38.6141	34.1239	51.9175	44.9945	42.6526	42.1186	43.0117	43.6779	39.1406	39.4963	42.5239	51.2755	42.0015	44.7375	41.1855	40.501	39.1346	46.6342	42.7768	41.3424	40.8737	48.2128	35.6801	44.9945	41.4172	40.7839	45.0271	44.4287	40.6508	41.3489	42.7382	43.5773	41.7021	42.4595	38.3604	45.5767	46.7894	37.9605	44.1966	43.5214	44.1519	24.1045	26.1654	27.8444	73.8142	70.3138	65.3127	31.0383
ADAR	101.819	101.793	101.793	101.412	101.388	100.384	100.744	100.549	101.058	100.706	101.047	100.461	101.296	100.624	101.793	100.888	101.296	98.2796	103.473	100.254	98.7718	101.641	88.0616	100.859	102.902	101.596	101.811	96.273	100.497	102.243	100.97	98.168	99.415	102.422	102.696	99.782	100.601	100.796	99.257	100.993	100.98	100.811	102.731	101.366	101.848	98.8085	98.8085	98.7117	103.691
ADARB1	50.6901	50.7329	52.057	54.6742	53.4711	52.1352	52.8159	51.9109	59.837	51.3419	47.0688	53.327	56.5503	51.7522	52.3777	50.7636	54.3124	55.4273	63.8099	53.3022	48.367	46.6342	64.6906	46.7652	54.6686	46.4824	54.8785	56.7422	53.8033	48.9095	58.28	53.1805	54.3297	49.9252	51.2313	56.4373	54.1524	53.198	52.8159	49.0876	53.4711	53.8329	54.7078	53.748	52.8914	51.5207	51.6621	51.894	50.0876
ADAT1	69.6882	69.6789	71.0449	70.614	70.5406	66.2327	68.3427	73.9846	68.2657	75.2372	71.9799	64.4553	64.7017	72.9217	69.7044	65.5064	69.318	68.2617	49.1172	77.5871	79.9755	77.8017	39.7128	80.5113	66.5706	78.8838	71.7904	60.1806	74.705	78.9073	77.7975	74.6912	77.2573	47.4982	70.4453	57.7477	71.8334	71.7905	62.449	75.2631	74.3958	72.1636	67.4433	64.1116	65.5295	72.0337	72.1586	70.8369	66.6201
ADAT2	56.7006	56.7242	58.2177	54.4269	54.4904	55.424	48.1526	45.6944	47.9293	58.4228	71.4071	54.4267	49.2177	53.8329	65.1725	61.7091	55.3311	67.6209	72.2379	37.7441	50.5142	54.8467	78.4415	38.2581	63.3727	60.209	67.7195	71.4317	50.3518	52.1984	50.7472	56.3923	59.1827	48.7626	64.3876	71.9322	51.7522	50.9708	66.8845	58.0971	48.7626	50.2118	63.2071	66.8845	65.9169	46.4468	49.528	48.6985	58.1221
ADCK1	51.3763	51.3753	50.3719	58.2396	56.8645	51.8181	62.7054	58.6126	53.4552	62.1918	44.8849	57.8883	40.3107	54.7722	54.659	53.9173	60.1384	46.471	62.9753	53.5975	46.1373	45.7152	53.8034	51.4604	54.9824	52.3777	47.9858	47.919	54.1384	57.6324	53.5201	55.5598	59.607	65.2848	55.8963	45.7496	55.9104	56.0887	45.5413	60.5866	57.9204	58.1612	48.5464	47.3309	48.7626	58.4221	59.9531	58.7478	42.5572
ADCK2	53.9882	56.7098	54.227	62.1918	59.5881	50.8343	58.111	64.7983	60.3106	64.0676	53.1252	55.6394	45.9573	54.1182	52.783	56.7466	61.8787	52.2306	47.6699	58.1842	61.3008	52.0583	62.9244	64.5166	49.4063	58.4333	51.9028	59.8337	59.1493	56.3923	58.8502	54.6994	57.5474	56.5347	56.1001	43.3648	61.208	62.6217	45.7755	59.464	64.5204	63.3484	44.7375	50.2627	50.4951	63.1466	66.2229	63.3098	48.2359
ADCK5	41.973	41.0831	42.9191	48.131	49.4763	47.8775	50.7152	48.367	45.4068	46.586	41.614	43.1684	44.7967	43.62	47.9293	44.2748	49.015	46.6554	39.26	51.2816	42.1215	57.2497	35.7491	47.5632	46.1288	52.9595	45.0029	32.5733	52.1984	49.9016	48.1301	45.4054	46.4468	63.7623	41.7691	39.0884	51.4347	52.5569	39.26	50.917	48.3291	48.6434	31.7187	34.4158	38.3757	64.8815	64.9924	60.4186	41.7025
ADCY1	54.5974	53.3861	54.7564	42.6115	42.6996	42.37	45.0886	51.2109	43.6447	51.6662	69.3561	45.3328	41.5544	48.5179	48.2128	44.4345	51.4333	48.0808	63.6905	42.9662	32.6352	47.8549	73.1583	33.1332	53.4407	39.368	60.4064	57.9511	58.5034	58.3979	44.7948	44.022	45.4451	51.2177	44.3512	67.3159	41.6458	42.5442	60.4167	41.973	46.6198	45.592	61.0338	61.3393	59.2396	40.706	40.7244	40.7577	59.1725
ADCY3	71.8016	71.7734	71.8248	61.3887	59.9579	57.1606	66.6479	69.2399	78.4519	72.7684	71.8463	59.7227	67.0652	65.0613	56.4373	58.2639	56.9751	64.6671	59.5354	70.2617	58.6603	67.0655	82.0105	62.4838	61.7757	66.1403	62.5931	74.4047	65.2057	64.8612	64.9552	61.0763	61.3323	66.5924	65.0082	52.4506	68.9837	72.4732	55.9776	69.1871	71.8381	67.7545	68.087	63.5879	64.9563	64.257	65.356	63.3469	66.1403
ADCY5	42.1314	42.1651	41.3172	35.4149	34.2178	30.4891	37.0556	41.409	42.6592	34.7662	51.2749	38.6447	41.6724	32.4598	34.6938	32.7287	34.6938	39.7725	39.6588	40.088	36.605	32.4259	49.0252	37.875	38.8393	37.2833	37.453	49.1406	36.4901	36.6055	36.6623	38.8637	40.808	39.0762	37.7898	38.8805	39.7725	38.9578	38.4676	39.6294	37.6365	38.7605	39.9652	40.0414	39.3117	39.9801	40.0771	40.0992	44.3329
ADCY6	44.4397	46.8636	45.415	47.6128	47.7797	44.022	48.7433	47.674	47.197	51.8667	43.3064	47.903	55.8161	42.8516	50.8772	40.4071	41.272	48.2161	37.4975	45.5419	44.5183	40.8346	46.7654	53.9775	51.757	47.1843	45.7755	41.6309	56.7422	50.7636	45.4775	53.8605	51.8395	47.3309	43.1795	72.6794	40.0414	40.088	66.5706	39.9461	39.5663	39.8539	55.4232	53.2986	53.7603	42.3372	42.3848	41.132	48.2128
ADCY7	43.9481	42.7814	41.0972	41.0886	39.6798	39.9536	40.9564	41.915	42.4338	44.5466	41.5501	41.5322	44.7768	43.534	39.3619	40.1492	40.96	45.3454	53.8067	37.7564	34.6193	43.4663	65.6169	39.0122	35.0885	36.2542	49.9132	62.8238	38.7305	37.0541	37.0556	46.6546	53.1118	35.5075	38.9341	38.4499	44.8701	44.7967	39.9141	43.2559	44.6365	44.2538	43.0464	43.1739	44.9109	42.338	42.3886	42.3886	41.4279
ADCY9	54.0987	54.2318	54.3672	45.1881	45.2882	38.9341	42.8051	39.0153	60.3241	50.5227	53.1483	48.7496	51.1191	49.528	46.9468	48.8985	53.4711	46.9175	41.2799	30.9746	55.8149	40.6286	50.2827	59.6144	51.4347	54.7609	44.6466	59.5881	42.2681	48.0215	63.6804	48.1941	49.3433	54.9687	52.6422	44.9935	49.3411	51.894	41.5591	54.3376	52.0146	53.4711	49.1241	47.9792	47.1746	48.4581	50.579	50.9752	49.129
ADD1	89.6498	89.6247	89.5933	91.5783	91.4519	90.5447	95.2384	91.38	94.1698	91.3635	85.6113	93.3428	92.4398	87.4355	89.6828	87.5094	85.0334	80.0885	92.605	89.9058	82.4721	85.3465	88.467	88.4306	90.6307	88.0445	83.5879	91.956	96.3609	86.236	89.2151	86.3816	86.382	92.1941	93.9987	87.991	88.6754	89.829	88.761	89.3271	90.426	90.2322	91.5157	90.4015	89.6107	87.7185	86.6415	87.8024	91.8992
ADD2	78.7925	78.9576	78.8097	74.0995	74.0515	78.2342	81.7381	76.9932	73.6138	81.1548	82.5173	81.2982	45.4942	81.4292	80.9267	81.7381	80.7202	74.373	71.792	78.4537	65.9834	72.2744	85.3465	78.9291	76.0295	73.6198	74.8964	81.1559	73.293	70.206	73.6671	84.1477	83.8984	84.2424	75.7958	102.209	65.9066	66.0896	98.198	67.1876	70.2219	67.0799	99.1663	96.9133	96.1256	55.9941	56.4383	58.8163	92.0391
ADD3	93.6752	93.7974	93.6007	88.0105	87.8668	90.6986	81.2362	87.5283	82.9784	86.2463	95.728	83.9717	104.029	88.7509	87.2865	92.5503	88.1032	100.4	96.0185	81.9047	91.0327	90.3794	90.7907	88.0755	90.3459	91.3922	94.1395	92.7381	89.2795	88.4151	89.9363	91.4032	91.1526	84.1625	88.7499	95.0007	92.0459	90.8855	95.5508	87.5629	84.5926	82.4721	108.425	108.836	104.595	71.2681	72.5859	73.4374	102.503
ADGRA2	37.9605	37.2229	38.0936	60.8667	59.607	56.7354	46.6554	28.1669	72.3827	46.1211	38.2557	52.982	72.8869	69.8281	39.8103	46.9851	38.3616	42.4205	60.797	63.8327	42.6947	49.8464	71.7167	54.7722	45.7423	45.7755	45.6851	49.4791	51.0979	42.0867	40.4171	36.7509	36.7093	50.5235	44.8926	43.7294	52.1521	45.4451	45.2967	60.0864	48.0281	44.8701	38.2885	38.4656	37.4959	62.7128	64.9202	59.0854	39.7644
ADGRA3	76.4173	76.4846	76.3726	79.9548	79.7575	75.8081	69.7353	63.9236	65.3902	79.2062	79.2136	75.356	89.9112	75.2177	81.9985	81.1465	80.0397	86.0753	75.5642	75.1559	77.087	79.2536	78.3259	76.9313	80.6416	76.2462	72.866	76.0493	79.8233	76.1885	77.8352	81.3401	82.636	64.7361	78.9832	80.6112	73.2086	76.614	74.6944	76.8535	78.5146	76.7714	87.5335	86.3934	87.0048	67.5516	66.2665	68.9837	84.8192
ADGRB1	38.4207	37.6776	37.7564	34.4979	34.9084	33.1181	40.1667	38.0813	36.1269	36.5388	35.4946	33.1492	36.7951	38.601	41.0972	32.4989	37.9988	36.4341	36.5409	39.4975	34.1753	37.5575	34.1096	37.096	38.913	39.6798	33.5547	35.9469	41.5398	37.6259	38.1571	36.6591	36.6413	40.6769	38.6141	37.6674	39.2005	36.298	36.5132	37.1745	36.7504	37.8936	40.7447	40.1976	40.0575	36.2433	36.3994	36.5012	37.588
ADGRB2	45.3225	43.1836	43.415	34.0923	34.4979	34.3128	35.8423	38.7703	37.5946	41.0886	52.712	35.0329	46.9646	40.808	36.1355	37.8377	34.3483	42.6115	33.8091	44.3245	32.8192	38.0791	33.9123	50.1604	33.4199	40.8251	39.568	36.5409	44.733	58.4987	43.9481	34.0887	33.9466	53.5785	39.7021	38.7903	40.5811	40.6091	38.3846	41.2781	41.6309	40.2988	50.7689	53.9608	52.0596	31.0383	30.9746	30.8638	44.5357
ADGRE5	44.0514	43.9452	44.1398	65.1408	65.3106	58.8954	68.0897	61.6033	70.7846	46.8409	39.3989	66.401	55.5577	64.9629	58.8008	51.1064	40.4255	36.5132	53.2934	56.8645	47.6311	51.9737	57.8137	59.7363	52.7143	54.8724	54.2372	48.073	53.1084	52.7662	50.1043	60.8667	57.4175	58.6409	51.5388	39.7028	60.7909	61.284	40.6508	64.2682	60.6243	60.641	35.346	35.6288	34.0558	80.885	82.5398	78.3151	41.5752
ADGRF3	38.8027	37.1526	36.5589	25.7148	26.9322	27.3252	32.056	30.8138	30.8638	32.8668	33.9807	32.3739	31.6268	30.7847	38.0331	33.5753	35.339	33.7053	35.1639	38.559	31.801	30.9085	39.1742	36.011	32.8002	32.6202	31.2206	33.6375	31.739	32.1417	31.3366	34.0323	33.8647	33.0431	36.6973	34.5771	32.6695	31.4074	33.9995	33.6141	33.0142	33.1765	31.2085	31.1735	33.0734	40.698	37.937	39.5233	34.1951
ADGRG1	42.0517	41.2284	40.2713	33.7838	34.1753	34.0074	36.7298	78.8308	58.6603	35.251	31.3366	24.8619	44.6672	19.7925	29.983	26.6649	35.1662	42.6165	39.0153	38.1204	36.6591	35.9318	34.7613	44.9945	35.4918	42.0015	35.9972	42.1455	35.6869	41.1812	46.4297	35.9182	32.492	48.1966	37.0556	37.1526	38.6405	39.3137	38.0656	40.0992	38.9795	40.0262	36.1686	36.3606	38.061	44.3833	42.0816	42.1455	27.8444
ADGRG2	56.7583	55.2991	57.0799	45.1327	44.273	51.9576	42.4595	42.524	43.0897	42.4527	104.33	42.0535	53.9378	59.8347	44.2776	52.5561	46.245	60.4105	59.1477	55.5598	44.2748	49.528	56.1262	42.281	61.5132	49.1172	55.1718	53.4413	65.8335	68.4203	49.8849	40.8503	45.7637	45.5132	53.8807	36.9426	61.6033	55.4122	36.395	62.4961	64.7936	62.54	47.284	48.5365	52.1352	53.9921	53.0362	56.4916	64.3526
ADGRG5	46.4882	45.3328	46.5147	37.2577	36.6973	38.061	42.4054	51.7335	43.0117	37.8299	46.7432	38.9318	38.2891	42.2959	44.2488	40.6508	40.706	41.7651	45.4551	41.1237	39.7644	43.2217	59.3521	42.5321	44.2465	39.1935	43.1575	43.1575	40.0806	36.8843	36.1735	40.5295	39.1828	47.4237	46.0785	40.501	42.1651	44.2776	39.5932	44.4702	42.947	43.4663	44.2465	41.5211	41.272	43.3245	44.4061	42.6592	42.2681
ADGRG6	38.0316	39.6803	39.0104	36.5446	37.6674	35.9519	16.4059	22.2816	36.4396	32.3092	38.1456	25.6056	87.5902	40.5548	29.4791	42.707	33.9811	65.9764	51.9716	43.6392	43.3245	36.7509	71.4606	32.6114	40.4171	36.6065	39.1479	31.2547	32.9978	28.0453	36.6973	48.198	40.8503	24.1045	37.0518	45.8603	37.6674	37.5946	38.7605	37.5871	37.096	37.3521	41.6164	42.3097	41.5322	38.0205	38.098	38.2885	42.45
ADGRL1	87.3116	85.7899	87.2779	84.7709	82.5241	79.9548	90.2823	87.4715	73.4176	93.977	93.3584	79.5915	82.5382	88.6896	80.7128	70.676	77.6761	87.5584	100.97	82.9768	70.3534	82.7808	107.907	72.2169	92.5443	73.5447	92.8063	79.9186	85.3708	87.0875	71.1986	59.7206	64.6734	94.0295	98.2547	82.3099	81.4995	81.2591	80.33	88.1053	85.3672	85.0245	79.0144	74.2659	73.6395	91.3247	90.0785	89.867	84.2661
ADGRL2	80.8443	80.9044	80.9066	78.6754	78.6788	78.7729	77.206	74.1506	77.2717	79.519	79.4068	78.3644	84.5196	79.7885	80.6997	79.9984	80.3112	80.1402	85.2928	81.6132	77.8971	82.5604	77.3807	78.7091	75.6996	78.2599	82.7616	75.2408	78.0434	78.3235	78.4971	88.4151	88.5477	68.7959	73.2855	90.226	79.519	80.7681	89.7603	64.6934	73.4259	76.6723	105.485	107.629	104.147	54.227	54.4681	55.4934	89.829
ADGRL3	45.5817	47.1162	47.197	39.7742	40.2328	40.5753	42.1321	30.1361	44.765	45.7192	47.6787	22.9754	49.8034	42.0154	62.3016	58.2848	48.1865	40.5626	62.7662	38.7054	37.2263	50.5168	59.9531	34.1804	46.723	44.4287	47.711	42.0015	48.2906	40.3152	43.1195	45.9138	44.1211	38.9578	41.3359	69.7561	39.5655	39.463	50.4525	39.2898	39.0884	39.2898	60.8349	61.1336	60.4659	33.4467	33.4199	33.2605	61.3132
ADGRV1	54.2877	54.4348	54.5974	50.2125	50.2228	53.4205	39.5464	44.3182	25.1954	54.0242	99.998	40.3359	54.644	44.1171	58.9536	60.9507	58.4244	70.8804	51.9196	54.662	46.1717	59.2748	77.4669	40.7839	62.6659	51.4054	52.842	47.9293	57.757	47.8549	44.1966	59.4901	59.6144	46.9592	54.9687	70.5501	42.6165	49.2221	69.4491	40.7577	52.841	54.3479	82.9428	83.8514	82.5729	33.0666	33.0341	33.0043	77.9004
ADH5	97.6727	97.6727	97.5806	98.3525	98.2115	98.415	96.0436	94.7126	93.8377	100.268	97.5182	98.9631	95.7315	98.0983	99.0685	98.0177	96.231	97.7643	99.0082	93.8713	97.6768	97.0115	97.5971	93.3691	96.9133	96.9286	97.1179	97.3129	95.9423	96.4782	96.5493	96.9095	96.8526	95.016	96.7594	95.8387	96.4824	96.5779	96.4079	98.4748	97.1179	96.9095	99.607	98.6728	99.0333	93.7387	95.0766	94.8345	99.1019
ADI1	79.5586	79.7575	80.8955	81.4995	82.6789	80.0492	88.4651	86.8266	89.8565	81.5587	71.4606	81.7356	74.6802	85.0245	75.8639	82.1294	79.5347	70.3453	86.1555	76.2216	84.3237	76.2081	75.4379	82.6497	80.4664	81.4041	67.4993	86.7945	75.7747	80.0815	81.7817	82.5729	84.2855	80.706	80.2531	72.8222	82.9409	82.9013	71.8356	83.5446	83.494	85.234	63.7611	64.9395	66.5503	94.52	94.6719	95.586	69.6789
ADIPOR1	95.6279	95.6906	95.507	98.4869	97.139	96.2342	96.3838	96.1455	96.5113	96.2779	94.4372	95.7885	96.0133	96.0616	95.7856	94.975	94.3967	94.6798	80.7191	105.964	95.7885	87.9385	94.5641	101.058	97.1138	95.0257	94.1974	96.4544	90.4294	93.2973	93.631	99.4577	98.3552	90.6187	98.2796	89.9981	90.6649	94.3923	92.9876	98.5706	100.465	99.4966	92.8539	94.3551	92.3805	97.6621	96.6658	96.472	95.4346
ADIPOR2	87.8024	86.382	87.7415	87.187	85.3672	87.2612	91.4032	88.5477	90.3257	87.2831	82.0214	89.5796	88.6247	82.3292	85.2531	79.8244	80.0309	84.2161	83.4462	82.9158	90.9723	82.7356	79.1404	85.4849	93.8713	87.6422	84.9793	69.6765	89.2396	81.0307	84.3516	89.9574	88.6754	87.0317	91.2238	76.4199	82.1285	90.6724	76.8637	84.3023	93.7974	93.5327	84.8342	85.5202	84.1891	82.2483	85.9076	88.2009	80.3112
ADK	72.2036	73.4929	73.4483	66.4024	69.3056	71.6709	69.8985	66.3799	71.0973	72.9591	70.896	71.9626	64.7885	70.9535	72.0331	74.8068	71.7095	72.0049	65.4069	73.0568	80.9322	70.0358	45.4068	80.2098	74.8592	67.4433	76.1065	64.6906	73.4316	71.3675	73.7391	69.7353	70.9928	71.4802	73.6578	80.1402	70.5936	69.4993	74.3612	63.3727	68.0754	69.6868	79.8558	77.4183	77.8931	62.1084	62.1925	63.5183	82.677
ADM	89.4795	88.2558	89.4258	82.3815	83.8917	90.3393	88.6743	89.6758	88.6767	74.9027	90.4181	98.8805	77.7127	82.0895	96.5965	94.4992	87.6724	66.5924	85.4598	82.9045	90.9429	81.4041	89.4601	88.0497	90.2835	90.1681	91.5513	90.3838	82.0925	85.9076	92.257	73.121	70.743	89.5163	89.9313	103.593	81.3401	74.5223	104.37	85.198	74.9085	73.6397	88.4737	88.6913	89.2151	82.6544	82.7353	82.5025	99.0145
ADM2	57.7685	57.7013	57.841	65.1438	64.157	52.5238	60.0735	58.5125	55.8161	59.3637	61.5684	58.8742	59.0407	57.0799	63.902	58.7667	63.6804	57.757	64.7272	62.0535	57.9087	51.4054	73.159	61.7021	59.6185	56.6446	54.7925	72.5075	58.5078	54.5812	55.4683	57.8591	56.7274	58.1842	57.9903	56.7483	61.6844	61.8543	54.3124	62.6192	62.6569	58.8742	58.683	50.7152	44.472	66.6069	67.9944	65.6526	56.5455
ADNP	96.8269	96.9555	96.7729	95.3101	96.2264	96.4476	92.4349	92.1801	91.6122	96.0713	97.6504	93.1931	99.9953	96.9095	97.9996	94.6686	96.3838	97.8269	97.5269	92.2525	92.9356	97.991	99.4458	91.0327	94.5641	94.4697	96.7687	99.2342	94.462	94.987	94.3111	95.507	96.5562	91.4052	93.2	95.3999	95.9021	95.9721	94.8648	95.4454	94.4372	95.4128	96.231	95.1547	95.6818	94.0171	95.3803	94.9891	96.6205
ADNP2	94.9891	93.8377	94.952	89.3565	89.1948	93.3478	89.5753	91.7198	91.0182	95.5925	97.1547	91.3593	87.9802	91.7636	93.8377	90.541	89.8565	90.3129	95.0068	85.0071	91.1707	92.7381	95.7185	81.3401	92.8202	90.3852	94.3313	96.5389	91.5885	90.9827	86.3425	91.49	92.4313	92.0886	90.1947	91.4554	89.6064	89.4499	91.8259	92.4101	92.4339	92.2836	90.4181	90.6297	91.2096	90.6774	91.9781	91.6957	92.2204
ADO	86.8266	88.2495	86.8208	80.8354	80.7495	80.9138	81.8687	80.1595	82.03	86.5817	84.3395	82.6208	81.3631	84.7606	86.1787	81.8932	88.4782	79.3283	93.2468	81.5403	85.3708	78.5467	81.4995	82.0925	84.3707	76.877	81.33	88.7509	81.9075	80.796	82.4969	85.4575	81.9772	80.1233	84.0801	79.8086	84.7553	86.3423	75.1262	86.9089	85.3708	85.0298	81.9737	82.4134	81.4871	82.636	82.7002	82.4794	80.6687
ADORA1	37.199	35.7787	37.4151	43.0993	43.1195	42.8422	46.7406	39.3586	51.2313	40.8006	35.0303	43.9452	35.4918	45.2795	43.1001	36.6973	40.7287	35.9972	37.8377	50.4333	39.9536	38.0813	44.9744	43.7204	40.8353	39.4963	38.1344	43.5365	43.8489	38.7585	40.033	40.7106	40.6316	39.5908	41.26	40.6205	40.6857	39.7021	41.1199	44.6584	40.0858	40.9974	40.96	41.1272	40.2399	43.8187	41.6985	42.9839	38.913
ADORA2A	46.6055	46.6445	46.6432	40.5295	43.0962	38.7903	39.5233	42.2592	42.6874	40.5753	45.3225	46.7235	52.2046	42.0322	44.8566	43.62	43.8011	49.3325	54.0141	46.1288	39.2503	45.4942	38.3337	42.6874	41.6985	46.5147	41.2045	58.1221	43.8188	44.3035	43.0117	44.8339	42.9662	45.3781	44.4379	32.3253	51.5915	52.7143	34.5	49.8464	51.9977	52.1782	38.1571	38.9318	45.5132	51.0852	50.1182	49.3411	42.8084
ADORA2B	45.5262	44.5966	44.6424	54.6657	54.7359	56.9904	45.9514	51.0631	44.551	48.0329	54.2487	54.6664	54.3248	49.4969	56.1452	54.2035	49.1172	51.2253	46.6055	55.943	56.2487	52.222	23.8374	54.0195	56.7422	42.2517	62.6509	31.6035	51.203	54.2647	59.0161	66.8816	69.8237	44.2255	60.2754	44.222	52.5561	51.9109	56.0051	47.4652	52.0583	55.6537	43.7491	41.6736	44.733	61.4989	59.0555	57.8038	47.4551
ADPGK	84.1534	84.2637	83.9555	88.2009	89.3137	89.6303	90.3129	88.8419	89.2982	88.7945	75.4057	89.7546	88.8632	87.5044	88.5851	86.382	82.0143	75.0968	81.0896	93.168	87.4798	81.9853	89.8878	87.3749	86.8734	78.9073	76.4199	86.8734	82.5871	84.8342	85.0071	87.7541	86.4539	87.6443	85.1369	77.3711	88.0445	87.9106	78.0143	90.9017	88.4737	88.1032	81.3215	80.4802	80.9332	88.1727	88.257	89.4499	83.1594
ADPRS	74.7209	74.7393	73.4505	79.3741	79.2466	75.3441	88.2032	87.8763	76.3162	79.9555	70.0252	87.6001	67.8612	74.5255	76.8933	73.0683	72.0389	60.4982	72.6334	71.954	79.2805	78.6472	84.9225	69.8748	73.3852	82.2652	74.6802	86.2274	66.8984	78.367	75.7747	69.3177	70.614	82.4492	74.3833	75.6538	72.1744	74.3836	74.7953	75.7059	78.7227	76.9339	73.9879	74.252	74.7598	75.7316	77.2678	74.3442	70.1195
ADRA2A	44.6365	44.6481	45.6049	34.9077	33.1207	33.7569	38.7903	39.9652	38.0108	38.502	59.7976	38.055	39.463	38.061	41.4836	36.5556	39.7028	35.8122	44.7924	39.9353	29.7488	36.5475	71.1089	28.2479	48.9329	39.5125	52.5582	39.5464	56.1045	58.5625	38.6285	25.3376	23.3627	38.0334	37.6384	40.13	40.0253	40.0806	42.079	39.903	39.5464	39.8417	39.0221	46.5147	37.453	40.9564	43.912	39.7112	39.6798
ADRA2B	47.525	46.3473	47.7961	35.339	33.4866	37.2284	42.0376	40.5548	38.5969	40.4921	44.4061	40.1619	41.5501	40.2696	45.6437	39.6244	41.9663	42.1376	41.5322	42.012	39.0104	39.4272	44.6584	39.6025	40.6485	42.2679	37.7898	49.6219	46.6039	41.4649	41.3941	42.0816	42.7021	40.0806	40.8949	40.0377	43.409	44.543	40.3526	42.0535	40.9584	41.1237	62.8343	65.2781	62.3023	26.5749	29.4791	24.5349	41.3888
ADRA2C	61.5763	61.621	61.6787	72.6334	72.6195	68.9837	84.8962	70.7091	78.788	54.227	61.2844	63.6512	57.6384	76.9799	60.4432	59.9018	64.5864	68.5446	74.9168	65.3182	63.4595	66.6479	67.2613	64.3351	62.6448	68.4513	66.8074	76.7714	64.8674	65.722	64.6802	61.9281	62.1231	73.2548	62.4181	51.6345	72.6794	72.6238	51.5816	74.0132	70.8848	72.8906	57.0176	59.7363	60.3487	72.6413	72.7462	72.4798	49.2107
ADRB2	36.9206	34.7472	36.4168	32.7649	33.4199	34.7662	33.9905	34.6938	34.1995	36.4168	35.2571	35.1313	36.7049	34.1995	38.7054	37.0001	35.174	36.2878	35.4275	26.2871	42.579	28.4615	58.8472	35.2245	33.7779	39.6109	35.9232	53.4711	25.0855	33.1651	31.8229	38.1204	38.055	32.4259	30.4333	42.6634	31.6268	31.4746	44.1171	31.0073	30.2328	30.7547	38.3337	43.0869	34.7472	33.132	35.7146	38.3789	36.5777
ADRM1	99.7287	99.7337	99.6972	99.5929	99.4512	99.6713	102.851	101.136	101.741	100.156	93.9726	101.042	94.5911	100.132	101.058	99.0755	98.5706	92.9265	70.7798	120.124	93.5584	96.1859	89.6804	121.15	89.2599	96.2762	81.8821	106.687	98.6728	107.4	101.272	92.4476	91.2556	110.513	93.8645	95.6937	98.8807	100.082	96.1455	99.3639	100.204	100.203	96.1256	97.4152	96.6491	100.295	100.24	99.2333	99.2342
ADSL	97.1928	96.2762	97.1337	94.5182	94.4685	95.7493	97.2225	95.8387	96.1713	97.0011	94.1522	96.6575	87.2831	95.7885	96.757	95.7677	96.2921	90.9907	97.991	90.4656	95.5467	94.9832	94.177	91.3271	95.8668	95.9183	95.0741	93.732	93.545	95.2762	95.5467	94.631	94.5571	93.8236	94.6629	93.6992	94.4312	94.4697	94.4181	96.0115	95.1794	94.943	96.757	96.8334	97.2179	92.0202	93.4152	90.6587	96.5757
ADSS1	43.534	43.4561	41.6724	36.6661	36.3099	39.6604	43.0117	48.8985	39.3713	49.6225	44.4702	31.3999	45.1881	40.3566	39.6907	30.3068	38.0923	42.9408	41.5398	44.022	39.0122	37.7916	42.079	39.6029	41.388	40.5618	44.9858	42.3848	39.3619	40.669	42.1455	40.5085	40.4532	42.4971	43.2559	60.5881	29.2389	30.6353	65.0949	39.7303	34.6938	32.6114	44.5902	43.1575	48.0641	41.0691	39.1767	37.6447	43.5166
ADSS2	88.0986	88.1973	88.0452	84.1625	83.7687	86.1925	76.0295	74.3354	80.365	79.7313	90.9828	84.2615	72.9547	86.3051	91.1668	93.9671	90.9736	99.526	69.8429	77.5753	91.4102	89.5383	79.7885	84.5941	90.6774	88.1021	89.7667	94.4697	84.2661	86.2982	86.6415	86.4396	84.5131	78.3896	87.935	79.859	84.8192	82.7802	89.1722	86.9352	86.9089	86.7056	93.6992	93.9345	94.46	74.6961	74.8199	75.7298	93.9005
AEBP1	65.1424	65.1475	64.116	77.7889	78.9713	71.3912	71.4662	68.1655	64.7025	72.0295	77.1154	71.1339	87.8607	71.1471	65.9352	61.4086	64.6887	72.1969	49.6203	80.5529	68.5408	74.2622	73.4813	79.8912	69.8172	74.3009	69.7251	64.3553	72.9357	71.0237	72.1586	65.2848	63.253	75.1332	69.8469	80.2086	65.5344	69.5854	82.1621	62.1084	65.6169	66.587	55.8602	57.2219	55.0825	83.0334	85.2531	82.9428	71.5311
AEBP2	80.3886	80.5719	80.4144	82.4155	82.1963	82.5241	67.5856	72.2379	67.5115	74.6802	96.1256	77.5198	88.1032	77.5198	86.3423	86.9352	84.2161	94.0632	99.068	78.367	85.7196	86.459	76.1474	81.0853	81.3631	82.3892	88.0452	82.5456	68.3106	82.3971	79.9884	78.1336	75.3766	76.4747	72.2631	74.5851	78.4519	87.3838	80.0351	75.8221	86.7364	82.7754	81.8282	79.3628	81.2982	78.5488	78.6602	80.998	80.9116
AEN	98.1068	98.0498	98.0436	99.8269	99.7426	97.5806	98.1217	102.516	98.1068	99.9729	89.9574	109.405	67.8656	93.1308	118.152	106.183	118.152	92.449	77.5871	90.4241	100.62	101.388	94.09	95.4155	98.0456	102.77	96.0115	91.4234	98.1774	100.706	99.7902	100.1	102.485	103.525	96.6484	90.3559	98.0983	99.4384	89.829	100.771	102.21	102.024	96.2646	95.1654	96.7607	98.5474	98.6126	98.3919	96.139
AFAP1	61.6178	61.6844	61.7186	69.318	69.1343	62.8825	63.9556	71.0634	67.4027	59.545	53.9904	65.9971	63.1714	58.5335	68.9706	70.0252	68.521	60.6091	72.4246	54.3721	91.8115	60.3615	58.5147	70.6597	52.2404	62.9932	60.5866	100.461	52.5727	52.3571	55.7252	75.0425	75.055	53.6537	52.2804	50.8772	68.1309	69.8281	50.9629	69.8246	71.3206	71.197	56.8144	54.3753	56.1045	71.3081	71.3675	71.3334	56.1474
AFAP1L1	43.0869	42.947	44.3245	41.3489	39.0104	39.3626	44.5299	40.8814	45.2081	38.6537	41.2799	43.957	47.8161	38.1717	39.903	42.196	43.1195	45.1899	32.3739	37.0001	44.0353	53.8605	39.1935	40.6151	43.367	49.8809	47.4702	40.2493	41.9684	40.1976	44.8912	44.1211	45.4942	49.9347	39.7005	27.1228	54.3652	58.2217	30.2328	44.004	52.488	50.783	34.6497	33.4199	33.9123	55.9087	55.1355	57.4724	38.1344
AFAP1L2	37.7916	37.0442	37.9823	33.8207	35.0314	38.0009	35.339	33.1929	63.3469	28.3223	30.1317	35.6383	54.7609	40.5626	27.8584	39.8199	30.6429	36.7496	36.6973	38.3401	38.2215	35.2205	51.9196	39.577	35.7395	36.0592	35.2707	37.1256	35.9469	36.0431	44.4397	36.7949	36.7949	36.8717	36.511	41.8841	35.6485	36.7504	45.7192	30.8887	34.1096	34.2111	41.4889	43.7329	42.7652	34.6784	34.6797	34.7385	36.5012
AFDN	84.8566	84.8897	84.807	82.1848	83.3975	80.7394	75.6233	78.0781	86.2647	78.0779	90.6326	76.8082	96.9579	78.156	79.0099	82.6497	80.1402	88.6267	75.011	79.4103	90.9045	86.467	77.5985	88.0391	89.007	84.1625	88.0527	79.8083	86.7945	75.6395	86.0974	83.8803	83.578	67.5703	86.2258	83.1685	80.9138	82.4241	82.5398	82.7754	82.6924	81.2127	88.9796	89.2982	89.6472	74.9675	73.941	77.6464	87.928
AFF1	89.76	91.0869	89.6498	92.7685	94.1974	93.168	87.3794	82.1837	86.0939	92.1256	96.3998	86.7819	96.7687	92.2618	93.0914	91.054	91.5733	93.0898	96.4517	85.7842	90.2629	93.2973	93.6992	84.7486	91.9863	86.9789	92.0459	92.164	86.194	89.0646	89.4039	91.7636	92.9265	89.9049	91.7372	92.2836	90.5477	90.4476	92.6913	89.7909	89.7304	88.2197	93.2	90.9139	91.4554	88.3305	88.4068	89.605	90.9766
AFF3	34.8345	32.4384	34.8888	26.9322	28.8106	28.0453	30.2678	22.5136	29.6787	55.7826	26.2299	30.9013	40.3233	30.5136	28.2479	24.8989	30.0065	24.1045	34.6329	34.1753	33.7668	29.6823	41.5658	31.6395	29.8812	32.6695	29.2389	31.9202	33.3495	32.1963	30.1288	32.4598	32.9885	31.2206	30.2328	21.0296	55.9524	51.8629	18.9294	35.4149	29.8812	27.0558	33.2746	34.4286	35.2895	34.1219	34.1219	34.0923	32.1018
AFF4	92.8202	92.8995	92.6334	93.376	94.6629	97.0044	89.1997	87.4673	93.0238	91.4234	95.6575	90.9752	99.1663	93.9289	94.6686	93.7097	94.4152	92.1366	96.6947	78.0488	97.3762	96.794	106.131	80.8275	89.8887	95.7384	93.6474	107.596	88.8068	91.5417	93.161	91.9886	90.6637	85.1798	88.3559	97.6727	92.4845	92.4398	98.3979	88.0613	88.1962	90.4948	93.718	92.4804	91.9886	91.5018	91.5783	93.718	93.2332
AFG1L	38.0846	38.9341	39.7644	42.4366	42.5187	44.1341	40.0771	41.9575	39.1406	41.915	47.2054	36.769	41.2781	41.7975	40.1619	43.1684	42.5452	46.708	46.9851	43.0117	44.8565	40.2713	41.5211	42.0292	40.802	40.7577	41.1149	41.873	41.0057	40.8087	40.7244	44.7375	43.8659	41.9621	41.1237	32.9068	50.3593	50.5895	31.2547	43.2217	48.3598	48.6821	38.5535	38.6235	38.5965	47.5632	47.6639	48.858	31.1863
AFG3L2	92.8573	92.9356	92.6841	93.4459	93.3934	93.718	91.4577	84.2855	91.8111	91.356	93.2484	93.3239	93.7677	93.8434	96.8609	93.638	91.8115	91.1769	95.4389	87.0105	92.7593	93.3425	95.0741	88.7381	90.9004	93.168	92.0927	94.6629	88.6127	91.3247	91.7308	91.8234	91.6122	91.207	91.7748	77.783	96.6658	95.5643	80.8492	95.9737	96.1859	97.0754	82.1312	82.5496	85.0955	98.4666	98.518	98.288	81.2045
AFMID	60.7334	61.8989	63.1937	55.222	51.9293	57.8883	61.3878	70.9225	55.8455	70.8767	51.4592	63.8357	50.4032	57.1144	58.2827	52.5582	51.9293	60.4167	57.0015	60.4659	58.6126	59.6386	59.2118	51.8007	58.0306	58.5147	54.3921	52.5939	60.577	64.8236	61.6257	54.7722	55.0077	67.8433	64.0247	42.6981	62.449	61.6374	60.0864	68.2289	59.6071	59.8455	53.748	51.4471	51.894	64.4103	65.4421	62.1231	54.227
AFTPH	68.5446	70.0415	68.5416	64.3675	64.5227	65.4491	61.2483	66.6201	59.4671	61.9898	72.2255	62.6517	70.5936	62.2239	65.8527	69.7492	66.7392	81.7381	78.5488	61.9425	67.8731	66.2523	84.0088	57.7685	66.6409	62.7256	70.6145	76.2081	59.6013	63.0491	65.3902	67.2628	62.8045	62.6909	66.5167	70.3782	64.9275	63.123	74.8348	65.9814	62.7256	65.9066	70.581	73.1409	72.4705	60.4152	59.3126	62.9201	69.4642
AGA	51.7135	51.6267	50.6328	63.5202	64.682	56.8	61.0273	71.8247	62.1424	61.8787	55.8955	60.0493	47.6787	53.4205	52.057	54.6972	56.0591	48.3598	68.5006	47.0259	57.8578	54.7834	66.6403	41.2713	63.3507	48.6434	56.0595	59.0449	59.5738	56.9745	59.3042	54.0916	55.3683	59.1392	69.3718	51.9566	52.0565	50.1609	63.8754	61.3809	62.54	60.1156	55.5804	58.307	61.656	52.2961	55.6895	55.757	54.4348
AGAP1	76.417	76.4779	76.3501	73.2598	72.067	73.4091	72.7639	73.4746	71.6709	72.3022	81.33	74.8199	80.3112	71.3588	77.0929	72.14	73.2979	72.4574	76.7921	64.8125	76.9044	76.1784	78.0827	70.2415	72.6195	77.3561	82.0017	85.0215	79.6827	74.8066	72.6534	66.9172	68.4375	72.5305	71.4519	63.9481	78.3717	75.4582	59.2227	81.4448	82.7652	79.9298	71.0973	68.852	69.3056	78.0402	76.5423	79.0807	69.0144
AGAP2	36.119	36.8717	35.3004	22.1246	26.4059	33.0734	33.1181	38.0414	31.9294	32.8583	33.0431	35.174	29.5571	29.3308	35.3004	30.062	31.2085	32.7649	43.1684	38.2527	30.2678	28.8106	37.0556	33.6533	34.0074	30.9466	30.842	37.7898	30.3978	31.4298	28.5686	34.4979	34.2088	31.7361	31.4648	33.1332	31.801	27.3252	33.256	34.9485	36.5399	33.4375	38.7394	36.769	37.9988	31.7971	31.7361	31.6035	32.7649
AGAP3	64.2489	66.5827	64.4103	52.6485	52.7411	61.622	69.0784	61.2109	73.8133	59.5503	55.0671	56.6342	58.0534	60.089	62.9753	57.744	57.8883	55.424	66.6513	63.8595	53.8056	59.7091	73.9406	58.5464	60.5813	57.4574	55.5823	63.7451	65.2063	56.5869	60.4152	54.8467	53.9589	66.5941	58.8297	58.4321	62.1079	62.3528	58.4593	60.641	60.7311	63.0448	65.2188	55.4385	62.6659	60.4763	58.1778	58.1946	54.9504
AGAP6	76.1968	73.7075	76.1523	72.0067	71.8668	71.8668	66.4628	63.8063	62.8704	77.7322	78.9484	77.8448	91.0332	67.5856	67.8454	70.3687	68.9107	89.6078	78.856	68.4514	69.9571	69.5906	77.2332	70.7798	74.3538	74.2794	66.7229	75.1452	74.1238	76.7864	72.0885	71.7275	72.726	82.348	69.8392	74.0377	73.8191	74.8592	71.9322	73.9375	71.9011	71.8869	74.1387	68.4203	68.8699	74.7238	73.685	75.7529	73.3952
AGBL5	69.9429	69.8977	69.8899	62.0644	60.6992	61.7757	69.178	69.9861	62.6517	74.6919	66.07	72.5558	65.3996	61.5319	59.5738	56.4623	60.334	67.6509	52.712	76.5689	61.8702	69.318	36.0741	76.0095	66.7514	66.5804	73.1187	56.7242	70.3621	72.8596	66.6201	64.0323	66.1562	70.8078	68.0715	78.0689	57.92	64.9275	74.7238	61.4086	61.4123	60.1799	71.4519	76.5243	73.4259	58.6126	55.222	55.2125	76.1968
AGER	45.6455	48.3598	47.2495	41.8081	42.6115	45.2634	45.2995	46.4547	44.8926	47.197	41.0549	45.5157	44.3245	44.188	49.8849	44.6401	44.8339	52.5569	48.1865	47.148	42.2679	45.3692	43.0117	46.6366	47.6358	46.4547	43.3077	53.0718	46.7433	44.1519	45.6944	45.6437	47.6639	48.7708	42.6115	42.37	50.243	50.4333	41.3546	45.831	48.2242	47.335	45.6545	43.3886	43.3064	49.4914	46.7279	48.8738	41.7766
AGFG1	90.6297	90.6326	90.5151	96.1066	96.0008	94.1522	92.5443	92.3419	92.8573	92.3158	91.8763	92.0274	93.7276	92.4651	92.0361	91.2831	91.7622	91.1703	100.506	90.0095	92.605	91.9781	83.9299	91.8115	91.8992	91.8117	93.2861	95.6598	84.3675	91.2225	89.3401	92.8539	92.7685	89.8511	92.9876	86.1987	93.0475	92.9265	86.8279	93.5822	94.9686	95.7372	94.1801	94.3746	93.5353	89.3778	88.0105	90.4468	91.6679
AGFG2	42.7535	43.8011	42.9267	44.5183	45.6908	44.543	46.586	44.4287	47.3604	44.2813	46.5243	46.9306	45.334	46.409	45.949	41.3424	44.9529	41.645	43.7528	54.377	43.0897	43.6779	51.2769	45.592	40.2155	41.7237	38.1559	45.4054	43.8901	43.2217	43.0706	47.8161	49.0876	58.2827	42.0044	39.7251	48.2702	49.5083	39.9801	48.7708	47.2235	48.8831	44.9935	44.54	39.3642	48.7757	47.9464	49.0843	45.1678
AGGF1	78.3151	79.874	78.2657	72.4151	73.5812	81.9737	73.3636	75.1327	74.3966	76.5721	75.2631	75.4379	65.9463	78.1103	80.5363	86.1987	83.0617	77.472	82.975	72.6744	76.1784	82.4736	91.7236	70.7476	77.0569	75.4764	84.7362	90.0785	80.33	76.6728	74.4493	65.1918	70.4856	65.1162	75.3141	79.8005	77.2332	79.9989	80.2858	78.856	69.178	71.6987	68.0739	74.6155	71.5654	81.7817	80.5942	81.5854	66.1189
AGK	78.0143	79.519	77.9612	69.8986	69.7956	79.9755	73.4575	74.0588	73.3116	80.776	73.0386	78.2509	70.284	74.0965	76.4121	73.7075	77.5882	76.1784	93.7097	68.8699	69.0303	72.3075	93.3093	72.3233	76.0497	72.3741	76.035	91.767	68.5246	68.7695	67.2717	73.3361	71.93	69.0784	80.0223	74.8986	72.5629	74.7793	75.2763	74.8986	75.1452	76.0861	74.4651	77.4831	77.9279	72.876	71.7988	72.7061	75.0851
AGL	71.6703	70.4691	72.8596	86.894	86.7859	83.025	60.6131	70.3107	74.1901	60.0529	89.3137	62.0899	102.31	75.0425	71.8027	96.8198	78.678	93.1111	93.0898	76.7226	78.9053	88.6767	69.8237	71.8609	79.7439	71.9542	84.5736	73.8142	65.6542	72.978	70.8445	88.2396	88.294	75.034	75.2177	69.5405	84.9489	82.9698	68.2657	82.031	77.8352	78.9291	53.1579	56.4378	56.8948	99.1304	99.1537	98.9863	55.9132
AGMAT	45.2208	45.3154	45.3124	40.3391	40.6508	38.055	42.524	41.7651	37.4975	39.4569	43.8188	42.9662	47.9776	43.3077	47.679	48.3798	41.6164	41.8551	59.9309	42.1376	41.4889	39.5233	38.1559	43.5214	43.2343	42.338	41.0057	56.5869	37.9783	44.1001	41.5322	36.9557	35.251	54.4681	52.0596	38.7703	44.4345	46.4221	41.0518	42.655	45.2017	48.1865	60.1156	55.0434	62.1925	36.4225	31.1716	30.9746	50.208
AGO1	88.307	88.4128	88.2495	96.2921	97.3539	93.0914	92.4651	92.2703	89.0646	91.2775	91.8117	90.7037	89.9325	92.4379	91.9967	89.9448	92.9149	89.6879	88.5851	88.5074	88.2104	92.4651	80.3599	77.6728	95.9665	91.207	96.1455	84.4822	92.4203	88.294	91.0124	95.8589	98.1774	90.4656	99.0899	82.4068	91.4554	91.4234	81.6983	96.6998	95.743	94.3803	88.4151	87.3423	87.898	92.4379	93.9657	93.4348	89.8249
AGO2	94.7841	94.8592	94.6787	89.1948	91.4805	94.3798	90.4458	90.4015	89.4601	91.5617	94.6787	91.1157	94.09	92.9114	95.9665	92.7593	93.2664	91.4113	96.3719	82.405	92.6334	88.3567	95.9737	88.6436	94.4312	94.3313	95.6818	96.8081	88.5027	87.6892	88.1096	92.9114	92.8277	89.867	95.2932	88.0452	88.7239	97.1134	82.677	92.9402	95.5513	97.4748	97.4887	96.587	95.8298	86.4377	86.6767	86.4215	95.0076
AGO3	55.0584	54.9824	55.2219	55.3819	56.8566	56.549	51.3836	47.9293	52.0594	56.7781	64.7025	52.842	74.1699	54.5418	55.4385	52.3346	49.7192	66.0299	67.3625	40.6151	65.5392	56.5247	52.3016	48.0215	57.4054	55.5804	72.0691	54.3297	62.4619	52.4056	59.6185	61.7512	58.2827	42.749	59.4348	71.792	58.3743	53.9173	65.4545	49.7855	48.44	48.7689	64.2388	62.0644	60.0228	50.3593	50.4897	50.7925	66.2666
AGO4	51.3661	53.9202	52.6603	52.842	51.9566	51.7689	49.5014	47.005	49.1001	57.2649	60.4064	48.4103	72.1357	45.5194	44.4598	45.1626	51.169	70.2835	58.3182	41.023	58.6477	55.7526	75.282	46.3011	56.7006	44.7967	62.5709	61.2674	58.1373	50.6761	45.454	51.6315	51.8181	37.588	58.819	57.8578	52.9746	52.2243	50.7636	56.9629	52.3035	50.423	50.6328	49.5333	49.8464	54.8784	55.1213	56.356	44.5299
AGPAT1	89.8887	89.8712	89.8322	84.9346	84.7709	86.8094	90.6073	91.6679	89.6248	91.7308	81.0896	88.9432	89.2752	87.8926	88.9607	80.4372	82.3892	79.2851	65.5277	98.6221	75.4948	83.1647	78.1103	99.0755	86.788	86.5878	83.5197	82.937	90.6649	88.6767	86.467	87.6248	87.7306	94.3008	86.5824	92.8345	79.6755	82.4346	91.1	86.5027	86.5293	86.2769	89.61	91.1668	90.4089	82.5485	81.4298	81.1254	91.5585
AGPAT2	68.673	67.0655	65.8588	75.6812	75.5446	66.6705	73.0607	77.6795	72.9455	67.3071	66.3309	66.2664	73.621	69.1201	72.6394	65.2057	67.462	67.832	69.1016	79.346	63.4383	71.9707	65.9764	76.3015	68.5173	69.8281	66.7885	72.8773	75.2708	69.8899	72.1928	61.9175	63.3069	72.1412	68.503	52.712	79.2136	77.7325	52.7143	76.4073	75.326	75.0645	58.0971	62.0344	57.2219	81.4593	80.3069	77.2178	55.333
AGPAT3	41.9318	42.6634	40.9564	44.4214	43.6049	43.3174	39.9141	41.075	47.8106	40.9066	39.844	43.0029	50.5499	51.7135	42.4205	42.2679	49.9073	40.9737	36.395	56.6994	44.222	38.9589	45.1392	55.5598	44.6401	39.568	42.749	53.4383	45.8487	36.5632	46.1211	41.6724	40.7577	39.0221	50.2634	38.2161	50.0876	50.2877	36.4396	45.6908	49.3433	45.7152	42.5845	44.4351	45.2627	44.9317	45.0029	44.3061	40.13
AGPAT4	65.0864	65.1162	65.2429	61.622	60.2337	66.0241	62.1486	55.5015	63.1937	61.7091	72.0225	62.3967	87.4492	60.7311	58.978	59.7279	54.8755	73.0042	71.1195	52.2063	60.4064	62.8284	88.6828	55.1213	66.6389	64.0053	62.9589	64.8856	67.6789	66.395	65.3878	58.9515	57.9948	60.3615	67.8548	68.5964	60.1237	60.4432	73.442	65.615	61.2076	60.0061	70.6257	69.8172	70.2173	56.4383	56.8033	58.1626	68.5006
AGPAT5	83.9855	82.3375	83.7687	73.3952	74.4448	78.74	72.2744	72.8266	74.486	80.7783	87.0557	76.8383	68.8727	79.712	87.1882	87.4793	78.9053	81.4093	82.242	72.2056	80.9275	80.2677	83.2536	75.5085	78.9133	81.1559	79.1359	82.7853	79.5687	79.9942	80.33	75.5824	75.6417	73.5447	77.2399	87.7889	74.2185	73.0016	87.336	74.2925	78.4748	75.356	101.047	100.97	101.4	56.7217	55.7971	58.3461	101.047
AGPS	76.8535	75.5552	78.3151	73.6056	74.6912	77.617	65.3878	71.5048	73.1179	73.9406	75.1723	74.0953	71.3766	79.442	80.3581	82.5027	80.0185	81.1559	74.3579	63.9556	78.4415	80.5533	87.2779	72.5629	72.7001	78.8097	76.4073	89.5288	77.3031	71.5575	76.2973	75.8773	77.2178	69.4491	71.5804	72.1833	70.7117	77.9004	72.2169	79.6299	79.5586	78.0277	79.8005	82.9045	80.7654	69.1654	67.7269	71.5859	72.9081
AGRN	75.9944	76.0766	75.9357	80.7793	80.6687	72.8773	77.0413	75.1727	74.418	79.3419	73.0122	74.2417	90.0091	72.9455	72.9401	73.687	84.9489	74.0515	78.3235	82.1476	75.4865	64.7736	78.1044	90.6587	69.0674	80.0493	73.9879	78.7856	73.5239	87.4377	78.9839	65.7255	68.4377	90.9045	65.1424	77.2813	75.9382	75.9861	77.9004	74.8968	76.3739	74.8741	76.9339	78.5017	77.6464	76.1065	75.0135	71.44	77.5674
AGTPBP1	78.9897	79.235	79.0107	80.9712	80.8912	81.2085	68.0778	67.3404	67.8787	76.3501	91.6492	71.6498	74.9168	82.16	84.9655	88.5986	91.5948	93.1038	83.5208	74.7435	82.1125	82.7766	90.7024	72.1839	78.728	71.1195	85.0201	84.6316	76.8137	73.3749	77.2399	83.9717	83.6739	79.043	75.6623	90.1056	79.3769	77.954	93.1038	79.7439	69.8791	66.6915	78.6197	78.9554	78.1588	79.5687	76.8801	80.7583	74.3442
AGTRAP	81.5403	81.5577	80.0728	73.9352	73.8587	79.4552	86.8208	89.2599	80.4657	84.6674	79.8005	73.5388	73.0607	77.2209	71.2955	70.9359	74.1759	78.0277	60.4432	90.426	72.4732	86.2472	61.2562	89.1592	81.118	85.9317	81.2561	63.2212	81.8533	80.7654	81.0737	70.5311	72.7061	85.2873	82.242	72.7849	80.1595	80.0999	74.0835	78.9661	79.0308	78.8299	72.6533	69.5826	72.2255	87.0425	84.2615	79.7575	74.0377
AHCTF1	83.1594	83.0981	82.9742	82.4071	82.1728	80.9427	72.2316	69.3516	75.7747	70.3909	89.4851	73.0674	92.4091	89.8887	88.4015	88.8384	87.9149	91.1579	95.0944	70.3621	84.3395	88.1727	91.1	70.2956	77.7458	86.6171	85.667	95.4905	78.5368	81.5148	77.6795	81.1917	81.1499	76.9151	76.0606	97.5471	97.1337	82.6978	81.3631	75.9723	68.9682	67.2731	82.1621	82.6334	81.8367	78.9291	79.043	82.6857	84.2365
AHCY	102.992	103.003	102.992	102.801	102.745	102.905	103.836	107.017	101.298	103.691	101.388	101.948	103.004	100.97	102.243	100	101.741	99.7038	46.2208	105.856	105.352	111.869	88.0452	107.006	106.023	113.741	106.316	98.623	111.129	112.594	112.594	106.131	105.951	109.981	105.85	100.044	100.907	102.503	101.835	102.671	102.851	102.725	101.298	101.252	101.743	100.66	102.112	101.819	100.384
AHCYL1	98.4311	98.4599	98.3679	96.7308	96.6205	97.9369	96.6085	97.4793	96.7077	97.597	96.948	94.952	99.367	97.3452	97.1547	95.1452	95.7165	98.424	97.7886	95.8298	98.6126	98.1547	86.4375	97.4204	97.943	97.943	101.461	86.0386	98.1561	94.1522	94.5182	99.0767	100.063	94.8732	97.7693	92.0391	97.273	97.3949	93.8236	99.1292	99.0899	97.7742	94.987	96.3359	95.6434	96.1644	97.2283	98.2625	94.3798
AHCYL2	78.5368	78.7007	78.5415	67.6209	66.1779	71.4382	73.3119	72.6819	68.1309	73.9691	83.4462	70.676	72.4956	71.8016	68.0754	65.448	72.5228	86.0222	75.0135	66.2664	67.0652	72.0691	82.975	65.1655	81.4093	65.8279	78.7663	87.7282	74.2432	70.0126	65.9592	75.3441	75.3838	67.5753	74.418	60.7311	74.6029	74.5144	65.2448	80.1968	78.869	77.1593	65.4816	62.3407	62.9518	81.8464	80.6112	82.8016	68.7123
AHDC1	54.6892	53.4711	52.3016	48.073	49.4014	46.7195	58.9552	52.8215	56.0251	53.2871	43.972	49.6422	69.5826	50.4321	47.7897	42.3097	43.2812	51.9576	61.9716	51.9132	47.711	47.3357	57.9236	53.8968	51.6345	48.2392	51.9576	56.0766	53.2497	48.2359	47.8549	49.5014	50.579	48.2743	50.6193	48.2242	56.3114	52.0594	49.4914	51.2977	52.2018	52.4056	49.402	43.5861	46.2735	56.9751	54.9687	56.1181	49.5311
AHI1	46.5442	46.6157	45.3557	39.577	40.7463	41.075	38.2153	39.4874	39.7263	40.2012	61.6662	35.9182	46.8964	45.4054	36.7951	50.5895	44.2776	57.8693	52.3035	35.1947	45.4259	33.6357	51.9293	43.3245	53.1483	47.2728	48.5603	48.3895	38.5287	39.9353	44.4598	48.5149	47.368	37.6506	45.9638	70.16	44.472	42.5197	62.5734	39.5932	27.4839	27.8029	58.8163	58.8514	59.3968	34.6938	34.7254	34.7577	71.3172
AHNAK	57.9087	60.6243	59.2795	97.3489	100.575	97.4081	81.5877	81.4593	85.2463	71.9799	71.1115	79.874	87.7819	77.1154	76.684	77.5871	71.8927	77.8971	51.4333	57.387	102.745	83.6487	97.0423	94.987	71.7094	90.6059	76.5259	90.9429	68.9706	58.2657	91.5445	82.7545	81.3168	88.7499	48.7364	83.5115	71.097	71.1144	87.5457	81.5638	78.7593	73.5944	73.1684	73.5763	73.9879	80.4802	82.0895	81.776	65.6464
AHR	50.7838	50.7866	51.096	47.8161	48.0464	47.6358	34.7472	45.4551	39.5908	36.9212	57.5122	45.7638	60.3297	49.0616	56.8382	62.5931	63.5976	56.3777	66.0299	58.7046	56.8	52.6477	39.219	59.2457	47.8161	52.1984	46.409	54.2922	49.494	50.1182	52.111	39.368	45.552	43.6813	44.4563	62.4708	45.9132	44.9744	64.584	42.4261	47.3309	45.2628	64.6943	69.0071	63.2621	39.4975	38.8431	40.2493	72.7334
AHSA1	101.489	101.461	101.461	100.014	101.047	101.296	104.84	106.127	106.572	104.501	96.5113	105.928	89.8768	101.712	100.204	99.3129	97.5182	97.8947	81.5006	95.7573	104.509	102.687	81.2045	98.5706	105.709	105.77	102.77	91.207	103.909	103.134	103.354	105.715	105.415	103.283	105.415	95.1557	101.821	101.981	96.8291	102.21	102.405	102.301	99.2465	97.0107	97.4483	102.386	101.234	102.301	99.4622
AHSA2P	62.0344	63.4311	63.5582	54.4186	53.2342	61.9878	54.8755	49.1136	48.7364	66.5817	68.3595	51.8616	86.3969	55.5157	52.0902	53.6762	48.44	89.9112	67.5799	45.2726	59.4507	54.209	78.9576	47.1	74.4089	53.6649	66.7529	55.5895	57.6384	58.7739	55.9104	61.8989	59.5738	57.25	72.1636	65.356	58.2217	58.4437	73.9352	57.5269	54.0216	53.2995	61.2076	63.9556	63.3648	57.1775	55.1529	56.3777	63.1922
AIDA	95.6818	95.7315	95.5643	95.1547	95.0166	95.2762	93.0287	92.6334	94.3967	95.4262	96.9381	93.6093	92.784	95.2168	94.8801	95.1374	95.7049	94.9607	96.7077	89.3846	95.424	94.8428	95.3168	91.1703	94.6686	94.6602	94.9607	95.9665	92.1256	94.0841	94.4799	94.4697	94.4512	92.6704	94.5048	97.2948	93.3873	93.3428	96.728	92.6841	92.7133	92.4974	111.039	111.675	106.37	78.7706	80.1895	81.2473	96.6484
AIF1L	92.6474	92.6704	92.4845	89.605	89.4206	89.7338	99.0767	102.369	92.1158	92.8063	82.5453	87.5094	82.7652	89.1563	86.123	89.3552	88.4242	87.8607	74.8964	80.5802	90.7577	90.0527	100.654	83.5197	90.0874	94.8301	87.8932	101.749	90.1202	93.0475	93.3664	79.2805	83.2011	96.0713	88.5479	89.5796	89.0371	88.8234	89.1592	93.2027	90.6649	89.2201	94.3263	93.1642	94.943	85.198	85.4725	83.0596	92.7255
AIFM1	89.9112	89.9017	89.852	86.8038	86.6547	88.1053	93.5353	94.5182	93.638	95.8148	93.9345	92.9265	93.3425	92.1012	75.9796	70.2173	73.4921	79.7286	44.3512	76.1968	93.732	94.3564	96.8868	79.156	95.3488	91.6143	90.84	75.9027	99.782	89.9375	90.2823	91.5445	92.4974	79.4439	98.5474	79.3372	86.1254	87.1646	92.0218	89.1849	87.7415	90.0452	75.4542	79.9866	76.2234	95.3168	94.3746	96.2342	86.1696
AIFM2	41.132	41.26	40.2942	49.5311	50.7334	44.642	48.4372	47.368	48.2702	42.7755	39.368	53.7603	38.601	45.831	49.5638	51.9737	46.7454	37.4039	38.4405	46.8913	56.3693	47.6049	43.8659	51.9175	38.2581	51.8563	37.7916	41.6641	54.6198	47.1911	60.5493	39.7725	40.4598	46.1211	42.4876	34.0074	53.0873	55.3181	31.7971	45.5547	54.6657	57.4016	41.6309	40.9974	41.5398	50.0876	51.203	51.4391	39.0762
AIG1	58.28	59.7091	58.307	48.8738	46.5277	46.1109	54.3248	58.9228	41.7027	52.3125	61.9198	59.362	43.9481	44.6401	58.5821	63.1606	53.3478	48.9941	58.904	47.368	61.9883	56.549	61.2129	56.766	53.7603	60.5866	43.5731	54.3721	56.169	59.9018	62.1424	34.1753	37.1307	63.0077	54.826	94.4476	44.9294	39.2043	81.705	35.346	43.6875	44.3035	71.7761	71.0525	70.2133	40.3586	40.4071	40.5618	95.6157
AIMP1	75.2275	75.2708	75.1559	73.4051	73.368	77.3499	71.3334	71.8792	74.7475	69.4993	72.1912	74.486	69.0784	74.292	73.1945	82.8666	77.8017	84.807	79.1717	65.4626	73.7939	72.1788	76.1885	71.0634	75.9274	71.1152	77.5753	79.874	69.8148	73.37	75.9027	78.2536	79.5353	74.3538	77.0844	72.1744	78.0165	76.3501	67.2546	75.2763	75.5316	76.4513	64.9589	70.8638	71.129	78.5962	78.6754	81.0896	68.4375
AIMP2	95.5513	95.6279	95.4454	95.0105	95.8912	95.0944	100.161	99.0364	99.4648	99.1281	89.0423	99.7744	77.5407	96.6205	99.9868	93.203	93.7037	82.146	89.9375	91.817	94.8345	90.511	90.9271	94.687	97.1698	93.9021	91.6679	91.8115	93.9671	95.6575	94.8648	96.1162	97.1642	95.4128	96.9665	92.4313	95.4389	94.3603	92.9356	93.7205	95.016	95.7677	92.5453	94.093	94.5877	96.2644	94.3111	92.4385	97.1951
AIP	66.2665	69.3163	67.703	64.8004	67.3625	70.1894	77.9392	74.7835	74.0377	70.0252	64.1787	72.7001	58.2411	66.0863	64.2788	60.5624	66.1231	63.3787	64.1875	70.911	59.6071	72.0622	60.2308	67.3952	68.6037	72.2036	66.8984	68.0498	74.2332	76.9686	72.3449	55.6771	58.5464	71.2075	69.9706	58.6126	73.9352	71.6735	59.9579	71.792	68.0715	69.6789	57.2497	60.0994	53.1483	78.0891	78.1002	75.0069	58.2177
AIRE	38.7903	38.6732	38.8805	69.7353	69.6568	56.6281	51.9293	51.0892	50.4869	45.552	51.9109	51.294	55.4129	50.839	57.4308	48.7689	54.603	51.2529	55.8963	62.8828	45.458	50.0767	41.3172	54.9687	50.8343	52.899	44.9814	50.7334	48.9941	47.1751	54.0987	54.9079	57.739	56.7354	50.8772	43.4473	55.1821	55.0906	44.9317	54.6631	54.4734	55.9591	27.1228	24.5349	27.584	94.4509	93.2505	91.6603	44.3182
AJAP1	30.5714	28.754	30.4891	44.8339	44.9858	40.256	47.961	41.6702	53.3925	30.3251	23.3627	34.9077	24.9754	32.8186	39.1976	39.2105	48.6634	36.011	63.7244	43.0105	44.7999	45.3918	43.0897	47.7963	34.3794	42.4214	34.0887	44.4388	36.1735	31.0517	38.506	20.2971	23.0451	23.1627	39.0104	45.4068	33.149	34.0849	37.0518	37.9783	36.6055	38.8027	44.9317	42.6981	43.4706	33.4805	33.4375	33.3495	44.4214
AJUBA	72.5629	72.5305	72.5188	68.2876	68.093	66.6201	74.5851	74.1699	86.4215	71.826	45.3925	75.5881	72.7664	66.5977	70.9712	73.7853	70.5406	58.7689	55.465	48.7932	79.5274	66.894	70.2133	74.3277	68.7135	79.8244	73.6939	81.1471	76.8646	75.6996	78.7291	60.9008	62.2764	76.5721	62.6857	78.1714	66.9913	61.8791	70.3853	74.418	70.1804	66.9913	72.9811	73.3811	73.8272	65.2221	66.2017	64.2698	72.8475
AK1	47.424	47.4702	49.015	55.1191	52.7496	48.0831	57.1924	53.5092	51.9716	54.1182	45.3918	56.1001	46.4706	45.042	53.2679	53.523	48.3143	44.9412	48.214	57.5474	56.7157	52.5499	39.1479	61.7492	46.4853	54.3376	44.4122	41.8795	62.2413	65.3182	58.2582	39.9353	38.5414	63.9545	46.4712	54.662	50.3239	51.7335	50.1604	45.9137	52.8914	52.0051	42.1847	39.568	41.4999	61.3809	62.6482	63.8659	50.1609
AK2	81.6562	81.7073	81.6048	86.0239	83.6641	79.5173	81.8821	86.5859	76.2589	86.5859	86.2274	90.019	89.3054	81.5498	74.3833	74.0377	74.2432	81.9556	75.4488	79.9295	87.4492	85.3705	85.9349	75.6841	86.8266	80.1227	85.7468	74.6155	86.0107	78.8015	79.043	78.6721	79.9696	81.9037	86.6924	74.3009	85.805	85.856	78.3612	82.4794	82.4794	82.3892	76.605	78.2647	73.7147	86.1714	86.3256	86.1787	82.5398
AK3	76.684	78.3344	76.5945	78.7007	77.2209	81.8609	71.5804	73.3116	68.8973	79.9076	79.8244	77.2813	78.6302	78.6623	79.7202	81.8623	82.344	81.8932	66.4813	76.0207	80.8409	80.1227	81.9076	80.1117	75.9944	79.8664	78.9689	82.6743	78.2905	77.192	78.7517	75.4948	74.284	75.4488	77.1593	83.26	75.458	72.0885	82.5693	75.6417	78.6569	74.3836	96.031	94.987	94.2533	61.6662	61.7817	61.7186	90.7883
AK4	92.0139	92.0391	91.9085	94.0371	93.977	92.9966	87.0269	86.7945	91.2225	78.6602	86.3816	90.2496	97.4666	97.6648	105.856	93.1336	99.3639	86.8193	97.8269	93.6604	95.4454	94.9201	98.6422	91.207	93.601	94.6791	94.9856	98.3979	84.9047	63.4012	80.9806	96.794	96.7421	80.0598	94.5911	87.6863	92.0202	93.2075	88.4242	92.4647	93.9289	93.6474	91.0193	89.9058	89.0874	92.3804	92.4339	93.3742	82.242
AKAP1	96.4262	96.5539	96.3306	94.8345	94.7477	89.9313	91.9378	98.9685	89.7546	100	99.4384	96.2374	91.8787	91.9341	96.231	90.6475	89.9789	89.3431	98.803	95.8123	95.4364	93.678	103.101	94.3306	89.9419	92.1366	89.1746	99.4458	96.8912	94.1498	85.7842	89.6804	91.8632	86.7945	89.6468	86.5293	95.6818	95.6598	88.5074	96.1066	96.2762	96.0713	90.426	88.0231	89.8565	96.6085	96.7594	97.4869	75.2458
AKAP10	65.6925	65.7255	65.8304	64.4153	64.6059	69.6615	60.8131	72.726	60.4882	65.2063	66.5716	63.3853	68.7573	59.3211	64.6606	69.3163	64.3526	76.0861	90.0392	57.0607	67.4433	57.0029	79.5024	61.2987	72.505	57.4581	70.1969	63.7502	61.8483	56.6104	58.9468	72.1683	72.0331	64.614	66.1596	68.2637	64.5719	64.6814	71.001	68.0189	63.3853	63.2804	66.5804	64.6228	63.9947	65.2536	65.3182	66.3442	54.209
AKAP11	74.0265	74.0835	75.1723	63.611	66.9923	68.367	53.545	61.7567	61.9903	66.395	85.6385	57.4016	90.0527	66.5706	70.8687	78.6302	74.8986	76.1861	76.7316	65.6464	78.3612	74.7435	60.4882	74.4863	73.7386	70.2243	75.0069	66.9057	69.9861	68.9425	70.2133	74.4842	73.37	48.4203	72.5188	92.4101	77.8931	68.1852	82.1285	60.877	55.4413	54.7265	74.3958	74.7793	74.0508	63.3391	64.5091	66.4574	70.8804
AKAP12	90.7349	90.8106	90.6326	94.0032	93.9699	91.6143	86.5964	86.3228	99.042	86.3064	95.7573	84.1293	95.0152	90.2629	97.0859	96.139	88.2032	86.3256	84.8511	82.5398	92.9337	92.1158	91.4475	91.0271	89.8129	90.8019	92.1715	93.3934	88.6828	91.4448	93.0533	91.8897	93.0914	90.0134	90.6649	85.4725	93.636	93.5584	82.7061	92.99	93.0558	92.8277	86.2053	86.5673	87.1546	94.3263	94.4512	94.0586	84.2136
AKAP13	70.1195	70.0752	68.6122	69.8392	70.9001	72.0049	64.9472	64.6472	70.4204	68.521	73.626	67.3159	83.0215	71.3968	72.4151	70.0694	66.041	67.633	73.37	65.8911	77.2332	72.6587	69.5529	66.7162	66.6469	74.0209	70.6312	73.5693	77.5169	71.7348	67.832	61.5649	64.9552	70.6875	65.3894	76.3455	67.8003	69.5289	79.3383	65.4626	65.5622	64.5141	77.1016	76.0207	75.3141	62.081	62.1344	64.5227	73.1945
AKAP3	33.7569	32.0013	33.0666	33.5753	36.5302	38.4725	34.8392	38.7054	35.0329	34.4046	35.174	35.9182	34.7254	34.0923	35.153	36.091	35.0814	35.1947	41.0549	49.4014	32.8392	33.1181	43.2343	39.7725	30.7547	32.7988	30.2678	32.8583	31.801	32.2876	30.1317	34.0923	36.3606	43.6779	34.0074	35.6869	36.4747	39.1129	31.1716	39.0314	34.8439	33.8567	15.3507	12.5727	8.79247	64.5091	65.5098	67.8411	29.4962
AKAP7	50.4504	49.3323	51.9004	39.0221	39.2043	41.132	38.8778	39.3117	38.8464	44.3535	55.9941	41.9663	39.5602	39.7644	52.1751	63.8014	55.002	42.4214	52.3016	38.355	45.415	53.3777	49.4969	38.129	44.1966	56.2827	54.5812	56.2583	34.9639	48.3798	49.1614	45.3746	41.1375	37.6447	41.7202	47.7954	40.8949	41.0057	56.9001	44.1558	45.4551	44.0514	51.6345	52.5982	53.1084	40.6769	40.7106	41.5501	47.335
AKAP8	83.7291	83.7291	83.3211	84.6426	86.3256	81.3401	85.5275	85.198	85.6757	80.0493	84.707	84.8417	83.0334	81.8507	87.8134	80.6627	80.9643	78.2342	92.1384	74.6921	80.7495	86.4539	90.6326	75.2013	77.2573	88.9814	75.8128	86.3051	85.2463	85.805	78.6302	78.1248	79.4103	95.1835	79.8664	70.5095	88.8384	90.0516	71.6381	88.0057	86.8192	89.1252	77.2717	72.6534	78.0615	89.5163	88.1727	89.3778	83.0127
AKAP8L	80.5719	80.6627	78.9872	79.7558	78.3896	78.4415	80.6053	78.9131	80.7966	78.728	78.7925	80.3069	78.9661	76.1065	79.9855	74.2839	76.9339	80.7966	86.6547	80.2058	71.0804	84.0299	98.4599	74.8619	72.9714	80.6053	82.4794	89.867	80.1054	74.0644	76.7316	68.8973	70.3107	77.3031	74.0515	75.008	79.0807	80.3112	73.1684	80.7205	82.1621	80.6053	80.7461	79.8664	80.365	77.4757	76.1644	74.5851	79.9383
AKAP9	53.5201	56.2827	55.0043	49.5015	48.367	58.8742	39.4004	44.1341	50.5713	39.0875	53.1805	41.6736	65.6925	51.986	53.9963	69.0442	60.5813	88.3567	62.3478	39.7742	54.0554	54.7758	74.3009	46.6039	54.4681	56.4916	57.4684	68.7909	60.8506	53.2934	54.2647	52.9595	50.9629	40.2399	48.7681	73.2883	57.7002	46.3114	64.7646	51.3836	47.6128	40.9066	58.8472	57.841	54.5418	51.075	49.1243	52.1659	59.4671
AKIRIN1	102.939	102.951	102.939	102.731	102.687	102.846	100.534	100.263	100.819	103.134	105.346	102.745	102.541	103.294	102.992	102.024	102.631	100.166	100.538	100.819	101.523	103.617	100.24	100.24	100.887	103.664	101.07	102.601	99.9868	102.879	100.384	99.8095	100.744	99.1449	103.188	100.087	102.503	101.131	98.6126	102.731	104.501	104.172	101.721	101.743	102.243	100.969	101.161	100.961	102.672
AKIRIN2	98.5941	98.5941	98.4907	96.8198	96.7634	98.0622	99.2172	96.6544	98.2831	95.7189	98.4666	97.4544	97.4748	97.6727	97.5182	95.4841	95.9141	95.3466	117.302	98.803	92.7143	94.5817	96.0576	99.3128	99.9282	89.5796	99.0496	96.8668	97.8209	90.2344	90.4948	96.5266	97.6727	89.908	99.6753	94.6409	95.3488	95.3452	94.1774	100.384	99.3746	98.1561	97.8698	96.7958	97.1547	95.6575	95.7477	96.5779	97.3489
AKNA	63.9011	62.6517	64.0625	64.8101	64.9705	62.6018	66.4574	66.0171	60.2754	66.07	60.641	67.7269	55.4413	64.0247	67.8433	63.2621	75.7094	52.2177	48.3549	72.6558	59.3678	65.3354	46.0991	74.0538	64.8255	63.1599	65.4626	67.6789	64.7272	62.2284	64.5698	65.1438	61.9878	73.0683	66.7286	52.5939	66.2744	61.5031	51.4604	74.9491	75.2038	66.3497	44.4214	45.4054	44.6302	83.7543	83.9913	83.6259	47.0756
AKR1A1	97.9097	97.8878	97.7886	97.3539	97.2179	97.4204	99.0082	98.6728	96.7097	98.803	99.1309	98.4017	91.6299	96.2639	96.0185	95.1557	95.7315	97.1462	87.5044	97.3653	94.8301	99.6894	92.0958	94.6791	98.4907	98.5764	99.727	81.2063	99.6894	101.096	99.1575	94.9891	96.0323	98.7502	99.2465	94.5817	96.273	95.2366	94.097	98.2547	99.3128	98.1217	89.9981	89.0919	90.8342	101.516	103.223	101.489	94.9856
AKR1B1	92.5513	92.5641	93.8013	88.2495	88.0497	89.6804	90.9752	90.8342	91.3247	90.8938	89.1137	90.3794	88.2053	90.84	90.3903	89.6498	90.198	88.2162	68.7234	90.2322	92.9265	94.6606	70.9873	91.9507	92.0569	95.6541	92.1653	87.2108	94.4476	93.9049	95.2762	86.7364	86.8038	90.0091	93.168	93.4603	86.9961	88.0986	92.9265	86.1587	89.8768	89.6804	100.082	97.9555	93.5596	80.6542	82.1894	77.8017	90.2196
AKR7A2	79.859	81.2543	79.8032	74.9289	71.3334	79.1359	81.5533	79.9942	80.3581	84.5196	75.6538	77.1662	79.9866	74.3422	75.458	69.7429	74.0644	75.282	89.2151	78.8015	70.8638	73.9142	62.0899	77.0213	78.0165	71.6703	82.1848	68.801	91.8259	86.4375	81.9772	70.0926	68.6835	81.9985	80.5363	79.9822	75.9274	77.36	76.4173	74.8941	76.3501	76.0493	77.6141	79.2833	79.9789	79.7885	73.4483	69.7251	73.9639
AKR7A3	34.9318	38.8433	35.7536	39.6144	38.4274	38.1582	37.2694	36.8717	40.3856	40.0414	38.9318	36.5302	41.8404	34.6938	39.1479	38.4274	39.0902	39.219	30.3711	42.0517	38.3366	36.298	34.9944	41.1431	39.2014	36.9109	38.7054	34.6938	42.5337	41.4841	41.4113	39.1976	37.6506	46.1569	41.7766	39.4886	38.9944	38.9158	39.0466	38.7903	38.4891	38.7312	39.4542	39.4886	32.5733	43.586	42.0896	42.1526	40.6508
AKT1	78.7007	78.8092	78.728	78.0434	78.0277	79.5027	79.5027	77.7763	81.0502	80.4629	76.3455	77.9023	82.1312	79.2422	76.1049	74.486	75.7714	75.9382	44.3725	90.9387	79.8664	76.1968	56.7583	89.6696	80.4657	77.3848	79.2851	75.9364	84.0393	81.4871	83.0215	84.5681	81.1254	82.7803	80.2372	75.6056	78.2905	74.3159	73.6511	79.9942	82.6951	81.2208	75.8579	80.4144	78.0707	76.5689	78.1823	75.0754	75.2038
AKT2	80.7831	80.8443	79.4068	80.0198	78.6362	78.7603	83.0334	81.6983	82.0143	79.9185	74.5999	79.9989	80.1033	80.1117	78.2905	76.2311	78.0891	76.662	57.9116	87.4236	76.2555	74.2539	74.8014	89.2143	81.1559	82.1781	74.5768	76.6723	75.2233	83.6058	79.8005	78.0143	79.2536	93.8179	79.6622	75.9274	78.641	79.9931	73.9639	83.1591	81.8152	80.1227	79.9989	78.8511	80.8955	78.1633	78.1714	75.0682	76.144
AKT3	60.0994	60.0249	60.0735	53.523	56.0766	54.5572	49.7311	48.5404	57.841	49.4827	69.2399	54.749	58.4053	54.1168	58.7478	63.2804	64.1175	65.5622	57.7389	49.4063	60.591	51.5638	72.2379	49.0252	63.561	59.2396	65.4421	67.6328	62.449	52.3652	62.1163	51.208	49.0904	50.0897	63.5168	64.2416	62.0031	61.208	55.8791	56.4373	51.0899	54.4469	75.8081	76.2081	74.1759	42.0535	42.0175	44.4122	61.1893
AKTIP	64.943	66.1502	65.0529	66.0171	65.9986	67.1642	58.28	72.6539	61.8017	67.5753	59.3919	69.33	65.8588	63.0031	65.583	66.4176	71.4584	70.7476	72.5661	63.4447	74.7564	64.3397	73.458	63.193	65.938	60.641	60.7317	71.8248	64.7893	64.5698	69.6868	64.2015	65.2848	59.581	66.8831	54.5665	68.6179	72.2985	58.2828	64.9589	70.3687	73.6578	61.7746	65.5622	59.9531	67.2023	67.3071	69.9796	69.5826
ALAD	63.2804	63.3787	63.4269	63.4012	63.3412	68.0754	68.8877	65.4703	71.4384	64.6255	56.2006	60.334	69.3341	62.3117	62.8311	64.788	62.449	62.9637	72.3233	56.3777	64.2028	66.3767	92.5693	52.1569	62.1938	62.8311	60.4432	77.8538	62.2284	59.7235	58.2377	62.7349	66.1417	61.7091	59.2632	51.9591	65.7609	73.0287	53.1252	66.9913	68.5446	70.0573	44.3035	46.0718	46.4458	82.1285	83.6487	83.1594	48.5603
ALAS1	80.676	79.4068	80.7461	79.9185	79.6827	77.1748	86.1987	88.5107	79.8086	83.6739	77.998	86.9198	71.3912	80.7796	77.707	73.6245	73.6939	72.876	66.9979	80.0223	80.0185	85.5884	65.5532	78.2172	80.7115	86.8734	76.5543	65.9847	89.6303	86.4136	88.0958	73.6514	74.745	86.431	80.5113	74.4155	79.6299	82.3892	77.2178	78.4182	79.874	79.7885	78.0277	78.2657	78.7819	80.0728	77.5388	77.1971	79.9696
ALCAM	61.6789	62.9266	61.7819	55.0639	56.5723	54.9638	51.2313	45.2081	61.9	45.8215	58.307	57.2188	68.7695	63.1639	61.3008	69.318	65.4421	63.7425	64.8125	49.3843	60.5493	65.2057	64.7646	63.0077	58.5335	71.9011	63.193	64.157	59.8115	63.3165	73.1187	44.8565	40.0072	61.8002	47.7797	113.839	39.6604	39.6057	110.007	39.4975	39.2155	39.4813	97.0713	97.1884	95.415	32.1018	32.2874	33.8942	79.7885
ALDH16A1	65.4268	65.4816	65.6147	63.1887	61.9175	60.3404	70.8032	66.0596	62.9061	66.0863	60.7085	65.1725	55.5015	62.8704	65.4491	59.362	67.5703	61.059	42.6159	71.6381	52.8584	69.4071	60.9366	69.5805	62.2992	66.6069	57.6957	61.8173	75.008	71.8642	73.0773	56.6446	55.5344	73.9577	60.7515	59.2989	68.5174	70.0375	51.2177	64.8943	66.0548	65.9463	59.3521	59.4901	62.7498	67.2631	66.1231	63.1887	61.6475
ALDH18A1	91.4271	91.4805	91.3247	88.307	88.0727	91.036	90.6475	87.8619	88.2708	91.767	87.5411	91.3858	91.7748	90.5102	90.1056	86.7859	87.2322	89.2531	94.8801	86.4377	88.3999	89.2073	88.1398	86.9409	91.478	87.7306	91.6097	74.2622	89.3012	91.9486	88.819	90.0516	92.2525	87.2119	92.4036	92.1919	86.7536	85.1119	92.5378	88.4587	89.6468	88.0986	97.1642	97.3489	97.7886	78.7421	78.7883	78.6316	96.9555
ALDH1A3	41.9963	42.012	41.0549	57.8591	57.8693	58.7739	42.2238	48.9844	47.284	41.4999	46.4706	50.4032	45.2625	44.1573	53.222	73.7182	58.4716	53.9589	51.208	56.9293	61.2129	56.8939	47.9068	55.9132	43.9189	60.9931	40.6205	55.9591	45.1405	43.6569	53.8038	57.2131	52.5559	44.1341	36.3274	42.1314	53.2497	50.2118	52.0565	46.9434	58.6365	52.841	58.2177	60.8451	60.1572	43.972	43.1001	41.8902	46.4547
ALDH1B1	80.964	81.0691	79.6033	74.8014	74.6565	76.1022	77.9793	77.5882	76.675	81.776	80.1968	78.9832	65.5733	77.7322	80.0493	76.7603	78.5716	75.7817	72.6642	80.706	76.4402	74.36	97.6648	86.788	74.486	73.4259	71.2263	107.907	74.2083	73.2548	75.8081	65.4394	65.4491	70.1566	76.9275	82.3363	73.6245	77.2573	81.5577	74.8166	75.0071	74.7773	79.7575	80.1402	80.7191	73.9186	74.0156	72.5891	83.4824
ALDH1L2	42.8501	42.0517	43.1032	50.7866	51.8939	42.5128	35.6288	34.4991	48.9844	37.0194	56.2082	50.8002	26.4059	64.5864	38.5072	77.7159	72.0049	35.153	58.3887	34.6329	51.4092	34.3624	66.3763	33.7668	39.1479	41.3924	41.7237	52.6546	31.3366	42.153	73.8557	57.5165	60.1156	50.7792	45.9314	36.119	47.3607	49.9073	34.0347	56.8684	59.607	54.826	37.9712	39.9353	37.0734	58.0743	57.1117	58.3979	24.8989
ALDH2	73.4813	73.5763	73.505	78.1103	79.2896	79.5896	76.4073	73.521	85.667	71.097	70.1969	76.1204	86.8619	73.5693	69.0265	76.4846	76.8602	76.8801	63.6674	77.8538	78.6997	80.7754	62.1486	71.679	78.0861	81.8152	75.2863	64.0429	84.5736	80.4802	90.5061	73.7397	71.3675	80.885	75.011	60.9995	80.1887	80.1117	64.4059	83.5276	81.9239	81.8923	60.5926	60.8081	62.7349	89.014	92.7747	90.1195	64.9384
ALDH3A2	82.8666	82.8534	84.7486	98.3552	98.2211	97.1795	91.8897	90.6297	80.6316	87.9385	86.324	95.1495	73.2763	96.472	91.4512	97.6157	98.2796	92.5443	100.472	89.1204	92.5503	91.8951	92.3804	84.6192	88.1827	89.3971	87.2865	92.0569	89.61	86.3102	91.4805	90.4656	89.2565	82.9255	94.097	87.9699	86.1928	88.5027	95.6937	90.3794	91.5948	91.4651	92.99	93.1308	93.6007	86.5986	86.8495	86.5986	91.9378
ALDH4A1	65.7236	65.7437	65.8328	59.7029	57.0607	54.1344	69.7787	79.5836	68.2425	58.9515	54.5418	62.3016	49.8847	61.9296	57.8429	58.3485	62.0535	57.2235	56.6104	70.8078	58.28	54.2313	62.5469	75.0602	57.5425	63.32	53.9753	72.8596	60.0864	62.3398	61.2109	56.9904	54.6657	67.4084	57.0799	51.5816	65.4159	65.5532	54.7618	64.4562	64.4201	65.3894	52.7757	61.4412	56.6104	63.5582	66.6201	64.682	60.724
ALDH5A1	37.5827	38.3191	38.4656	39.2898	38.7312	39.8553	41.8841	38.0108	39.8894	45.4775	38.6447	41.5591	39.7452	36.0741	39.3989	39.5254	36.2292	40.2564	34.8392	50.7838	47.4586	42.1455	25.1954	37.0556	54.0178	28.6058	46.6432	31.2085	36.511	35.7395	34.816	49.3029	51.4284	26.5573	59.7718	38.5907	41.2241	42.2043	39.4569	36.6661	41.3489	41.5304	44.3245	43.6638	42.0448	36.1993	40.1667	38.8805	38.8433
ALDH6A1	70.0252	70.0126	71.3489	63.3484	62.1015	65.4268	61.8147	68.9252	64.0323	68.7695	78.9085	58.3005	88.3367	63.9556	53.9202	58.0418	59.2369	80.9138	88.2197	65.1438	59.3092	64.1175	81.2362	59.2555	68.2685	57.9948	78.4898	80.7561	63.5992	69.6765	59.5759	58.0534	59.3521	62.9266	65.596	64.9563	68.1133	61.7819	70.2415	69.8237	66.9923	65.7255	65.5098	70.1687	69.1343	63.2517	65.4159	64.4524	69.0303
ALDH7A1	93.7097	93.8434	93.6177	91.8234	91.7123	92.0019	92.9971	92.605	92.0658	94.1522	94.6719	89.9017	91.5911	90.3553	85.9792	90.3459	92.0569	95.9721	90.3852	86.9013	92.5693	90.9017	95.9429	88.5841	91.8763	94.2468	94.5877	97.8978	90.84	90.1195	91.5099	87.8106	89.2599	92.2703	89.2752	89.3012	92.2525	92.1941	89.9325	92.8564	92.9337	91.5157	88.7049	84.5535	85.2463	95.1452	96.4476	96.1256	90.175
ALDH9A1	91.1137	92.3734	92.1941	86.6184	86.4539	88.0057	88.4223	93.0558	88.4587	90.7124	91.3635	90.2536	86.8702	89.4039	86.382	82.0835	86.1621	90.5033	94.1698	85.6734	88.9915	89.6303	88.7509	81.8152	89.6472	89.5049	91.0783	85.4048	88.52	89.0248	86.8282	89.3552	87.991	86.5258	89.3565	91.1961	85.1403	86.6184	92.6568	83.9001	89.6863	88.1973	99.6976	103.835	104.64	71.2774	72.6119	72.3476	96.4544
ALDOA	103.346	103.375	103.334	103.02	103.013	103.285	103.647	102.405	102.687	102.33	102.731	103.285	104.312	103.778	103.527	99.918	103.114	99.663	62.6387	103.898	104.49	110.513	91.4577	104.793	107.171	107.231	111	100.339	107.931	106.259	109.256	103.593	103.391	103.183	106.808	100.238	102.801	102.851	100.827	102.984	103.188	102.985	100.744	100.722	101.1	102.818	102.929	102.696	102.515
ALDOC	81.7817	83.0212	81.7381	76.5945	74.0265	82.459	74.5223	90.0516	60.6276	79.4182	95.6483	85.667	91.3858	69.656	77.9023	72.6539	67.899	92.115	45.5333	102.112	66.372	93.2027	55.5556	80.5802	86.9789	81.705	96.5757	63.9624	84.3707	78.9872	79.2177	78.7517	76.0261	92.3316	86.8279	84.7058	72.7664	72.6819	89.4871	84.1834	79.3741	72.9649	82.9087	85.7196	86.4136	74.3836	74.486	70.8767	84.612
ALG1	60.8451	60.7568	61.9903	59.5392	59.4664	58.0133	68.9546	64.5166	63.6341	62.1586	56.2488	63.8659	52.6275	62.3952	63.9767	58.8412	60.0735	46.454	74.5999	68.1309	61.8787	56.356	44.1746	59.0902	62.227	56.7006	59.0066	43.4561	67.8612	64.257	63.32	61.6257	64.1704	59.2906	60.6682	58.0563	61.6855	58.2582	59.1857	61.4632	63.8336	61.5142	60.2106	65.2413	61.2317	58.7478	57.8448	55.4122	63.2071
ALG12	61.0338	61.0273	61.2562	58.5034	58.466	58.2377	66.2888	65.9004	62.7548	62.5902	50.8294	60.6784	54.2877	63.9236	59.8115	56.6943	59.1837	55.6012	54.1524	74.5144	46.0167	49.5015	62.5078	86.5878	61.43	54.6011	57.9511	66.5167	57.6026	57.5474	58.5125	58.2177	55.7525	57.2489	58.3005	57.2649	59.7262	61.3887	53.6537	63.193	63.1937	63.06	51.8667	54.0178	54.4865	68.1424	65.7611	61.3993	54.9687
ALG13	75.5881	74.3958	74.2925	76.144	76.1049	80.4219	75.4869	73.9082	76.9932	75.0615	76.5423	76.6317	82.2652	76.5826	65.596	71.5422	86.5817	74.9474	87.7757	70.3782	76.9971	76.2589	76.5689	76.8579	70.4454	67.6328	76.3739	78.8381	74.6802	80.1233	77.7325	71.1462	73.4688	76.9879	78.9133	93.2	63.253	62.3407	95.0152	73.8446	74.0377	71.7944	88.0958	88.2197	86.2411	64.6606	63.7244	66.7245	86.4875
ALG14	40.8814	41.0119	40.092	41.9963	42.749	43.3372	44.9412	42.8931	49.402	42.0182	33.0734	47.6128	42.258	45.7637	42.5932	46.4882	41.0831	37.3601	51.5977	51.38	42.3053	38.0316	47.2515	47.8215	43.3174	39.4004	37.1256	48.7757	38.7845	40.8058	39.1954	46.7269	46.6366	33.8207	44.4084	39.844	44.3512	44.3329	37.5827	42.5605	47.603	48.0281	43.256	42.6159	41.1272	43.1684	43.2977	46.9307	43.6813
ALG2	81.2045	79.9942	79.8086	83.3815	85.3399	83.6507	84.9489	84.8014	83.1809	80.9806	73.3171	86.0864	84.7606	79.9755	83.9299	82.9255	80.6173	75.2938	87.5283	76.0766	86.0439	78.8992	86.9655	78.9839	82.8508	79.9789	81.8367	86.567	72.1826	78.6721	80.2424	84.2136	82.3363	80.5942	82.6924	74.9168	81.7415	81.597	76.4383	85.7468	85.667	85.3465	77.9116	79.6858	78.7227	82.6743	82.7632	82.5248	74.0265
ALG3	88.0658	88.1566	89.3271	82.2273	82.0617	79.5034	87.2831	85.5275	87.3658	83.1685	81.7082	86.6184	85.4725	85.3249	84.9013	82.2694	82.6924	78.5017	64.0568	93.7346	77.7807	78.5415	77.2433	91.3191	87.5044	83.8656	87.818	63.2757	87.7757	92.9876	89.6828	77.998	79.2177	97.1162	92.1012	80.3401	85.5884	85.5376	74.4493	87.3922	87.4793	88.5716	81.2473	80.4219	78.0735	89.5443	86.9352	83.26	84.2707
ALG5	68.3407	69.8986	69.8986	71.916	71.8248	73.0276	70.8445	69.0514	69.6167	71.4317	67.7782	74.0192	76.2311	67.633	74.8592	70.3853	68.9573	66.6394	74.6802	68.2289	73.4176	67.8454	73.293	68.3407	70.911	70.6558	66.587	67.5144	71.6256	74.0953	74.3131	70.3739	71.4606	65.9407	70.7725	68.687	70.8638	70.8655	67.3907	72.0337	71.2481	73.3119	71.8027	69.8281	71.3394	68.673	70.0694	68.7123	71.3394
ALG6	66.7325	66.7245	66.7598	65.3996	65.4626	63.2118	62.6448	64.491	58.4923	69.7184	65.9092	67.0799	60.469	70.0126	62.8828	70.9873	65.863	71.317	68.1735	60.5499	69.2152	67.0945	67.7852	63.6638	68.9573	63.7799	70.2364	59.985	68.6488	67.3836	67.4084	68.3106	69.8045	51.9028	70.2617	68.2096	63.4243	64.6654	65.6934	64.5204	66.5985	68.0415	65.4421	70.0375	71.5514	60.6667	61.9898	63.3225	66.6347
ALG8	91.9814	90.7883	91.8763	86.1924	87.4501	90.3901	88.9607	88.52	87.6582	91.2238	86.9198	88.2629	89.8878	89.8169	89.5743	87.3567	90.5151	89.6863	91.3922	83.4462	89.9325	83.1594	89.812	81.4827	91.7573	89.3305	90.8342	78.7819	89.4851	87.4355	87.852	95.1557	95.0349	84.6192	92.7115	86.7475	91.0783	88.4797	89.9162	89.2856	87.8328	87.576	96.6205	91.8992	93.6474	82.1117	82.2273	80.6582	91.1137
ALG9	64.8508	63.7614	66.1287	63.7174	63.6291	66.9855	65.5781	64.0719	64.5204	66.401	62.3478	65.4665	70.3107	64.3463	65.672	62.2985	65.5344	62.6121	71.3917	64.2698	66.6598	61.8167	64.789	63.123	71.9621	64.3397	68.0778	55.4122	63.611	64.4103	60.9335	71.6256	70.3783	52.4372	72.0049	57.5008	65.4456	64.6472	59.8713	67.9244	69.569	70.8032	61.5124	61.7186	59.5738	68.3301	66.8984	66.8984	65.1655
ALKAL2	43.9312	42.7755	40.1672	41.0691	40.4171	39.2014	39.4272	38.1559	39.26	39.7112	41.6736	46.5442	39.2105	39.4146	51.8302	47.7478	48.0185	39.0252	24.5069	29.2713	54.5812	40.6316	25.2625	46.0315	42.6907	50.2892	40.5618	55.7941	55.1821	56.2487	86.0864	26.886	25.9876	42.9537	51.4678	70.4571	36.3626	36.3406	53.2986	36.4901	35.9469	35.9715	61.5319	67.899	54.673	29.6787	29.4574	29.4791	43.3806
ALKBH1	75.8832	74.6565	75.8081	83.9199	83.4722	72.7639	87.0137	83.0175	80.7129	78.6362	75.99	86.4136	70.9279	77.4831	77.1016	75.2631	74.3422	63.19	87.041	76.9275	74.8366	65.5295	71.317	79.9555	82.5851	66.8984	75.7059	84.2637	79.1559	74.3966	74.6029	87.0875	83.3778	70.0415	80.9339	59.8927	83.1594	85.2996	64.6059	87.2831	82.1781	82.0748	69.3527	68.2289	68.7123	86.134	84.6419	86.1395	70.6031
ALKBH2	70.7476	71.8927	70.6948	70.3621	68.9425	68.8938	78.1248	73.7388	70.7551	74.9675	69.2574	74.0132	59.6386	67.6184	70.6257	71.3766	61.8684	67.8855	41.3359	70.9752	76.5243	75.7817	41.023	67.4678	74.5875	68.5897	75.8773	42.8516	83.4203	74.5167	74.753	79.5274	82.1556	79.0308	87.531	64.0923	72.2809	71.1956	64.1787	77.2573	68.9573	71.5654	62.4708	58.7478	70.7117	76.5454	75.4379	71.7685	64.7191
ALKBH3	66.9502	65.7296	67.0655	51.1103	53.169	64.3876	66.2521	52.8584	66.1432	68.6345	64.1246	67.4084	55.2241	63.9011	64.2399	50.917	67.2432	51.184	48.5122	65.3648	65.6657	59.2632	51.4092	63.2662	60.1199	59.3973	55.1964	55.6895	68.2425	63.5582	66.9217	67.8131	69.4071	63.1937	63.7614	61.6662	52.9744	56.7217	60.2337	63.5582	71.1594	66.698	61.1358	63.902	60.7621	61.0763	58.7381	61.2076	58.8915
ALKBH4	55.8602	55.9104	56.141	60.2754	60.242	54.7564	64.0582	63.5546	58.7478	55.9214	55.205	62.9982	50.839	58.8086	57.2235	56.5869	52.1724	55.5556	53.742	70.4758	51.7689	53.5327	53.2871	64.6943	55.5895	54.1923	57.4237	58.9536	58.3979	66.3334	61.9008	56.3296	56.6213	52.111	55.4365	52.0827	61.6923	60.6667	55.4122	58.6409	58.7478	57.6366	52.7456	49.528	52	64.5929	63.5582	61.1431	56.7274
ALKBH5	96.9579	97.0859	95.7688	95.4128	96.3609	97.6547	98.9445	100.583	96.6491	97.4907	94.6362	94.8695	99.2919	96.1894	93.601	89.1997	93.2247	93.5596	78.7706	101.096	97.3653	95.7185	98.5941	96.3929	95.7493	94.6362	100.268	94.8695	96.8334	91.5157	91.9378	95.6434	95.6279	95.9429	93.3093	92.5513	94.4603	94.52	96.5875	96.058	97.4165	96.0436	93.9106	92.7139	93.3239	97.4152	97.3762	96.1894	96.7837
ALKBH6	57.9903	59.2715	55.1964	55.333	54.2372	55.0906	63.0031	63.5921	61.4989	62.5062	47.2362	63.06	42.9592	58.8472	56.0887	52.9103	54.5418	55.5804	56.5388	66.1231	64.5091	56.6446	36.7951	64.1923	57.4724	51.3419	56.549	37.5575	63.7799	65.6031	62.2405	52.1782	52.2709	66.0896	63.5879	55.9087	58.4125	57.4016	57.3277	55.3588	56.6775	56.8331	45.3918	41.0972	53.5785	73.4359	68.5625	59.0978	58.2827
ALKBH7	79.282	79.5173	79.2649	77.1501	75.6056	78.6302	86.6171	81.3552	85.0334	82.4956	73.2548	82.4068	78.403	77.0213	76.5907	72.8039	72.8773	68.5869	42.4214	92.0361	73.0287	89.5163	54.2977	87.3567	72.7197	76.2311	78.0707	62.6018	93.0281	93.601	91.4651	74.68	75.9308	91.0193	76.2117	70.7536	82.975	81.5638	69.7247	80.5824	80.5533	78.9131	73.344	72.5538	73.0259	82.0137	82.1848	80.6053	60.3441
ALKBH8	49.5036	51.9287	52.1332	52.324	53.545	48.9194	48.5179	46.2132	46.9958	50.7689	51.1555	45.3454	43.1836	52.0583	56.3923	67.703	63.1054	54.742	75.9027	40.5582	65.4618	45.4889	49.8742	47.9388	58.5226	52.1435	53.7753	43.494	52.5122	50.09	50.9536	56.6645	55.5598	40.3599	55.6394	51.9085	62.5309	56.7274	49.6478	47.919	47.6787	50.4254	57.5738	58.8885	58.2188	45.831	46.1211	47.2927	52.644
ALMS1	77.4779	76.144	77.4779	69.5649	71.7266	71.7387	62.4732	61.9782	62.2402	74.292	89.7884	69.7429	78.421	74.3131	76.614	76.0493	77.8352	79.0589	89.812	52.5727	70.1823	74.3688	79.1012	62.1424	74.4954	76.9975	75.7747	74.1189	76.7226	82.3404	75.8128	67.8506	71.7811	73.3119	78.4147	98.8805	72.3684	69.0164	81.4925	60.4523	66.2075	66.1128	81.7112	82.1781	81.1917	64.7646	63.8699	65.9093	84.5736
ALOX12	34.5	35.2867	33.8647	33.5374	34.8116	30.2678	33.132	33.8647	33.1717	33.7838	36.298	34.3293	34.2088	33.1453	36.298	35.4621	34.4991	34.5771	41.862	35.5858	38.6188	24.2825	35.2245	40.7351	26.5749	29.6156	23.0451	27.4839	34.6692	38.8433	35.7536	38.0505	39.4542	36.5399	39.2014	31.4939	35.4918	36.5777	30.4974	36.6591	37.0442	37.2284	33.7053	37.0117	35.2208	39.6294	35.663	37.5538	26.834
ALPG	52.4954	52.5442	52.7411	95.2975	92.6474	50.6761	68.2657	63.9556	66.5941	66.2665	66.5589	65.3598	61.2447	64.2416	63.5026	67.8433	64.344	69.5906	63.9229	69.6673	54.2802	64.1246	62.3528	61.8989	62.3478	56.766	57.8029	53.2934	59.8512	57.4234	64.4948	88.2495	75.0602	112.765	58.1235	26.834	90.175	90.0452	25.5097	90.5477	90.5894	90.4294	41.922	39.9536	50.579	90.4358	90.5894	90.3129	40.9382
ALPK2	15.3507	16.8814	15.3507	41.6529	44.3035	52	26.834	8.79247	50.141	36.2878	12.5727	38.3191	63.1466	41.6724	12.5727	43.0105	27.5215	45.2882	34.4286	33.4805	35.3238	42.4781	32.2116	32.4073	38.4725	31.3999	30.2017	37.2816	30.7006	34.4991	38.4656	29.8812	29.0924	44.3929	27.8584	45.8413	28.4421	28.3223	38.0813	27.8584	26.886	27.1677	37.6259	37.8299	38.3191	33.0895	33.0734	33.0151	34.0923
ALPK3	48.2077	49.4763	49.5397	41.6641	40.9644	47.4008	49.1999	38.6405	54.712	45.2726	44.88	50.9389	62.9809	49.1241	45.2625	46.1288	37.6776	41.8346	30.1288	61.5319	48.9323	50.9519	40.2969	60.9742	55.134	49.2145	51.789	37.6674	54.2313	45.4775	51.3296	29.5874	28.8351	59.8115	64.8573	44.5466	45.334	46.4547	59.0066	44.6365	44.2079	44.6425	75.8832	71.5804	74.2083	27.539	29.0494	29.122	54.1923
ALPL	87.3794	87.4355	85.8416	86.5964	86.4377	84.954	88.0755	86.467	85.2996	87.7415	87.4236	81.2543	78.4748	87.7757	87.4715	86.6184	85.5884	82.937	51.1635	114.713	79.5027	81.4292	50.3621	113.752	84.8566	90.2106	85.0298	55.8899	93.7533	87.041	87.5335	98.2547	92.1919	90.5753	75.6777	86.9089	78.5826	84.7084	87.6111	78.7603	90.5858	87.7889	89.6879	88.6754	87.928	82.6208	80.1088	78.58	84.2637
ALPP	37.9526	38.6235	35.663	66.6403	63.2564	36.6075	46.5723	46.5147	43.9542	44.9566	44.6203	45.5333	44.3833	45.1338	48.5464	45.6699	44.9116	44.9744	45.0897	46.4746	43.2812	42.8008	44.4345	44.9744	43.798	43.6569	42.8051	44.7121	44.188	43.5166	43.3064	60.7321	52.4478	49.1406	43.8187	32.4748	52.7173	55.0077	32.4259	50.0483	58.2177	54.7078	15.8956	15.3507	22.5773	90.6326	90.805	90.4948	37.0664
ALS2	72.4157	71.2476	72.3836	69.6861	70.6948	71.8508	63.7451	66.6042	70.1804	71.9542	71.0802	71.055	87.7532	71.097	68.5869	70.8445	68.1686	74.2839	76.5735	64.7272	72.8394	66.995	59.1857	75.4865	76.0766	68.8212	73.8446	68.3061	71.0525	67.2717	74.9259	76.9971	78.4642	62.2764	73.633	78.2114	68.3676	68.687	76.0207	67.1542	68.7506	68.7959	75.4539	77.265	76.2216	64.2489	64.3474	65.2848	76.0959
ALS2CL	34.9077	35.7536	34.3159	38.2581	37.6674	38.8778	35.5075	36.846	36.5132	37.7258	41.2217	38.0892	32.8002	38.0923	38.3757	37.5575	38.3366	38.5907	40.7695	46.8636	34.3956	34.4046	36.5446	42.524	35.7536	36.8401	33.8942	42.3546	39.3586	35.1627	34.3128	36.7951	38.3401	39.2788	37.3005	36.7674	37.8936	40.5427	36.2295	36.7951	39.903	37.5192	40.9584	41.7778	39.6029	38.9944	36.6075	34.9639	36.0341
ALX1	35.1712	34.5	33.8016	50.4097	50.4032	57.2529	52.3346	42.4214	45.0104	42.3967	35.7536	46.9592	42.579	49.9858	48.7364	44.7401	38.2891	34.9524	35.8077	35.9469	42.055	39.3626	35.6383	40.3391	48.44	48.3798	40.7695	34.6497	40.0109	35.153	41.2867	65.7236	69.8567	42.4527	64.1155	45.2795	45.2627	45.2528	40.9737	44.543	39.9801	43.5773	42.1609	44.6908	38.0846	45.1678	46.1109	48.2547	23.8374
ALYREF	100.823	100.805	100.811	100.506	100.461	100.771	101.075	100.859	101.484	101.087	98.3919	100.796	98.6482	101.042	100.879	100.063	99.273	97.3949	43.3251	106.325	103.835	93.0533	115.491	106.079	106.424	97.3365	97.5471	111.807	100.827	101.283	99.415	100.722	101.741	106.37	112.467	94.4641	100.993	101.058	98.5929	101.354	101.4	101.161	98.9445	96.6544	99.4648	100.631	100.796	100.583	99.8358
AMACR	55.5895	53.2342	55.8369	43.3648	43.4561	46.4592	48.3798	47.2846	45.494	51.4697	47.284	48.6634	56.8382	50.8772	49.5014	51.9224	50.2634	54.6011	63.3846	54.9461	56.3208	49.9944	38.9085	48.5754	46.0167	56.3167	55.7338	40.7577	48.9892	47.1517	51.6375	57.579	56.3792	42.4708	46.0315	59.9497	45.9573	44.2255	57.6144	46.4712	51.3064	49.0101	39.0257	46.5183	52.3692	55.184	54.453	55.4683	55.0386
AMBRA1	73.6198	74.9168	73.6578	76.8137	78.3344	71.8636	80.3168	77.1662	77.7574	73.4374	77.2573	73.6073	77.192	74.5514	76.8969	69.9629	70.8785	66.2523	74.4493	75.2338	69.5529	79.2953	79.8558	71.5522	70.5652	78.934	69.2399	80.3886	77.4183	74.9766	74.0623	68.632	68.6568	82.9742	70.5016	56.3167	77.7884	80.5113	62.2672	82.2273	82.2273	82.1461	67.6789	64.3096	66.9485	82.5851	81.5204	81.1499	69.7194
AMD1	102.516	101.116	102.516	100.823	100.805	101.046	97.3653	95.9429	98.7252	98.495	102.112	99.042	103.647	105.116	102.985	105.384	104.091	101.238	100.66	96.8269	103.081	101.272	98.5706	99.5164	101.116	99.1537	100.263	100.44	98.0997	100.541	99.727	103.633	103.473	95.9183	99.7518	98.9056	102.31	102.447	98.415	100.155	100.036	102.631	100.993	100.907	101.354	98.5764	99.6147	100.376	101.341
AMDHD2	66.3799	64.0568	64.1773	67.6018	66.1711	62.7249	73.1836	70.3621	66.3549	65.0163	64.4516	60.8388	68.5625	66.2665	65.4816	56.8144	65.1918	61.1781	63.0031	70.875	57.1744	64.4562	71.4071	66.0756	66.0241	66.9502	56.7422	67.9526	66.9485	73.2426	65.9066	59.5503	60.9033	67.5232	63.7872	56.1452	71.6314	74.9085	52.5969	64.4948	66.5804	70.8078	54.7834	55.9087	57.8429	73.9639	72.9081	71.6214	55.6011
AMER1	52.6852	54.209	54.3297	51.2749	52.2243	58.2177	61.2674	57.0203	53.2991	58.2177	53.7753	72.2056	58.9108	56.9904	53.4127	43.8749	46.1211	41.7202	45.7755	63.3256	51.9639	46.7279	51.208	60.6106	54.7546	47.7267	57.739	49.9511	53.8968	46.222	49.5988	66.1562	72.5326	52.3793	56.949	49.5333	56.4378	57.8916	54.075	55.7526	54.5665	53.8818	54.8755	56.0547	56.5138	51.7689	52.8346	51.986	56.5247
AMFR	68.1424	68.1886	66.6394	79.4357	79.2851	78.2019	78.513	71.7761	78.7291	72.978	59.7452	76.9151	74.0907	75.4672	73.0568	73.793	70.5597	72.0218	68.0739	73.0287	76.8137	65.9146	94.6602	75.4932	68.8786	71.317	71.5522	74.3833	71.055	71.3206	74.9273	72.0818	72.0067	74.4651	67.4365	62.9637	75.5446	78.367	58.1626	77.0466	79.9942	79.9696	66.4574	64.5664	67.2546	80.1199	78.9936	77.2717	64.6059
AMH	55.0768	54.0178	52.7708	42.2533	45.0865	49.5333	50.6742	49.6437	46.723	47.919	51.8181	53.4566	48.3143	48.2077	60.8349	46.454	52.1751	47.8106	42.5442	48.2441	48.3549	47.9495	55.7252	51.294	49.9108	49.8464	48.9844	42.5285	51.4148	52.2804	49.5267	54.1834	53.219	63.9621	48.9095	46.454	53.219	52.2961	50.9752	50.4321	50.4254	50.7472	50.2892	48.131	50.5963	53.6185	49.7311	48.9598	45.2035
AMIGO1	48.9892	49.0616	47.9388	42.8956	44.004	39.3713	45.5767	48.1913	44.3277	45.2958	45.6455	44.9744	42.749	42.3967	52.3071	42.2533	48.7689	48.6632	52.2318	47.8046	52.3443	43.0869	52.9702	50.7754	45.8284	39.0968	44.084	43.0362	42.4595	42.707	40.4671	48.3798	44.4284	44.1796	55.222	42.524	48.3598	45.9138	42.2303	45.2726	51.2313	50.1615	45.9132	45.2627	48.5122	46.7894	47.8161	43.4561	44.733
AMIGO2	37.9489	39.4975	38.8431	38.0699	39.8501	48.3143	52.0742	29.9235	54.1128	35.6383	34.0074	34.4671	64.5929	42.7382	34.6358	38.0791	33.7053	53.7823	79.5024	32.1018	31.3999	47.4237	37.1256	18.3452	68.9366	30.056	57.0895	16.4059	39.2898	35.0814	35.0814	57.4684	56.2583	29.0039	65.0261	73.293	27.4379	28.5686	78.3346	24.8989	33.1492	25.8766	66.0736	65.2057	65.5622	26.5573	23.8374	23.6433	43.5372
AMMECR1	76.7422	75.4471	78.184	75.9357	75.9027	73.6535	71.7783	72.2853	75.1894	69.8986	86.4215	76.1803	78.856	76.0296	72.4477	74.2332	79.5132	75.6841	90.4294	72.3874	80.0223	74.9526	88.663	75.8507	71.7275	75.0754	71.8463	83.2011	76.0095	77.6277	71.7783	65.9092	65.9971	70.6558	77.6931	82.0504	76.9178	75.5545	78.7291	73.5388	70.2456	71.4317	89.908	91.4841	88.1987	61.8415	61.9425	64.2399	81.33
AMMECR1L	82.6876	81.2591	81.2362	83.3975	85.3465	83.6739	86.7056	90.4209	88.0452	84.5544	74.4343	88.7049	84.8192	81.2543	79.4867	80.2372	79.082	73.2979	87.2185	61.4412	85.6757	86.4377	91.8694	67.3682	86.3299	86.1254	82.8534	92.5693	83.1969	80.9339	84.3023	83.8514	83.5197	80.3069	82.4794	79.519	81.1465	82.5729	78.7308	84.954	84.9359	82.7629	81.7817	80.7831	82.5645	79.8083	81.3168	82.3734	82.8431
AMN	40.2969	44.1959	39.5254	41.3692	39.0153	41.8896	38.055	39.9801	39.5233	42.3848	43.5365	41.9181	45.3454	40.5806	47.3535	39.1406	43.0023	42.3967	49.3666	48.2488	38.4891	37.1307	48.6895	42.6799	42.3886	38.7216	39.5254	48.8905	41.0831	39.4004	40.7447	42.3133	42.3004	41.9684	41.1855	38.0009	45.0029	44.9116	38.0892	46.2132	43.798	42.2238	37.4443	31.2547	35.9107	55.9127	52.9595	51.2977	37.8377
AMN1	44.3535	46.6342	46.6288	41.4999	42.3848	50.839	42.8913	44.1796	41.8795	56.3777	55.5015	42.4876	41.5844	41.1375	38.9158	43.4561	39.5602	71.7811	67.5703	36.4668	48.6634	56.7157	41.7464	36.2295	62.5931	36.5142	60.7823	38.8656	42.9267	41.8559	41.8081	50.1675	51.3664	36.5556	58.3342	57.1775	37.4474	41.2217	60.8388	45.0886	45.585	40.6316	51.894	52.8346	51.192	42.1534	42.2001	42.2036	56.383
AMOTL1	65.4456	64.3675	65.6259	61.9883	64.3351	65.2816	68.6568	66.5985	68.6828	60.6667	49.2878	69.7561	74.2417	65.5277	69.9629	65.7296	61.1719	55.1019	66.2075	49.5154	70.0375	64.3876	68.6488	67.1969	72.1655	75.6395	71.0973	74.043	62.6345	56.0595	64.6606	53.4112	50.1675	70.0252	65.7695	93.977	51.2313	56.8566	91.0674	55.9087	53.7603	52.8251	84.3516	86.6637	86.0239	45.592	45.8413	47.1378	71.2897
AMOTL2	64.157	65.356	65.4491	82.1856	83.4451	78.0615	83.0101	80.0997	89.5964	60.7568	40.4255	79.9789	78.5716	75.703	79.6194	80.365	76.5329	55.2241	82.5164	79.9742	81.2208	62.7256	64.3923	86.1254	67.8454	72.6794	72.8162	81.7443	60.797	71.5804	75.1452	65.8279	68.5897	80.7681	63.1599	89.3305	60.469	78.3818	89.9419	51.7834	67.2023	74.4637	72.951	73.3636	73.8133	71.3334	71.3917	70.0694	76.8082
AMPD3	40.4517	39.6181	39.6244	40.5618	40.8087	42.7814	40.6671	40.9382	45.2208	40.8251	42.055	42.8913	42.6947	39.8544	39.2043	44.8926	39.931	40.0575	48.9995	29.5874	44.54	40.0653	55.3819	33.0043	40.6151	46.0342	44.9461	60.0646	40.0253	39.9169	38.9584	39.7251	39.1406	41.6736	43.2343	40.5806	40.588	39.6588	44.2927	41.3094	46.4824	40.9584	44.1398	44.3512	45.1899	41.26	40.5849	40.6508	39.4528
AMPH	43.6692	42.5605	41.8551	28.754	32.1417	31.1052	33.0666	34.7472	33.0431	51.4092	44.9744	34.1804	34.1804	33.0734	35.2571	34.4671	40.1976	42.7021	34.7639	28.3505	34.8392	35.7335	39.3749	36.2292	40.2988	34.5	42.1455	40.3527	37.2284	41.0549	38.0414	40.8251	43.2217	40.5582	39.844	52.8228	31.7361	27.1677	44.9905	29.7693	37.4265	34.4046	39.6604	41.1237	40.86	37.2833	37.453	37.614	37.0541
AMT	76.7316	76.7603	76.6528	67.0934	64.8068	69.9516	81.2543	76.7714	73.4688	78.1463	65.64	65.6075	66.1231	76.8969	70.998	69.6245	65.6169	71.0525	57.4724	83.9116	72.1683	78.0434	66.687	80.6542	74.0226	80.4093	69.3341	59.0992	73.8142	53.3925	70.5533	65.9764	67.2559	84.9166	79.1717	71.7904	70.2956	70.3107	74.0696	73.7853	71.7904	70.5095	72.5891	72.951	72.1969	70.896	70.9582	66.9172	75.0682
AMZ1	38.0699	40.6151	39.7263	31.3999	31.801	31.8656	35.0814	35.8883	34.3956	35.6569	37.9823	39.3642	35.0656	32.3092	39.5655	36.4225	38.8656	37.453	43.0993	42.579	30.2017	35.0885	42.6115	40.186	36.4747	34.6938	31.8587	38.3789	34.8302	35.9182	36.7713	36.7298	33.3866	37.528	37.9874	35.5902	40.8006	39.0252	32.8668	37.1462	38.6235	35.8122	30.9145	30.9145	30.6353	47.376	45.5262	45.5419	33.1181
AMZ2	95.5643	95.632	94.4509	92.4091	92.3734	96.1784	92.605	97.1698	94.1498	97.2283	89.5383	95.7573	90.0222	91.3552	90.9045	92.4203	95.4613	95.7885	88.0105	90.0755	97.1162	94.5474	97.1212	90.9017	93.2237	94.3798	94.6629	94.6395	94.3313	92.4339	95.1654	94.2179	94.1774	83.0127	93.0558	91.5885	92.0391	92.0218	95.507	95.0859	93.9699	92.4349	93.6093	95.0741	89.2599	93.8645	92.6334	93.6177	92.177
ANAPC1	94.3376	94.3803	94.1974	92.1715	92.1053	94.9686	92.1158	90.9139	88.6436	93.366	95.1449	91.6951	92.0361	94.6225	94.1082	93.3093	93.8105	92.8573	91.9341	84.4822	93.161	92.2119	94.0371	86.467	92.1966	96.8198	93.7097	90.0222	95.7688	92.8559	92.0218	93.2469	94.4603	92.7139	92.0391	87.9486	92.1941	92.1712	91.1526	96.3359	94.1774	92.6334	90.9828	91.1157	91.6443	93.6073	92.4203	93.3562	93.5584
ANAPC10	61.7567	63.0346	63.0491	64.1925	65.3894	65.2448	56.3777	62.1667	62.4556	65.6448	58.819	71.2075	62.9399	66.95	61.7122	66.9969	72.0203	59.1732	82.8666	71.7095	65.5098	59.0066	41.6724	70.6558	64.77	51.208	61.8791	67.6018	62.3952	65.4635	64.4621	68.9837	70.3687	53.6291	66.6766	59.3126	65.9967	66.1622	64.1061	61.6033	64.9589	64.943	67.7548	66.698	65.7618	57.7102	59.2906	62.8343	71.8381
ANAPC11	91.7308	91.7748	91.6603	88.761	85.7605	88.6767	94.9201	101.234	90.0095	99.1663	82.9516	95.4346	73.6073	85.3465	77.4262	82.3114	87.6589	89.5885	90.1667	86.7061	88.6436	89.3846	89.7667	85.9655	90.5447	89.2914	89.6472	86.7531	89.4545	89.9017	90.2496	86.3064	86.3064	88.5986	89.1204	87.2119	87.935	88.9915	87.9132	89.6703	89.6064	89.3971	85.3465	86.1254	87.9802	91.3991	91.4554	87.3497	85.9357
ANAPC13	90.0516	91.49	91.3431	89.5933	90.6326	91.0428	90.4468	89.1675	94.3923	95.4218	77.0213	86.0675	95.1449	95.1835	88.761	91.5157	93.2838	79.0924	89.908	89.6879	88.4242	89.2588	83.055	87.0048	90.3901	90.2835	89.5288	91.7573	85.4598	88.4782	88.9356	94.9722	93.678	87.258	91.3922	80.776	93.6093	92.257	88.8384	90.4468	89.2686	90.3186	84.3675	89.4871	83.6739	91.8598	91.9967	91.7198	87.0057
ANAPC2	51.4592	50.2827	49.3411	53.1252	53.1579	49.6437	59.7135	67.8506	55.4834	56.7038	41.0972	51.8007	44.3535	49.9073	53.2871	49.1247	52.5982	44.1211	40.1672	75.3857	44.7768	47.8106	48.5603	70.4895	47.65	55.3861	41.9575	51.9196	53.7243	57.0729	55.4407	44.004	45.4392	58.1235	48.8652	48.6985	54.4865	55.582	49.8847	51.7689	52.5727	51.8254	47.197	45.3225	47.5933	57.0664	56.3167	56.2827	46.8636
ANAPC4	78.9073	77.6505	77.5871	86.2647	86.1827	81.0691	72.2169	73.946	65.4268	79.2805	88.2089	79.4068	80.8492	80.8518	87.0425	86.194	87.8932	87.3749	89.2686	76.4278	81.4041	82.1117	84.0855	74.7435	78.0488	80.3771	76.6317	83.4451	78.7464	80.4372	79.3283	84.8566	82.7061	77.192	76.3726	74.8348	87.8763	84.954	72.9239	80.5113	80.451	81.9047	76.8911	79.9855	78.9897	80.3168	79.156	82.7632	78.9131
ANAPC5	91.8259	90.6297	91.7654	93.8434	93.8179	92.7255	92.6838	92.4267	91.8329	93.9447	88.3367	92.115	88.7971	93.9021	93.4151	91.3991	91.8694	88.7384	90.6587	91.2556	90.4209	92.1371	87.6001	91.0869	92.103	92.0274	90.0095	85.6789	92.0391	93.9671	93.0898	91.9378	91.7372	91.4342	90.7024	87.6589	92.0019	91.956	88.4151	93.9005	92.4748	92.3805	85.5376	84.2821	88.1096	97.2948	95.2762	93.6763	91.6139
ANAPC7	93.4348	92.1123	93.366	92.5693	91.4199	89.1563	92.7143	92.4313	90.5753	95.1971	92.0108	93.3764	84.5255	91.4512	92.1371	90.1681	90.7124	88.8068	89.3657	89.2599	91.6957	92.0958	81.0761	93.0415	93.3511	97.6509	84.2136	80.5995	95.5925	93.8645	90.5477	88.0346	89.4499	95.816	91.8281	87.818	90.9736	90.9827	85.9655	93.9987	94.0371	92.469	93.1111	90.7764	91.3593	89.605	89.6863	89.4344	95.3336
ANGEL1	71.6987	71.6265	71.7275	59.9297	59.8455	62.3061	66.0727	66.8831	57.3893	71.0288	70.0936	71.3343	60.6091	64.6889	65.134	60.3585	63.8654	73.56	63.4012	62.8946	63.9947	58.5034	74.1387	67.832	65.3994	63.8682	64.9552	71.263	64.3096	64.9629	61.7512	66.9889	68.503	69.3851	70.3621	70.0415	65.6397	61.6923	63.763	68.4091	65.7609	66.7392	64.9214	64.1865	63.611	65.8328	66.9138	65.938	69.2665
ANGEL2	70.3138	68.7909	71.5859	74.5851	75.7252	69.8221	70.7846	70.2876	67.8684	73.8446	69.2665	69.131	73.6895	71.6709	71.8016	73.4929	71.2955	75.9308	80.8803	70.2937	71.8247	71.3343	65.3127	71.2681	74.8941	72.5053	68.8434	68.4203	71.1471	77.3711	75.0069	69.8045	69.8123	63.5879	75.9796	74.192	70.6376	70.6558	69.948	71.8609	72.14	72.0389	74.8166	74.0377	75.6996	66.698	66.7564	66.7654	72.14
ANGPT1	29.9235	30.5136	32.6352	46.3178	46.471	44.9814	42.1455	43.0962	37.875	34.0347	34.8302	44.6024	43.2537	33.4199	34.7472	41.2284	44.733	34.7639	41.104	30.9013	42.4708	63.1466	36.7669	28.3505	28.8106	33.7091	36.5556	39.577	42.079	27.8029	40.8058	60.6091	50.0767	27.6281	53.748	39.434	40.6316	40.6508	39.6803	36.1228	39.3137	40.3242	45.3692	51.0306	47.8637	33.0043	33.0043	32.8668	36.7359
ANGPTL2	39.2375	39.1935	39.3327	69.0784	67.4127	53.6086	57.6398	46.9175	57.3125	55.6832	48.3598	52.0583	75.7681	44.4379	45.2795	48.3931	40.8353	45.2634	51.2177	49.7564	44.4284	48.5122	52.8215	52.6477	49.3666	52.5582	48.2359	65.5719	57.9903	49.4914	45.365	52.4478	52.5561	49.3433	49.4663	65.7611	49.6437	49.8428	48.3143	49.0131	48.9276	49.0843	43.798	42.9722	44.7768	57.5738	60.4064	57.8627	51.6891
ANGPTL4	36.091	36.2542	35.2895	42.6634	43.6461	46.6432	42.0896	39.8052	41.0913	45.7187	36.5132	53.8329	39.9461	38.7312	39.6244	34.7662	38.913	42.2043	53.9608	50.3786	35.5395	37.1745	51.184	38.3789	42.4054	37.9823	42.6159	40.2564	39.5464	36.395	35.5902	41.5304	40.6226	43.6491	40.4671	47.1378	38.7222	39.4272	46.9592	40.1976	37.1526	38.4207	52.982	52.9103	55.5556	31.9651	32.0533	31.8587	41.3172
ANK1	40.0992	41.1375	41.1375	36.1735	34.9944	33.9811	36.4747	42.3815	32.5733	38.506	35.7129	52.8159	27.2067	28.6058	47.2948	42.0448	45.8938	34.9077	37.9133	39.968	45.831	37.2263	33.9466	48.0281	33.4866	43.3648	38.2153	34.9639	41.2299	40.2713	40.802	35.8122	37.9489	40.4532	37.6506	35.2867	42.2533	43.3174	32.4748	41.2284	39.1954	42.4938	37.4151	39.434	38.7845	40.7287	42.0448	42.0867	38.9158
ANK2	59.8347	59.7091	61.2674	64.5862	63.5232	55.5577	62.9753	49.6422	54.9054	59.7262	68.989	56.7422	65.4618	62.6482	65.2848	64.0958	67.1889	53.3942	44.4388	70.4427	70.7419	66.1605	42.8516	71.4814	70.5251	47.3357	51.0892	44.3182	63.2662	58.2109	57.9314	86.4384	82.5925	44.3277	71.6114	79.3741	62.6738	59.3678	62.6659	52.6422	54.7359	55.0077	62.8704	63.123	62.3478	57.6	56.6943	60.3241	66.6915
ANK3	66.2666	66.2229	66.3349	60.2111	60.2106	62.5931	45.2627	61.7226	48.5149	49.6441	88.2708	61.1021	88.7203	52.1521	57.8693	75.8221	64.3924	76.1474	61.8684	48.789	68.8274	68.503	75.008	63.4311	64.0738	70.0061	66.995	74.2245	60.3404	63.76	68.6828	51.4284	53.7954	67.6619	62.6517	74.4863	69.9059	68.6543	74.764	52.6852	51.6662	54.1128	76.0606	76.4402	74.4155	51.0104	51.096	53.0014	68.3064
ANKDD1A	39.1352	39.8553	39.1935	36.7049	36.3406	40.5811	37.1915	39.9353	34.7639	39.2393	44.6302	38.7703	39.4542	36.5575	39.7303	40.5548	39.6803	44.1341	41.7025	28.1669	33.7838	49.3323	87.6734	25.404	27.5215	46.5183	47.6038	69.2229	38.9158	45.2247	39.219	26.1173	26.4059	38.9085	35.8423	49.6478	34.8816	33.9896	51.9639	36.969	34.4594	36.669	43.4974	43.6592	46.454	36.9212	37.0117	37.1915	40.5399
ANKEF1	42.6592	41.891	42.8051	39.9461	40.3152	37.0117	39.2393	44.88	35.174	42.6634	44.1966	43.1836	29.4574	41.8192	45.454	47.376	47.7954	38.9318	41.1199	52.4465	44.1796	39.7021	41.6985	55.4465	40.9066	44.4293	38.9158	56.9096	27.2915	38.0813	39.3561	37.199	39.4146	39.6275	42.8102	45.4889	29.1591	33.0431	53.2497	44.7967	43.3372	41.8914	43.6447	47.3604	45.4392	39.5655	39.6109	40.8346	44.6672
ANKFY1	76.4413	76.5423	76.417	77.1722	75.6395	74.5851	74.6274	87.5094	74.6669	76.8082	72.14	75.6416	84.5637	75.4932	75.266	70.7445	72.7902	73.0968	63.6795	74.2539	77.3107	76.5825	60.8451	75.9855	80.7793	80.4664	78.3344	64.0568	77.5985	77.7909	76.5825	84.8917	82.7803	78.5368	79.2422	67.3071	75.3451	74.2432	79.8558	76.8801	78.5467	76.8209	76.7637	74.4863	75.0071	74.7773	74.8619	74.6029	74.7435
ANKH	48.4372	48.4203	48.593	56.2006	57.6384	53.523	44.7999	58.8514	50.3239	44.5902	54.1465	58.1946	50.9519	45.5767	52.5569	57.92	58.0206	58.184	56.2082	50.2877	52.723	46.6039	69.6245	58.9515	51.192	53.2995	45.2247	66.1231	45.5301	41.614	54.3479	55.2033	58.111	44.4287	53.4407	51.6267	52.644	52.841	53.8038	53.442	53.2991	53.5785	47.711	46.6198	44.8882	58.9552	57.9948	59.1739	54.828
ANKHD1/ANKHD1-EIF4EBP3	80.0997	78.7706	77.2178	69.3984	70.4814	75.2402	75.9357	67.9526	73.4959	75.5068	75.5808	74.4493	76.8664	76.9879	78.0689	71.8356	72.8394	75.2233	74.6837	71.6498	65.4626	76.7921	80.0077	64.0568	75.4471	73.0568	79.7943	82.1285	75.034	76.5243	71.9626	72.6587	74.9898	80.9755	74.0753	72.579	73.442	73.37	70.5406	78.7273	77.5208	75.6623	81.8072	76.6728	77.0213	69.7341	68.5174	70.9359	79.031
ANKIB1	87.4501	87.4798	88.5841	84.9166	84.7336	88.0613	76.9178	82.4134	81.2085	85.9789	89.4039	79.3383	92.2618	85.9359	88.307	87.3794	87.8763	92.0042	94.1522	75.2895	87.6443	88.4128	99.2919	78.2599	82.16	91.8438	83.9913	97.9911	86.1732	84.9047	83.5197	80.0999	81.4226	75.8773	80.5529	90.4401	86.1732	86.1309	88.6896	84.8511	79.9383	82.65	87.6547	87.8619	85.7196	81.9608	82.0925	86.4384	86.1375
ANKLE1	44.4287	43.2343	43.4918	48.7626	46.4712	44.9817	41.6886	41.7085	42.2971	43.3806	44.8701	50.8772	41.9575	41.6164	54.5984	50.5142	47.3781	55.3081	37.6506	54.1566	55.0535	47.7739	42.9574	49.8809	48.6821	52.0051	58.8488	37.9988	36.9109	37.0117	37.0518	52.9702	54.1923	38.7845	63.2757	43.0993	49.1514	48.1865	42.7661	48.5603	47.0025	47.4506	60.9366	51.5638	54.2647	39.463	40.1492	41.5322	47.0295
ANKLE2	81.5498	80.263	81.5403	83.954	83.5197	80.7583	82.4071	79.3283	84.5714	83.568	76.4402	82.03	83.8826	83.6507	85.1012	78.4022	79.9832	77.2478	54.7518	66.6479	86.2411	83.4191	93.5231	66.6174	94.3008	78.8308	80.7465	90.8148	88.3999	80.1806	80.6031	91.6097	89.1675	74.705	90.426	75.7817	78.513	78.4748	78.764	85.0762	86.7859	86.459	82.7754	80.6386	81.0761	79.6099	79.7883	79.5024	83.055
ANKMY1	36.6286	35.251	36.011	34.9318	33.8647	38.3757	35.9715	35.7395	36.091	40.3359	36.269	36.7951	37.7441	36.1537	38.7605	31.1052	37.9489	38.129	39.3561	39.7112	34.4626	34.5703	41.4079	35.7787	33.1974	36.9212	37.9526	40.0414	34.1995	37.8582	35.2707	37.7689	40.5085	37.7689	35.596	34.9944	37.4154	40.0992	35.1627	38.2557	37.9874	37.086	38.5965	35.9715	37.8299	39.2375	39.346	39.9536	36.5589
ANKMY2	61.3008	62.4823	62.4823	57.4237	58.7478	67.144	59.2318	57.8029	61.5684	64.8943	58.0743	58.2828	83.5408	54.0195	56.2082	56.7217	54.6011	78.4886	67.2557	62.0823	63.0491	61.7186	55.7338	60.5026	64.7025	53.3575	73.1343	54.2188	64.6223	62.0672	58.2657	70.3232	70.2835	54.6198	58.0418	74.5875	59.2369	58.3825	72.6587	56.1262	54.8785	56.5039	63.7244	62.6968	62.0479	59.7279	58.7225	61.1893	49.0684
ANKRA2	54.9824	57.9314	56.7274	51.9004	52.9095	55.0671	52.0146	53.222	51.7023	58.8051	51.986	57.0029	52.1186	51.9871	52.8215	56.7781	55.6261	71.7275	70.5335	52.5898	63.5582	54.2977	52.6225	51.5424	60.2754	50.2748	64.6513	54.659	45.0061	50.3887	51.3174	63.32	63.3846	44.0353	57.2044	54.1384	48.7626	53.2871	58.9515	59.7363	59.829	56.0998	55.0768	57.8429	56.7583	54.0674	53.1618	53.0718	53.0351
ANKRD1	35.2205	34.6329	33.0431	49.315	54.9862	57.4724	49.0684	45.4392	52.1569	38.6235	35.0156	48.198	43.6447	49.0517	40.6405	48.2441	45.1378	35.0314	43.0464	44.5644	54.6269	41.5544	42.5572	43.0105	41.9963	42.0175	55.4129	42.8931	42.3068	42.0182	41.9365	42.5452	42.5932	43.0869	42.2971	47.2948	43.0993	43.3194	44.9935	42.579	42.2971	42.4971	40.0262	42.7025	42.6526	46.8029	46.9592	47.0295	35.8423
ANKRD10	93.0914	93.16	92.9876	89.8795	91.0894	88.6267	88.6267	82.1125	75.4057	90.9885	99.6703	90.4458	100.744	85.2948	89.3054	83.704	88.9607	105.573	98.0872	84.7336	90.8106	91.4234	97.6509	80.998	91.3026	94.8732	87.9802	95.0579	86.7218	94.3564	89.8099	79.3769	79.3721	93.9021	92.1715	102.601	89.2565	90.3852	100.583	79.1012	80.5719	83.4451	91.8763	91.9967	92.5674	86.8208	88.2926	88.1375	98.635
ANKRD11	91.4448	90.0314	91.356	92.0391	91.9486	88.2197	88.0391	87.6443	92.0697	91.5911	92.1384	86.0753	84.7553	90.3559	94.8732	92.7747	92.0832	87.7282	91.8259	87.2831	86.5859	89.85	89.1406	87.7536	88.6247	90.9139	81.1254	91.2556	91.1	95.0796	93.1336	86.8702	82.9903	99.4907	87.1973	87.0105	88.9907	90.1058	86.3558	91.8438	91.8433	91.7748	88.9915	81.5468	83.1969	94.2374	91.8329	94.0216	87.7184
ANKRD12	61.9944	63.4269	63.5232	58.4125	58.3919	69.6868	49.2212	55.9809	52.2868	41.7766	69.9946	50.9519	77.1748	55.7941	60.6382	76.2759	73.1215	90.3257	75.8832	39.8894	63.1922	70.6501	82.5485	48.9782	58.5101	70.6531	63.1639	77.9667	63.5399	64.3492	55.6394	64.9757	61.8702	58.2471	54.7265	70.3853	67.101	65.0165	69.2061	56.0957	52.6275	57.7013	68.093	64.6606	60.3441	60.7085	57.0836	62.0344	65.851
ANKRD13A	74.8909	74.9259	73.6671	75.5085	75.326	78.403	71.66	74.5127	68.9837	79.9696	73.5468	75.9796	81.4298	75.8507	73.4662	75.1471	76.6728	74.4762	82.9698	87.3658	76.1557	72.9954	77.206	76.1823	73.1343	68.2657	79.9548	79.5024	63.7502	68.2016	66.7681	85.3465	83.055	69.9468	69.7787	65.0072	78.2647	78.2172	64.9629	79.9884	81.3168	78.3644	65.6283	64.7736	64.2388	86.5776	85.3672	82.9977	63.2804
ANKRD13B	57.4237	57.4016	57.6015	38.5969	37.1526	33.0666	44.1341	49.9132	44.7121	51.757	59.3678	44.5357	33.4375	41.9684	50.6761	43.4706	45.5981	43.8659	46.454	51.073	39.6798	42.2238	45.3719	48.3549	43.9542	50.4208	42.2722	45.6944	48.7496	46.8684	44.3512	45.2528	43.4473	54.1128	44.8339	45.572	47.961	46.7195	43.6461	47.1517	44.4563	45.8938	52.5582	48.2243	51.9028	42.5239	41.9684	42.601	50.1815
ANKRD13C	64.3876	64.3492	65.615	78.1463	78.1248	71.7276	66.8077	64.0676	69.8985	64.3351	70.8687	64.5175	76.614	71.8942	69.7492	74.7564	72.6934	76.1842	96.7729	63.4311	83.1859	74.2317	63.7799	72.9954	71.0384	64.4535	73.442	67.757	57.5425	58.7111	58.4707	85.4203	85.3705	58.3366	68.367	62.1586	71.3343	72.3836	66.5977	73.729	72.8201	72.6413	70.0415	69.2505	69.6789	69.4642	69.656	70.6501	71.0321
ANKRD13D	48.0831	48.073	49.5015	48.7681	49.9511	51.956	54.075	54.0195	54.7524	51.3272	42.7382	53.2995	49.1946	49.2145	49.1243	46.222	47.5933	51.0306	61.587	42.3097	50.839	46.7894	61.1893	44.7948	53.748	59.2555	40.4532	46.4824	48.2702	54.7524	47.3309	45.8671	45.593	55.9776	54.7834	45.2035	51.8254	57.744	44.1158	50.09	52.2198	52.466	52.2961	52.2318	52.6422	50.4208	48.5404	44.8882	49.7703
ANKRD16	43.7491	45.8938	43.9452	39.9832	42.0546	43.3064	43.9774	42.0535	42.5321	49.494	51.0631	48.7364	43.1001	42.6907	41.1375	39.5932	39.4528	46.9152	39.6025	54.4348	38.5972	54.09	34.6193	45.6908	37.836	50.0483	38.913	38.129	58.7739	54.7772	48.5464	37.1915	40.0653	48.9995	47.8349	42.3372	41.7975	41.0119	41.3424	49.5311	48.2128	48.4755	43.494	44.5999	43.6447	45.6437	45.2242	44.4141	47.005
ANKRD17	96.5041	95.5467	96.4544	95.9141	95.8148	93.9699	93.9005	92.2919	94.0268	94.9891	96.5875	93.2468	97.9996	94.8732	95.6937	93.5353	95.4155	95.7377	90.0991	77.36	99.042	95.3488	94.7126	82.5382	97.3418	96.3318	100.859	94.3551	101.958	95.7315	96.9141	90.3257	92.4385	96.5389	98.4869	99.7517	94.8282	94.9201	93.5327	94.2838	93.0099	91.5948	96.7607	96.8668	96.0713	92.0832	91.0245	93.1308	93.977
ANKRD23	38.9578	38.8656	38.1456	35.663	34.6193	38.2153	35.1648	38.2891	36.3626	39.1935	39.5456	37.9783	39.346	35.4275	42.749	34.8439	38.0936	42.2425	42.5321	40.501	37.861	33.0043	55.6774	40.5806	38.5965	37.9133	34.1096	47.4652	31.7361	38.6732	33.6357	38.5969	37.0117	37.9526	36.669	37.5722	41.5844	39.7005	35.596	40.5532	38.4676	38.7305	37.453	37.6049	40.0377	40.7862	40.7862	41.6309	39.2689
ANKRD24	51.4112	49.1046	48.0281	38.8637	39.0762	32.5527	40.9974	42.7535	41.6926	38.9052	56.5869	43.1739	41.2799	40.86	42.5125	40.8949	42.5605	45.3805	42.6947	47.3223	38.5545	40.3599	45.0029	50.2118	42.4708	44.3725	42.0376	48.9782	42.8152	46.3011	44.9858	39.4101	38.6537	43.7294	41.2781	42.281	44.69	45.4905	42.6739	42.9722	41.8346	42.8422	42.4526	44.2776	41.0691	46.471	44.8339	43.1609	45.365
ANKRD26	44.4284	44.4122	44.5066	44.0353	47.7478	50.9879	38.6537	39.8417	43.7329	40.5752	47.7561	40.3152	51.3127	44.0514	44.8565	63.4447	48.2128	66.8833	49.6359	48.5122	57.0499	42.0546	44.3535	53.5185	43.6638	44.5357	47.8775	42.6947	42.1822	45.365	47.4246	59.4092	57.1144	38.129	42.1321	53.4531	45.5817	45.5419	50.1182	44.9814	44.551	44.9744	47.7025	46.6157	48.0329	46.1717	45.4905	48.5072	45.7192
ANKRD27	73.159	73.2139	73.1215	67.5703	66.1596	68.9469	65.6684	71.826	60.7568	73.0386	75.5257	69.6882	71.679	66.6268	73.0873	68.1309	68.0715	76.3282	71.4465	64.3667	68.4367	70.7455	69.8748	64.1418	73.0998	69.6673	73.351	70.5507	71.7387	72.0049	74.4155	69.0612	69.1654	71.0039	73.0945	75.7094	65.9589	67.3404	76.0738	69.9946	68.8029	65.9352	75.0071	79.5024	77.1016	62.7448	61.7226	62.816	74.3131
ANKRD28	80.1054	78.7856	80.0999	80.706	80.5775	76.5504	68.1644	72.6119	65.3169	77.8839	91.7308	74.0761	72.4105	79.3714	86.9013	88.6767	86.5074	88.4151	75.1613	77.206	79.5942	81.5403	85.3708	75.4057	78.7925	81.0761	76.0207	86.467	76.9044	77.2082	76.0103	82.4068	80.9249	74.4155	77.1722	74.3958	84.0388	82.3375	73.6006	79.9186	78.513	79.712	81.5006	80.6627	79.7575	75.4869	74.3688	78.2019	79.7558
ANKRD34A	27.9029	30.4891	34.2971	36.511	38.3789	41.104	37.4039	35.4275	34.9318	36.1686	38.4149	34.9084	35.5485	34.7755	40.7287	31.9294	34.1804	34.1951	40.9382	39.8621	34.7385	33.9896	35.153	36.091	34.4286	34.3384	34.1804	35.7129	34.4671	34.6692	34.5703	39.3561	42.947	35.6383	34.9185	32.1687	38.3846	35.2519	35.1594	38.2161	36.9175	38.0505	30.2017	26.886	20.2971	51.2131	52.2306	51.513	33.3636
ANKRD36	49.6051	50.9708	51.184	44.3929	45.5194	54.7078	32.3253	30.062	34.4594	48.3118	74.0588	40.2328	83.9717	47.2583	50.7152	53.2995	52.3571	72.8596	63.8716	50.4329	56.7966	46.7269	48.7708	49.0101	47.7963	47.711	51.3585	48.9548	48.198	53.5413	51.0231	47.7961	47.8046	48.9548	47.7897	42.2533	58.092	54.4734	42.645	50.5293	51.7432	55.1019	48.2161	52.3386	50.6576	48.6761	48.789	51.8657	54.2188
ANKRD37	54.9067	54.8467	55.0671	45.8488	50.7689	57.8137	49.361	52.7496	49.0443	49.0616	73.5798	57.9314	67.8952	46.7235	52.3386	50.6761	46.4706	51.9175	58.5125	48.1461	49.3843	41.8404	70.7455	49.8464	55.6011	46.2735	70.5406	57.8137	64.4562	51.075	51.8395	52.899	43.7491	52.1332	59.0978	64.0161	59.2227	46.6316	55.4834	64.8768	42.5337	45.8327	48.9782	48.9556	45.6851	58.9536	60.5445	58.0518	50.6576
ANKRD39	59.1739	57.8203	60.7132	59.2837	59.2852	57.8203	63.9947	58.7808	59.9297	62.3528	57.8591	64.0192	51.8395	60.1384	63.0035	56.4916	57.9277	54.4267	35.5075	68.655	55.8455	63.4012	42.4971	67.4403	57.7556	68.5625	44.6672	50.3481	70.8655	73.3116	74.7435	53.4649	49.3666	71.2476	64.8411	47.6639	68.3106	68.6568	44.4084	58.6126	62.6879	65.8328	50.4951	54.6898	59.1732	62.1569	63.4595	62.2284	61.0763
ANKRD40	93.4603	92.1653	92.0361	92.6841	92.6913	90.5604	91.1707	93.376	91.5099	96.0008	90.5102	91.8234	91.0894	91.0332	90.6297	88.5851	91.5911	90.9736	88.761	91.7918	93.4587	90.478	80.6416	94.6602	91.5585	89.1997	92.9402	91.7622	91.4978	92.0108	90.019	87.3971	88.8384	97.4552	91.4052	87.8995	89.8795	89.76	91.099	92.7139	92.7747	93.8377	90.6326	90.8855	91.4113	90.904	91.0455	90.7037	91.5911
ANKRD42	40.3391	38.6833	39.5663	40.3566	40.7244	41.9575	43.6559	39.5125	45.334	44.4702	35.2245	42.2001	42.0376	45.4775	38.6188	40.8087	37.7564	41.891	39.2014	40.3231	38.2399	37.7679	67.8548	39.5821	38.2557	38.4676	37.7689	60.0983	38.5414	38.506	38.3366	44.5966	45.2392	39.3117	38.8433	36.7669	41.3941	42.414	38.9185	45.3925	44.9999	43.494	39.577	38.9795	38.2215	45.2627	45.3692	47.3926	39.1828
ANKRD46	63.5879	64.7893	63.8071	63.6239	65.7255	68.4367	62.9364	58.8051	61.3393	67.0934	60.4105	59.1857	69.6673	71.44	63.0491	66.041	67.186	73.6198	78.1248	64.7191	70.4856	71.2375	46.7235	62.4619	64.2682	61.284	71.5492	58.6495	66.121	63.8488	62.7626	73.368	73.2241	55.1821	66.0756	67.5311	62.7662	60.7515	71.4926	65.9764	63.8875	63.8508	70.1919	71.7811	69.8045	57.4237	57.7245	61.4989	70.8445
ANKRD49	65.9834	67.4027	66.0736	65.8304	67.0565	69.883	63.8488	64.4178	62.3528	68.2289	61.5754	69.899	45.5157	66.8984	68.7301	78.9085	80.7521	73.4176	73.4051	76.4383	75.7817	71.6265	41.4342	73.7523	72.8386	55.3569	69.3163	51.073	70.2364	64.1454	69.2944	74.8068	76.0766	58.111	69.4458	66.0548	66.8651	63.9904	68.9252	68.5006	66.9604	68.6179	66.9172	66.0171	67.7548	65.4456	65.4892	66.5494	68.5406
ANKRD50	73.9879	75.2402	75.1294	71.1195	72.1957	74.6743	61.4086	60.9008	76.2216	66.7229	84.2661	60.3297	86.7475	75.7405	76.8374	78.934	76.5689	78.0485	82.4101	55.9776	75.5529	79.031	83.704	65.5295	74.9412	80.0997	76.3162	85.1119	73.5763	74.8304	73.9247	66.95	66.95	66.6705	71.5048	97.0713	70.6875	69.6425	87.0137	68.2615	63.5191	59.8713	79.9855	80.3886	79.4552	64.5862	65.6169	67.899	82.4068
ANKRD52	70.0358	68.5408	68.503	66.6766	65.5701	61.9	70.4472	65.6464	72.6794	73.5314	61.7137	72.4963	69.5485	67.0652	64.0576	61.6881	64.8008	59.2552	76.3228	72.0437	59.7029	59.3521	82.9775	71.0384	67.2613	65.851	56.7966	69.6425	63.9239	63.6905	63.7174	63.3484	60.9507	71.263	67.1642	66.1968	67.0523	67.2788	61.6881	67.1887	70.2243	67.0934	70.0625	67.6892	69.7035	64.66	63.7174	62.5285	73.4521
ANKRD53	22.7549	28.3223	28.6058	30.7006	32.1018	32.1018	28.8106	31.293	29.2389	31.3999	28.2479	27.1228	22.1246	31.4648	38.3789	25.8766	28.4699	24.6803	26.1173	45.3918	25.5097	22.1246	28.0453	39.4467	31.1052	29.8524	27.539	28.8933	28.4421	29.9235	24.8989	30.9466	29.7488	30.6353	29.7488	32.2876	28.3505	26.5573	31.3366	26.1654	29.8343	25.2625	31.1052	31.0517	33.0151	32.5383	35.1712	32.4319	28.9898
ANKRD54	60.1145	58.5147	58.5308	60.0228	59.9297	58.4255	66.2017	67.0523	63.9011	62.4732	49.7564	64.9563	51.9004	62.6509	60.8073	56.6128	54.4865	53.4127	64.8508	66.07	55.2991	56.4623	59.8347	64.0738	57.3456	55.5556	47.6311	52.0902	58.7381	61.0346	57.0015	61.7137	60.641	71.9542	60.8093	43.8469	68.5173	72.1969	45.3367	62.7128	62.7716	63.8716	47.2096	43.6569	49.8311	71.826	73.0042	70.5614	52.7708
ANKRD6	49.7143	48.5464	48.7655	42.6526	43.6313	46.6157	51.8629	48.3735	71.7988	51.4148	44.1519	38.4274	64.3351	48.214	33.6141	47.3357	36.2295	45.3781	62.2405	34.6938	45.5262	52.3035	35.7787	46.488	49.7192	48.4563	61.5799	28.1669	49.0843	55.4127	50.5235	57.6782	52.8584	49.6441	44.222	75.326	34.0262	33.9123	68.8029	36.9212	45.1626	48.1461	53.545	53.5327	54.9719	42.45	42.4595	42.4839	51.9137
ANKRD9	71.5575	71.5196	68.8029	65.7618	61.1358	72.1826	70.3107	68.2637	67.1642	73.3384	72.373	64.7736	69.3516	65.6464	68.7695	65.8602	65.8183	67.4365	77.36	78.0165	52.9103	72.9217	71.0867	73.946	58.5464	71.9055	69.5067	65.0864	64.6729	74.1387	63.3843	60.5543	60.6276	80.0077	64.6163	58.9468	73.0968	72.9488	56.5247	74.2417	71.2476	71.0867	63.5232	65.9407	66.2022	72.7684	70.4453	66.4379	61.621
ANKS1A	85.9317	86.0101	85.9522	82.7962	82.5982	86.7982	83.9939	85.6734	93.7677	81.9047	78.9554	81.975	95.7189	83.4191	82.9409	78.2905	75.7298	83.8917	75.2542	79.7846	82.3114	86.8192	90.9907	76.6723	87.9385	86.4549	83.193	75.7405	89.3778	84.3023	82.937	86.236	87.576	81.7073	88.9885	82.7061	80.6582	79.2422	88.2197	84.2707	86.1827	85.965	92.5378	89.0874	90.8148	74.8327	76.2377	77.463	87.5635
ANKS3	47.7963	47.8046	48.0329	49.8192	49.7779	51.8629	51.0892	54.3376	50.5963	51.5915	46.0167	50.0876	49.6203	51.073	49.6203	48.9393	45.5413	51.3585	48.0854	51.3342	44.7095	51.3661	52.0902	47.711	51.0951	54.2554	46.0315	51.0176	52.3081	53.3022	50.6901	45.5301	45.3762	58.0743	49.9016	50.6328	51.9287	52.2046	45.9573	50.2436	50.2436	50.4097	45.7667	45.2242	48.4203	53.6291	53.9173	51.8939	45.552
ANKS6	68.7581	68.7301	68.7135	53.2995	53.2934	59.3973	60.4152	63.5168	57.5008	68.5446	68.8999	64.0317	55.2033	61.5649	63.0228	59.0547	55.3569	67.6789	60.6162	59.0555	64.6654	64.5141	52.6275	59.6071	60.3072	71.0714	59.4671	55.7826	71.9692	75.6275	73.5468	48.1913	50.3393	72.2056	58.5101	74.0515	57.3456	49.5638	70.9318	61.9175	63.3225	59.5503	66.687	68.655	71.6381	54.6269	54.8785	53.7753	62.7498
ANKZF1	72.2379	74.7475	73.4813	67.8411	67.7852	75.356	70.3099	69.8123	67.1542	70.8848	81.0761	75.9047	82.7808	66.9206	70.0926	70.9712	63.7502	72.2784	59.4092	76.0606	64.7793	73.4746	66.1596	72.2991	74.7623	71.2481	74.8986	72.105	75.5928	67.2557	71.3172	69.6568	66.7286	81.597	77.1834	72.6238	72.2449	71.1781	71.5859	73.6138	71.5876	68.9252	74.2622	74.6912	75.1727	67.5753	67.5753	66.3891	73.0067
ANLN	93.3511	93.4059	93.2237	92.4686	93.9021	96.3306	91.0455	88.2798	94.9201	88.2009	94.0171	84.9883	90.9828	95.7189	92.9971	95.6575	97.3489	98.8865	100.021	76.9884	95.7049	93.9427	99.7518	89.3321	93.8328	92.4119	95.1971	97.3539	85.1798	90.6713	91.0182	94.7558	94.6686	87.0011	92.2119	103.473	97.0851	94.975	98.2625	86.7795	80.0999	82.8319	95.4036	96.757	94.9201	88.0073	88.0571	90.541	93.4554
ANO1	35.2208	35.4331	35.339	30.8638	32.3739	28.5672	31.3428	28.172	49.9108	28.4266	33.3597	27.2067	57.7556	26.7199	29.7227	27.3252	28.65	32.3195	33.0734	43.2537	30.9145	29.7693	28.7066	39.1954	36.1993	32.8392	33.2197	34.9485	37.0748	35.5075	31.6268	35.8077	33.0734	33.1207	34.9524	46.1288	27.2915	28.5672	38.3337	31.07	25.404	25.7925	37.0664	34.4626	34.2088	36.5667	36.6591	36.7496	32.5527
ANO10	70.0061	71.2897	71.3268	70.8643	71.8942	71.8906	69.2061	71.1076	69.2332	69.8791	76.0207	68.7506	77.3848	67.1822	69.0442	68.6543	69.8985	74.5223	68.3407	76.2878	67.703	68.9999	83.836	69.278	75.034	63.902	72.8039	80.3069	70.0752	60.7132	64.0676	68.5416	68.5813	70.5501	76.1823	66.2229	69.9896	71.1115	66.3334	73.5447	74.7623	73.5937	72.7901	72.067	71.2374	67.0191	68.6326	69.8469	73.0568
ANO2	38.0813	38.9185	39.7303	33.0855	31.8229	30.7755	34.7385	46.7195	37.3601	34.3211	37.528	37.3521	31.293	35.7146	37.5872	35.9318	35.8883	33.1717	34.9485	36.7093	35.1639	37.0194	39.6588	35.6852	36.5475	38.4499	34.6875	39.9622	38.5365	37.7824	36.9503	35.339	35.1313	39.2689	36.5132	26.1654	37.588	45.8487	23.0451	39.2155	52.0594	47.7478	34.8302	34.3293	36.1269	42.2722	40.3526	41.0549	34.8345
ANO4	34.1096	34.0887	34.9485	32.1687	33.7167	38.8393	49.5638	38.8931	58.8008	35.4621	20.4112	52.2559	22.5773	39.346	37.9526	40.9382	22.1246	8.79247	39.1935	31.2085	43.5372	35.1712	32.8192	42.4839	44.084	38.3401	16.8814	30.4891	37.6523	31.4939	41.2687	42.655	39.6604	28.172	29.983	46.708	31.1181	30.8887	41.3924	30.4891	29.721	30.212	42.707	42.2036	41.3546	31.0073	30.9552	30.8476	31.7361
ANO5	39.2097	40.0109	39.2689	37.6506	39.5615	40.6286	37.6674	39.6588	31.9651	43.8069	55.3569	26.6649	33.2197	44.6481	37.0664	40.9974	41.8349	53.5061	52.3322	33.4365	42.7814	35.2519	75.4454	35.7129	38.2527	38.4656	39.3359	56.3114	36.7674	36.091	36.1355	42.079	45.2247	29.122	36.5302	46.4659	39.7653	39.7644	47.3127	37.0194	36.5777	36.7509	44.4122	46.194	45.4068	37.0442	37.086	38.9318	42.4816
ANO6	90.541	90.5604	89.2588	87.3908	88.5041	86.0864	83.836	83.3975	89.9325	86.9961	86.575	87.9486	94.5048	88.2009	87.991	88.3367	88.8384	86.9375	88.52	75.7817	90.8019	87.7234	99.7337	86.7061	88.9356	90.0095	87.9385	99.6713	78.0735	83.8067	89.8034	83.7291	83.3975	83.8656	84.3217	88.4459	88.0073	86.567	89.3401	88.4223	87.1839	85.4048	93.5327	92.4101	90.5832	81.2561	78.8015	84.2661	86.5824
ANO7	37.1784	37.2776	37.3601	37.3799	36.091	38.8637	39.2097	37.9934	36.6973	37.2229	39.2484	39.9141	36.7093	37.6384	44.5066	37.0194	36.989	36.3099	49.5026	46.1373	37.1745	33.132	40.7577	44.766	38.687	38.0151	35.7449	35.7449	33.45	36.4978	34.6692	38.6732	39.368	38.0436	39.7452	37.4154	34.7613	39.5615	36.2292	42.5321	39.8894	40.2155	41.8914	36.0341	37.0664	40.5618	40.6091	41.9588	36.5409
ANO8	59.6997	60.9078	57.0176	53.2679	51.0998	55.4367	57.7477	61.2562	56.0766	60.9742	57.8473	54.4419	50.6761	57.2649	59.5492	52.7708	54.3721	55.4413	53.604	65.7236	52.4673	52.2868	71.8869	62.6217	51.9085	56.356	47.1876	77.4831	54.603	55.3588	50.4897	50.783	50.7866	54.3143	55.3588	57.1107	55.8455	54.694	57.0799	60.4372	56.4383	55.4273	57.0359	57.0359	51.8254	58.0807	57.1144	54.7609	52.841
ANO9	42.3004	41.5113	40.5752	36.5142	34.4626	36.6658	35.6569	46.8913	39.7028	28.7066	53.9231	29.8343	50.4916	37.5575	35.9902	36.769	41.614	39.4004	37.8936	47.3357	36.4747	38.1248	35.1712	51.3805	39.463	39.5168	37.2776	36.5713	42.0535	41.7855	39.2788	36.4225	36.393	46.7235	39.7653	39.6035	39.931	40.0414	39.2043	39.8501	40.3359	39.7644	46.1569	45.3454	42.7025	38.7605	36.3457	34.6875	45.2625
ANOS1	65.3789	65.4116	65.5277	59.2369	60.5624	67.6018	46.9434	32.7005	50.1725	65.7356	88.8419	72.4956	55.1355	81.7112	82.6497	76.4199	69.8567	53.2497	74.9613	69.8986	60.8683	68.2721	74.8986	58.2827	69.9516	68.4818	68.4377	71.8927	70.7419	69.9516	63.6123	41.7237	38.0505	58.4258	71.0525	116.176	40.1619	42.0517	114.713	45.1899	39.6604	44.3277	106.259	103.909	104.763	34.3186	34.3384	34.3416	102.422
ANP32A	92.7685	92.8423	92.5727	87.014	86.9089	89.8295	87.9177	90.2496	90.6326	90.2687	90.904	85.9386	87.6892	92.7255	89.829	87.728	86.9089	93.5533	88.3999	86.1827	90.6307	89.9419	91.7597	83.3211	91.1707	89.8887	91.3991	90.1165	90.0527	89.4258	87.2831	89.793	89.6863	85.3159	90.9828	89.852	86.8889	88.0073	91.6603	91.0193	88.61	88.2798	99.6823	99.8358	97.8878	77.3807	76.0959	77.2239	97.4483
ANP32B	100.509	100.509	100.477	100.166	100.161	100.44	105.42	102.155	103.701	102.209	92.103	100.477	97.1642	100.706	98.415	98.5224	99.042	100.506	101.981	96.0115	99.8269	99.526	100.811	96.6484	100.24	96.9381	100.506	100.654	95.9703	98.7884	99.0082	100.24	100.204	98.499	100.014	99.2342	99.0333	100.177	99.8095	100.44	99.4512	99.4458	91.2096	88.7546	86.6691	116.176	115.01	118.672	99.727
ANP32E	83.1859	83.1809	82.9784	82.4101	82.1837	82.5025	72.9649	70.1462	75.3451	77.5747	87.852	73.8587	71.0973	89.5796	86.5916	96.7185	91.4651	95.4483	77.4831	79.1012	85.1417	86.1696	80.0815	80.8409	84.1891	79.2953	86.3256	82.1963	78.9576	83.4191	80.9339	85.198	85.1798	78.7464	83.8803	81.705	82.2483	82.16	82.3262	82.5241	80.9806	80.9249	84.4166	85.1369	83.704	76.4413	79.5274	80.6596	84.5637
ANPEP	33.9466	35.596	35.5485	42.153	42.9017	43.6638	41.5859	28.2479	59.4901	21.3686	52.3692	62.6659	81.2208	38.9584	20.4112	26.1654	21.6525	40.0253	39.8213	40.8988	38.8656	38.5414	56.5744	40.2525	39.0314	39.0786	38.5414	39.8544	39.2484	39.1352	38.9062	39.6275	39.6029	39.9353	39.4886	45.1678	33.8647	33.6141	52.6422	37.6674	37.2577	40.13	36.9426	34.0929	35.9715	48.9892	46.0991	46.1869	31.9936
ANTKMT	64.6228	60.8388	62.0939	63.4064	62.1344	61.9434	65.7236	65.2816	63.3973	64.5141	59.8569	62.5902	54.8724	62.1586	69.9086	57.2497	63.4758	61.6855	35.7449	68.977	62.5902	72.404	38.0414	65.4618	66.3763	67.4908	61.3809	42.3068	72.2784	81.3631	73.8283	52.6546	55.0825	81.7415	74.7623	48.3335	71.8613	69.6868	49.5821	65.596	65.6934	68.3595	56.7098	52.0808	58.6278	69.8977	68.7573	65.0864	57.0729
ANTXR1	59.3968	59.3354	59.4497	56.8331	58.3005	54.0674	60.9078	51.4284	60.6576	61.7817	59.7077	62.449	64.7646	62.0479	55.3588	53.5092	52.5569	54.9105	68.1852	57.0836	45.3833	65.9967	65.3093	49.5988	67.6366	47.1911	70.2456	50.579	66.1562	59.2318	46.723	62.2992	63.7641	47.3454	62.9244	94.7477	47.284	49.7855	86.9198	46.4882	44.9744	43.4473	77.2209	77.5481	75.4932	42.5845	42.6634	42.6947	83.193
ANTXR2	49.9252	48.8985	48.9941	47.0688	48.4103	50.4208	50.1043	34.3293	59.3354	48.593	45.4889	54.1128	70.4454	53.4332	47.3456	44.7114	48.4103	46.0718	53.7243	45.7637	43.754	54.742	80.8492	27.9029	59.362	48.4905	55.943	61.6257	50.2228	33.6633	39.7452	60.209	59.0407	40.1645	51.9737	55.9108	42.7382	42.9017	52.4506	49.8311	53.1084	53.442	42.4938	48.0185	43.3174	53.5327	53.819	57.1107	39.8417
ANXA1	41.1812	42.8903	44.2488	113.045	120.124	84.3675	72.4574	70.7783	73.56	71.954	62.6387	73.37	69.1201	73.2426	73.2387	72.8394	72.9455	67.2023	45.1899	37.3601	90.9766	75.8081	58.9536	89.3778	77.3561	90.1947	45.5767	84.6048	75.4582	64.7017	91.0995	74.1901	74.1759	75.4182	72.3233	98.424	60.2443	60.4825	97.9369	63.6495	54.646	64.6889	84.9875	87.203	87.728	56.2193	56.6281	56.6943	72.8559
ANXA11	86.4539	86.575	86.4539	82.073	81.9075	79.3372	89.0919	87.3658	89.1746	82.1837	76.684	83.7375	84.2615	83.9717	80.5824	81.2085	81.9037	76.144	71.6709	88.6436	83.8067	91.5513	62.7645	93.5153	84.8495	91.3026	85.0127	72.0067	90.3559	87.0317	91.0984	69.5067	69.5405	93.977	79.9186	78.9131	83.4462	83.4824	79.3628	84.2392	86.1042	83.9001	76.6723	75.6569	77.4183	88.9607	89.0317	86.1987	77.954
ANXA2	95.1374	95.1544	95.016	104.029	103.898	102.696	99.1449	98.8477	99.2495	98.9863	95.957	98.6038	99.6147	99.0082	98.6584	97.5266	98.2061	96.1392	98.0622	93.9049	99.7833	97.0576	97.6504	96.5875	96.948	99.5164	97.1248	99.6753	95.9429	97.7009	98.9804	99.2333	99.2495	97.1928	95.6937	96.2779	98.2625	98.4869	96.8609	98.8805	98.803	98.7718	94.986	93.9427	93.2	101.341	100.268	101.354	96.5249
ANXA3	71.2955	71.2669	71.317	92.6313	94.0674	89.1679	84.8293	82.5925	86.431	76.7714	61.1719	85.8507	82.5398	82.5485	83.6507	84.6316	85.2315	75.1039	42.579	71.5876	91.7312	87.3922	79.9822	87.6589	82.2694	89.6727	75.3923	87.2177	86.3256	72.8773	90.6181	88.0692	88.1096	72.9081	85.5968	82.1125	81.2362	84.6592	76.1022	80.1402	77.5169	80.0223	76.9686	80.0118	79.031	80.3599	80.6173	81.6562	79.3769
ANXA4	50.8772	50.8347	51.1555	60.0735	60.0228	57.1728	53.5185	56.7999	77.1505	48.3798	38.0505	55.9127	64.6943	52.1435	49.8192	63.4758	65.4626	47.1536	54.673	52.0326	60.1199	58.466	60.5378	54.0554	49.5821	62.5285	48.5365	61.43	53.3942	59.2715	60.4882	60.0529	52.7708	53.1823	47.2728	38.0205	66.3891	65.5733	41.6309	65.3894	62.0535	58.3461	47.8637	47.8046	50.3593	60.4857	61.8926	63.06	47.9776
ANXA5	103.585	103.593	103.527	103.285	103.27	103.469	103.02	102.939	103.324	103.076	101.981	102.671	103.617	103.188	102.901	101.959	102.565	101.217	103.697	99.5164	103.664	103.188	100.014	99.9868	101.73	103.27	103.469	102.235	101.811	101.116	102.672	103.081	102.902	97.5182	101.499	101.461	101.252	102.818	102.276	102.951	103.138	102.951	111.129	112.752	112.467	96.1951	96.4262	98.3525	103.004
ANXA6	76.422	76.5243	76.4044	81.2127	81.1151	81.5148	78.7464	78.4733	78.9372	78.3829	77.0569	78.5276	79.9984	78.5716	78.1823	77.6236	77.9392	77.9258	43.3174	98.6126	81.118	81.8623	46.9175	105.959	83.025	81.3552	87.0792	75.9308	70.0261	72.4956	73.8906	87.6111	87.7282	79.469	78.8097	73.6073	79.859	82.5618	76.0493	77.0844	78.7421	79.985	70.723	72.2255	72.6195	84.6604	84.8342	84.6426	74.705
ANXA7	91.5099	91.5885	91.4738	93.3764	93.376	93.6763	92.2204	95.7688	92.605	91.0428	86.7382	94.3425	77.7807	93.5275	93.0423	95.728	96.1894	88.327	95.3466	91.0332	92.5727	91.9486	87.3425	91.767	90.7764	90.5858	89.8212	90.9271	91.8111	91.207	92.7259	91.6443	91.4651	86.3848	91.6143	86.9672	91.3552	92.4349	89.0919	93.16	93.2016	93.0281	85.638	86.2258	89.3431	92.5727	95.3452	96.0713	91.0894
AOC2	42.9901	42.153	42.2592	48.367	44.9116	44.7095	52.842	50.6761	40.6671	46.4853	44.9035	47.3217	42.8858	43.4473	41.7857	44.1398	41.6702	46.5458	46.4547	42.5845	44.4351	39.9346	57.8916	42.45	47.2054	42.0517	51.8979	45.7128	40.6389	44.7121	41.9963	43.4974	45.042	56.482	43.957	39.5663	44.642	47.8046	45.3124	49.4795	46.7195	47.2582	42.7652	40.2696	40.7244	51.0261	50.1043	51.3763	43.5365
AOC3	35.5497	34.9185	34.9067	37.2833	36.7359	39.4467	36.7049	37.1307	36.6286	37.1307	37.7008	37.5538	37.5872	36.9206	38.6405	37.7898	37.7824	38.0414	33.4375	35.1594	33.2769	36.9212	70.4454	33.7569	32.4598	32.2876	44.1001	45.8327	32.339	35.9902	34.1804	34.6193	35.0152	50.6742	32.6202	34.816	34.2088	32.0533	37.7689	42.8903	43.3365	37.8299	33.149	34.2178	30.5136	45.2726	46.2735	45.4451	28.754
AP1B1	79.469	79.6755	78.0861	81.4285	79.9186	77.3711	84.5637	86.0708	81.3116	80.7202	75.2458	80.776	76.524	80.8495	78.9713	75.7681	80.0997	66.8845	67.8855	92.8202	72.7684	78.781	77.7574	93.5584	74.705	77.1665	70.0252	81.1548	80.776	78.5368	80.1511	73.2548	73.0843	86.0708	75.7817	75.8639	77.1505	78.58	75.008	80.263	81.7231	81.6562	66.5941	68.5869	69.0217	90.3559	90.5061	87.6957	70.1919
AP1G1	91.8115	90.6073	90.5102	91.2809	91.1781	91.478	89.3657	89.1204	89.4331	90.3553	89.7909	89.8878	94.0586	91.5948	91.1183	89.2143	90.9271	90.0134	89.7643	80.6627	93.2838	91.4448	103.334	83.704	92.4283	91.1961	87.997	98.6028	89.1402	83.8514	81.2321	88.4459	89.8212	91.767	88.6267	78.2509	92.2584	94.8732	78.6827	92.9265	94.3111	96.3318	92.4101	90.1058	90.6297	87.3971	88.9796	88.7203	91.0077
AP1G2	69.1343	70.6031	67.5972	72.4574	71.2897	73.793	76.042	78.4415	68.7234	71.9707	69.8469	62.6569	79.9884	66.7529	61.6033	63.8174	69.6167	80.3581	64.2788	82.9516	61.1021	62.1728	62.8284	83.9023	74.6274	68.6326	72.4109	54.712	69.8221	73.4051	69.899	68.0407	69.5621	82.5618	75.6812	68.9281	72.1447	69.9609	65.0072	71.1426	74.6919	72.3836	65.4665	64.6654	71.5859	72.6394	72.7334	72.4728	70.0358
AP1M1	66.2327	66.1822	66.2665	68.9837	68.8029	67.2559	74.418	71.5876	73.1684	71.66	55.6261	70.7419	70.2133	70.8445	69.6765	62.1667	65.4187	54.8467	27.8584	74.6743	72.6119	71.0237	37.7441	74.2043	78.643	74.4162	73.5812	36.7669	70.7476	76.9178	73.4959	79.4182	80.7495	82.4794	75.5642	72.8596	59.7077	63.5232	71.8463	67.6897	67.7767	69.3984	65.6612	67.4634	67.8506	67.8003	66.5565	64.614	75.1262
AP1M2	88.1973	88.2798	88.1021	79.5173	78.1633	74.2622	69.8899	97.273	71.0864	69.3027	119.15	64.5578	80.9339	66.5817	66.7392	90.1195	86.8266	100.255	56.3296	97.8978	86.5258	89.7546	66.8245	95.1557	92.0832	87.1004	88.9669	60.4468	93.2484	87.8926	86.9655	56.5869	59.2555	94.6606	91.8951	52.8159	89.6107	88.1827	75.6777	91.29	89.9724	89.8129	68.4203	67.5144	69.3807	95.5841	94.5877	92.9356	87.9894
AP1S1	82.0099	82.0105	80.5529	78.3346	78.367	78.4128	83.9913	92.103	82.4969	83.3211	77.7975	88.0727	71.2218	69.2229	72.6587	72.3874	77.1966	85.7468	68.7695	84.2096	80.2834	82.3375	74.5223	88.9669	79.6033	77.9488	86.2053	74.9706	73.9577	74.0965	83.8019	78.9372	77.7127	82.1461	78.0277	60.6992	82.7061	88.6828	61.7746	91.7312	88.0445	87.7541	70.2532	67.8428	68.3407	89.7603	89.9049	89.6807	72.1712
AP1S2	65.6029	66.7681	66.8651	59.464	60.724	64.257	66.2744	57.7002	60.1145	64.8573	76.1861	59.3575	64.3965	63.9229	64.3463	61.8702	67.3248	62.1344	66.9217	64.8856	65.0949	63.8682	66.5589	65.583	65.448	62.6517	65.0072	64.8004	65.3996	65.0529	64.0712	57.6674	57.841	63.782	65.2746	103.003	46.2886	42.5128	100.061	54.7722	53.5975	52.6485	89.6758	89.9375	90.4476	42.3053	42.3372	44.7121	65.615
AP2A1	77.5753	77.6236	76.0606	75.4454	75.266	74.2964	76.8646	79.3714	76.9401	77.8971	75.1452	74.0835	77.9793	75.1125	74.9289	72.4815	74.764	72.8266	86.3425	93.211	70.8078	66.2022	76.7714	90.8855	73.9352	72.7901	71.8458	73.5088	71.4317	71.6703	70.4571	71.3059	71.2481	79.7846	73.8587	65.8183	76.3401	82.0527	72.1957	78.0615	78.2342	76.4173	68.7922	66.4176	68.2096	83.854	84.0388	80.8275	70.4691
AP2A2	71.2669	71.2622	69.9319	73.0287	73.0067	66.5143	73.633	71.9322	74.8066	69.5467	68.5173	72.1958	72.9504	69.863	69.9861	66.9172	71.873	66.0842	43.2537	82.031	70.5507	65.9407	51.8667	87.1882	77.5985	66.1417	72.6278	63.7425	77.0466	66.0756	74.9864	74.4162	73.2883	72.4954	80.0997	70.1371	66.8074	68.4969	64.8573	75.4542	74.5088	73.3636	68.1125	64.6636	66.0863	74.8896	72.721	72.4574	70.4355
AP2B1	97.8698	97.7886	97.7607	98.5706	98.4017	98.6028	98.1547	97.7849	98.1547	97.8209	95.9737	97.3539	98.623	97.4907	97.4483	96.4053	97.0576	96.1642	79.179	106.809	95.7372	98.499	89.4851	108.007	91.4342	98.415	97.2283	94.0469	98.5764	91.8957	101.033	108.007	107.931	84.0855	94.8695	92.1061	96.0616	98.7706	95.9737	99.1575	99.1309	97.876	97.1162	94.9837	94.2344	98.2115	97.1212	99.0755	96.6194
AP2M1	104.095	104.091	104.085	103.747	103.691	104.029	103.601	103.375	103.947	103.49	102.648	103.138	102.905	103.714	103.473	102.565	103.02	101.741	31.1863	109.405	118.152	109.734	88.5986	111.675	114.713	120.124	113.709	81.7903	117.046	115.163	118.152	115.163	116.176	117.302	109.333	102	101.721	101.848	100.156	105.452	105.42	105.314	102.112	102.209	101.075	104.312	102.902	102.672	103.114
AP2S1	95.6157	95.6787	95.5048	93.8377	93.8013	94.1395	98.7153	98.3679	96.3488	97.1547	91.8598	95.7281	91.2775	93.7387	93.3304	91.2644	92.9966	84.2821	57.2649	103.527	90.0785	95.4483	58.2396	101.489	99.7744	91.7372	100.021	73.4505	100.888	99.273	100.292	98.7117	97.5113	102.902	100.583	89.3271	94.7558	94.8648	89.9375	95.3701	95.5048	95.2762	85.5041	81.0691	89.3054	102.901	100.255	96.0185	86.7475
AP3B1	89.4344	89.4499	90.5832	84.2096	86.0222	88.9356	80.1054	84.8372	81.9047	86.4377	87.4192	84.3217	91.6417	87.7296	89.9266	89.2599	91.0077	91.4342	66.8984	93.1111	84.5255	90.7782	88.5041	87.3423	89.4545	80.1402	89.7304	81.7082	91.7123	81.5587	83.1647	98.6221	98.6126	76.9884	87.9106	90.0874	89.6727	88.2396	87.187	76.5945	87.5335	88.6247	84.2821	84.9655	83.5459	87.935	86.8208	90.4895	78.3717
AP3B2	39.5464	40.4532	40.4729	35.5395	35.9972	40.3148	51.7135	35.5871	43.2144	34.4626	42.7661	39.8103	32.339	49.2177	36.0741	39.4146	28.8106	45.2967	35.9107	50.0957	37.7091	38.6833	40.5582	43.409	41.409	35.0156	45.042	36.269	39.4146	40.7244	36.2292	36.1993	36.1735	52.057	40.2399	44.54	38.9578	38.8805	43.243	38.7605	35.5858	38.687	43.0362	41.8126	40.8988	39.7263	39.1935	40.5427	40.7447
AP3D1	98.4017	97.265	97.1162	96.7097	96.5965	94.6602	96.9286	96.6998	97.0011	96.8081	96.1455	95.2762	97.4887	96.5757	96.3838	94.3746	94.9832	92.6983	86.4215	95.6598	93.977	97.7958	88.7384	95.009	97.6727	98.9863	96.6205	89.6804	98.9685	98.3715	97.1642	94.1774	94.1522	99.1537	97.3539	93.6604	95.5706	95.5513	95.4165	95.9665	97.2283	95.9183	93.9671	90.3553	94.6395	98.635	97.4544	97.3129	96.2779
AP3M1	86.6171	88.1021	87.9699	85.9359	83.4824	88.7381	82.4068	87.1839	82.5604	91.1703	80.4461	86.8282	88.4737	87.187	88.1962	86.0222	86.4658	83.9939	79.5274	79.8005	87.3567	80.3771	98.037	80.2427	88.0105	89.2609	83.3815	95.4321	83.9299	81.3401	86.4375	88.9915	88.9915	76.8299	84.9047	92.4379	83.6259	82.0504	88.2926	82.344	84.2058	83.9855	85.4112	86.1587	88.0445	82.6876	84.6604	84.3217	87.8249
AP3M2	73.0067	73.0276	71.8381	71.4317	70.1529	72.3836	68.3064	71.6214	65.448	88.6576	65.5098	83.6641	59.9309	69.5621	71.9621	69.3645	69.3027	78.7819	82.6566	59.6647	74.373	62.8632	73.1179	68.1644	76.5923	74.0265	70.676	55.1365	71.4814	72.7775	75.266	81.5533	82.7353	63.8904	76.3895	71.5422	75.6417	75.6233	69.2905	71.2896	72.6514	64.9395	64.9787	72.0067	70.0375	72.2383	72.3233	74.3354	66.5143
AP3S1	93.3478	93.3934	93.211	90.0785	91.2809	92.8345	88.4151	85.2085	88.4344	90.7024	93.8105	92.7143	89.4499	91.9976	92.7593	94.3313	94.9438	94.09	94.8695	87.6734	92.1256	90.3903	94.4796	88.0958	91.4554	91.4102	91.5911	94.0674	89.2914	89.6804	91.1668	91.4102	91.1579	88.3367	91.3026	89.6703	91.5417	91.478	89.3012	92.0218	92.0139	91.9378	91.3593	91.4577	89.3846	90.2307	89.1592	93.7404	91.7918
AP3S2	78.0434	78.1002	79.2953	71.0625	69.8148	78.6569	77.6505	77.2082	75.0645	75.8418	75.9293	74.7835	72.015	74.6525	74.4542	73.1179	74.3131	75.5761	70.9225	78.6569	76.9178	74.7598	60.4982	80.2858	81.9461	78.7389	76.25	64.7361	75.7316	77.463	77.675	71.0823	69.8748	79.4357	81.6048	74.1238	70.5533	71.6703	80.7202	76.2996	76.5826	75.0135	80.7495	75.687	80.3905	69.9896	71.3394	70.0358	78.3235
AP4B1	64.0053	64.0363	64.1453	69.172	69.0053	62.7121	65.896	63.2757	64.7213	70.8638	60.0864	68.4375	53.9213	68.503	73.351	64.7622	65.7803	65.0163	69.4491	60.3404	64.7365	64.6095	72.6631	65.3106	67.462	67.2546	51.873	64.614	70.9814	64.7365	67.2557	63.4447	63.5582	66.4479	68.7959	61.5681	67.8656	66.7714	58.819	66.6839	68.1735	68.2617	62.9266	60.577	63.7425	66.9604	65.9407	68.521	63.2168
AP4E1	58.0306	56.6213	59.3798	63.3354	63.2621	64.2788	55.4407	52.0596	60.1384	57.5474	63.1599	59.3798	69.8221	67.4403	64.3675	67.5115	61.7817	54.5665	65.2536	58.1099	63.6795	63.4758	71.5804	54.712	54.0949	58.4125	50.5885	73.0773	62.8284	61.5754	60.0983	62.1015	63.4841	61.0782	56.0591	57.2044	70.3189	66.4176	53.5413	60.5881	59.1569	60.661	57.0664	58.4716	55.002	63.209	63.3225	65.3648	58.4053
AP4M1	59.362	59.3092	59.3973	62.1231	60.7515	56.6264	65.583	69.4993	62.0031	61.7534	57.1107	58.5782	54.673	56.7274	59.0407	61.0389	59.6647	52.5499	32.492	70.7455	60.6784	70.7913	32.4748	64.9629	59.985	70.8571	55.0386	37.528	77.9116	68.2615	68.3407	67.6622	70.4931	61.9329	65.6571	52.3016	65.1162	66.2664	50.1118	62.8946	61.7122	61.7534	57.7245	63.0448	51.2977	62.6121	61.6033	60.209	57.4335
AP4S1	40.4729	38.7845	40.5849	38.9584	39.1935	38.1344	41.5591	40.0072	36.511	44.3061	41.1856	39.547	40.1091	38.9052	39.1352	46.9307	38.3337	37.7236	50.795	44.3399	43.1032	37.2284	33.1492	41.4889	39.4886	39.5254	34.9084	43.5861	39.6025	43.2559	45.0029	38.7054	39.3749	38.055	42.0376	40.4532	45.1899	43.1795	36.1355	41.0886	39.8417	40.1517	47.1517	43.6049	44.4255	37.7236	38.7222	38.0205	57.1497
AP5M1	78.3764	78.4886	78.3717	78.9053	80.1088	85.5685	73.9082	74.5167	77.7802	74.533	73.5646	74.7623	81.4702	86.4875	81.1387	86.8193	87.3048	81.9981	83.4614	79.4867	83.7291	80.0311	79.1559	77.7424	81.4298	79.7846	77.4923	75.4067	76.7854	77.0213	78.6721	87.2779	85.9076	67.6184	78.4315	74.486	86.1837	84.4422	70.3621	80.0077	79.9697	81.2543	74.6912	76.3282	76.6728	80.7754	80.9252	82.146	75.2177
AP5Z1	53.774	52.3652	52.5969	60.6784	60.6106	55.0077	61.5328	59.8299	61.0782	55.6192	51.5638	57.8627	56.4373	57.195	55.7525	52.6225	58.8742	48.6252	53.586	59.4402	47.9776	52.2754	69.318	58.7225	59.2632	58.8051	53.4112	61.5097	56.8939	58.1612	51.6891	49.6478	49.6422	58.9273	63.0035	48.4203	57.8038	59.2396	54.1182	57.0015	59.8713	60.0493	45.2208	43.754	46.5723	68.0796	68.1619	65.6934	52.0583
APAF1	57.2411	58.7667	58.7624	54.858	56.2583	59.837	48.0464	53.9213	52.2804	58.3182	52.5569	59.0161	64.0582	59.9497	60.6276	61.6033	58.8885	67.5082	68.7909	47.2515	68.2432	53.9502	71.0823	54.377	55.9083	60.4523	64.2686	69.178	57.3125	47.6639	50.9708	61.6918	61.8787	51.327	48.9634	57.9818	60.3033	60.5445	57.9314	58.4716	58.5125	54.0141	60.6131	60.8683	61.6598	53.4407	54.7078	54.659	59.0161
APBA2	47.3066	48.7655	47.4702	44.5357	44.7095	49.1946	44.9167	42.0175	44.5966	66.0176	49.8847	46.454	49.5026	52.8914	52.7011	49.8469	41.862	38.2161	54.1923	49.5157	40.0771	43.8489	52.471	43.972	50.2627	40.1492	52.8159	49.1172	44.9461	41.075	41.8346	59.4507	60.8487	47.9858	50.2877	50.4951	48.5365	48.487	45.831	47.7775	47.4663	47.9464	53.4531	53.4754	53.9378	42.4205	44.1171	44.1341	45.3225
APBA3	53.5327	54.7925	52.488	51.789	51.8111	50.423	59.4715	56.7217	57.9818	53.9202	48.9548	54.9461	44.1796	54.2844	56.4378	53.327	53.7603	44.7375	51.6069	60.9194	45.6455	44.471	58.3887	59.0066	48.7681	61.7534	48.9634	56.7098	46.8029	59.7227	50.7866	49.8876	49.9108	64.8815	47.684	48.7757	52.1984	54.5448	47.4702	55.0546	57.579	57.7556	45.3367	50.9445	45.5194	61.3323	59.0242	55.251	45.7931
APBB1	47.7561	46.5243	45.32	44.8849	44.084	45.8327	48.4162	49.8428	52.712	51.5307	44.3386	46.488	51.1064	47.1536	44.6157	42.4522	41.891	42.0546	38.9085	55.5577	44.273	42.749	44.4214	50.4193	46.8636	45.4889	47.9597	42.0546	54.1182	49.1946	46.1717	43.256	44.2538	57.3664	46.8684	52.2804	42.5932	44.6672	53.3777	44.9167	44.4775	46.0104	53.8329	55.9591	57.8591	40.6671	42.0044	39.463	49.7311
APBB2	73.7397	72.5539	73.7853	69.8237	69.7184	66.6347	63.5936	66.3939	69.9946	72.9737	74.2794	69.6425	75.2402	70.9912	70.9765	72.726	71.7716	71.0039	69.7585	65.6925	67.6328	68.8999	66.4628	69.2061	73.8184	73.8142	76.3501	78.8299	68.7909	67.5163	67.5972	74.5375	73.4483	69.3807	71.5456	78.4898	70.2456	71.3268	72.8004	65.0163	67.5232	69.1089	76.1022	75.1327	74.4493	65.6713	63.7611	65.7609	74.4762
APBB3	47.0295	47.2096	48.5179	44.3512	44.472	46.4712	49.9574	47.6994	53.0043	50.9718	40.1976	45.4775	49.9499	49.8311	44.8926	44.6024	41.2867	51.513	45.3925	52.8346	40.4255	42.3133	53.121	50.8772	48.4162	48.3554	43.0962	40.7244	44.4255	47.0957	44.4387	50.6761	45.2017	60.1156	51.8629	45.3367	49.8464	50.0483	44.2776	47.9388	47.6994	48.1941	47.4424	48.6632	42.8428	50.0483	49.1946	46.3877	44.3512
APC	54.2922	53.1118	55.7777	52.3016	53.5061	54.5376	43.7294	43.8469	48.0281	41.8902	65.0423	45.1392	61.9339	57.4699	54.7618	70.1529	62.7498	64.3553	67.0652	50.2125	52.6484	56.2228	65.6147	49.9016	54.5572	52.0197	58.8954	62.8221	52.3571	52.2018	49.4827	55.1191	54.227	45.2529	54.5984	54.9687	56.3296	55.0639	51.789	54.5974	54.4348	55.9104	65.166	64.4524	64.7936	45.3454	45.525	45.5333	68.2432
APCDD1	37.4959	39.1406	37.6523	43.471	46.9175	51.2977	54.9461	32.4259	44.1032	44.3386	34.9944	45.7152	52.3777	58.307	46.1109	37.5872	40.6768	36.8717	49.3325	63.2031	40.698	44.4775	42.2425	54.3376	41.6164	37.9489	44.4141	38.6833	40.2493	39.3713	39.9346	45.6908	47.711	38.8637	38.2581	72.1636	36.7713	39.5663	40.8988	39.3749	42.2722	39.4004	47.6994	48.9674	50.2228	39.0221	41.0518	40.5399	36.1686
APEH	93.1336	93.1684	93.0099	91.1707	91.1	91.4032	95.7049	95.5211	92.2685	91.8537	91.2238	89.0646	88.0527	91.8897	90.2528	86.8889	91.2924	91.6139	41.6458	99.782	87.6724	99.998	44.084	96.1782	94.4476	95.5562	97.7958	77.7802	99.9892	102.901	100.438	94.1879	95.3488	109.161	97.3762	89.6498	91.49	91.4577	87.8789	90.7782	93.376	91.8992	90.198	90.4334	92.2083	90.478	90.6475	90.3623	91.4554
APEX1	110.528	110.528	110.528	110.224	110.269	110.513	110.269	110.007	110.528	110.269	107.725	109.556	109.424	110.823	110.219	108.832	109.54	107.231	105.415	104.793	109.161	112.25	103.593	105.741	112.25	111.575	108.105	103.354	109.54	110.726	107.285	112.224	112.183	105.856	107.686	105.573	110.219	110.269	106.352	110.594	110.513	110.513	107.068	107.231	108.007	108.823	108.964	108.964	109.424
APEX2	76.877	76.8733	76.8374	76.0497	77.4779	77.6739	89.4871	89.2531	83.4191	81.1827	66.9979	93.6657	66.372	78.6302	74.3538	68.4203	68.3301	66.1779	64.5967	85.2996	66.2327	85.3708	87.2209	79.2649	76.2996	72.6413	78.0488	80.2427	75.8221	73.7523	72.7308	72.2985	74.5746	80.7394	77.5135	68.4635	76.3282	77.8448	68.632	86.1837	79.5132	80.7783	66.0621	62.9472	65.5277	88.3763	88.4587	88.2981	70.5903
APH1A	93.452	93.5584	93.3742	91.5585	91.4271	93.0704	96.4079	98.4902	95.4036	96.3609	87.1919	93.4059	90.1681	91.4577	92.164	86.3848	89.5443	84.5736	50.579	98.8967	95.3168	89.7304	104.5	94.0696	93.4152	96.7308	93.5153	95.7899	87.563	91.4342	85.3708	91.8787	93.0904	93.5353	93.1931	88.6409	88.1402	91.6679	89.4499	95.7671	94.9201	92.103	89.4871	89.8212	91.5885	92.2403	92.2973	92.0317	89.6219
APH1B	51.6662	52.723	53.0362	37.4039	39.201	43.957	38.0414	49.0616	36.4747	48.5603	59.7777	38.7845	47.6639	41.3941	47.2927	49.1948	48.3735	58.8139	57.4054	47.005	45.5817	40.1645	54.3743	38.2527	46.3178	46.3114	48.789	49.7855	49.1618	53.2991	48.2359	39.8544	39.844	52.1521	44.3035	73.4374	38.055	38.0108	75.8174	37.8744	37.5722	37.7008	70.9873	70.1294	70.4819	30.8476	30.7547	30.7352	54.0987
API5	99.727	99.7305	99.6894	98.4599	99.4458	99.6703	97.1698	96.9095	98.6288	99.2465	100.654	97.8269	99.9282	99.2948	97.8209	99.1546	98.6412	100.021	106.079	99.879	101.641	92.115	96.1859	100.44	99.9953	87.0557	102.731	92.257	92.0139	97.2948	97.3539	107.258	107.068	89.9981	100.796	100.24	97.6621	96.5389	100.835	98.4599	97.0859	98.2457	100.379	100.477	99.7518	95.7377	95.8805	97.7886	99.607
APIP	71.8458	70.6376	71.8664	70.2937	70.2173	77.7127	66.3442	74.8327	72.8834	71.2897	74.9371	70.4639	63.4044	74.9352	73.6895	74.3958	67.4027	73.7388	79.5897	67.6789	74.0753	70.0936	82.0924	66.4813	69.0144	72.5326	64.9214	82.8787	68.6828	70.3687	72.6394	72.2127	72.105	64.6734	71.4348	65.722	72.7462	72.6794	69.9059	72.876	73.0873	74.0515	76.7422	75.6841	77.463	65.1424	65.2337	66.2075	72.0295
APLF	35.8316	37.4975	36.8717	31.4939	30.8887	35.1662	30.0065	31.3428	35.6569	31.4074	43.6313	29.4962	57.6957	28.7816	29.6787	33.0186	33.0341	40.7862	36.5777	37.4463	35.0656	35.1639	41.1375	36.511	34.8116	34.7639	36.8655	36.091	34.8816	35.0203	34.9944	36.0592	35.9232	37.5538	35.3238	50.3038	28.4615	29.7227	43.921	27.9029	26.9322	30.5136	40.9066	41.7335	41.5752	32.056	32.2116	31.9651	42.196
APLN	44.9858	47.6128	47.7662	19.7925	16.4059	33.2197	37.2229	33.1993	35.6077	37.6523	35.7449	37.199	36.4225	35.5902	42.2043	35.7632	38.2557	34.9318	45.2795	38.9062	34.2088	35.153	45.3746	36.4396	37.2816	34.7385	37.5872	42.2043	34.8392	33.2605	32.056	36.0341	36.6973	35.078	36.4225	44.9294	29.7227	34.4046	42.7814	33.256	32.7005	33.9807	59.3973	62.1344	49.3433	21.0296	20.7259	20.4112	37.0518
APLNR	31.3428	30.9466	31.2547	52.6275	61.8167	86.1732	74.1189	43.912	78.0891	39.6057	14.7889	59.2795	73.4813	71.4802	20.7259	37.8936	19.7925	66.4379	44.4598	42.8956	30.7006	61.5142	37.2816	33.0186	82.1125	31.2547	55.9591	32.6202	42.5932	30.9085	29.9235	113.045	106.596	42.5285	38.1204	74.4651	37.0556	39.0104	84.3023	36.2542	36.6286	35.7395	35.5395	39.0153	42.3053	61.6033	56.7217	55.4407	45.572
APLP1	47.9792	50.3786	49.4795	54.4267	53.2468	53.0873	51.7522	54.9687	45.3557	59.5881	57.841	49.6437	51.8111	45.4942	46.5183	47.2515	57.9138	57.9818	54.659	72.261	51.4015	46.194	49.4223	67.6897	45.8603	46.0104	54.4645	47.148	54.5418	49.7195	42.724	52.6422	49.5307	51.9109	51.8563	48.44	54.2647	54.2977	47.2582	54.826	54.6631	52.7143	40.6769	47.3357	42.0867	62.3378	64.6671	58.7689	44.8849
APLP2	103.452	103.469	103.445	103.114	103.101	103.324	102.876	102.801	103.02	104.278	101.793	102.454	104.84	102.939	101.07	101.729	100.624	102.454	101.705	98.9056	101.689	102.636	102.905	99.4384	105.624	102.541	104.091	93.4059	103.778	100.44	101.793	103.585	103.351	101.793	103.346	100.97	102.235	102.312	101.712	103.836	102.696	102.601	101.096	100.018	101.516	103.13	103.324	103.02	101.793
APOA2	21.3686	23.0451	13.7798	49.9499	48.9095	60.641	27.3972	12.5727	51.8395	15.8956	46.194	22.7549	88.61	41.2241	23.521	39.7251	14.7889	79.9931	34.1442	35.7335	33.0666	56.7999	34.0923	34.3483	50.4193	33.0341	69.9429	34.4594	40.5749	33.1974	33.0151	34.4286	34.1219	34.1804	33.2769	65.9814	8.79247	45.3124	79.6827	8.79247	8.79247	8.79247	40.2696	40.9644	36.0431	38.8515	38.9589	39.0466	32.0533
APOBEC3B	52.0051	53.3291	52.2177	35.9232	33.1974	43.2343	42.6799	76.0493	44.4775	61.2129	56.6104	48.4931	42.1822	44.5999	26.6649	31.0517	21.912	54.4681	61.7122	53.5144	36.5632	45.6545	48.9995	32.5733	64.9304	23.521	50.4097	49.1001	52.7708	56.0591	63.5399	30.2613	34.7532	31.4746	54.9105	87.4525	28.6058	28.4699	99.8326	28.3223	27.2067	27.4379	52.5092	52.3443	47.3066	41.9534	42.5239	38.7305	39.1479
APOBEC3C	68.977	68.9469	69.0144	61.2674	61.3308	66.9969	70.0252	76.7854	71.1471	64.4103	69.7184	69.6789	66.1403	59.6997	58.0971	61.2244	62.1918	64.8768	63.3561	79.8086	61.5499	61.2674	55.3311	72.4454	65.3366	66.1766	70.2835	63.7872	68.6835	68.9682	66.2664	60.0249	60.1384	69.2944	67.5943	74.0648	59.829	57.6366	79.235	65.375	63.3412	63.209	64.8008	64.9802	58.1719	68.0754	68.1133	66.7162	63.7641
APOBEC3D	55.0825	55.0434	55.2991	51.0904	48.5971	58.0206	61.2244	65.3127	54.5244	51.1918	72.2044	50.5895	62.7662	52.3035	34.1802	45.8671	45.0824	64.943	53.4649	53.9213	53.8329	51.1995	67.8029	53.9915	51.7881	61.3323	50.795	56.1452	59.2837	51.9132	52.723	51.6662	52.7411	53.1118	51.8319	44.4345	56.3923	57.8693	50.6193	56.9293	58.3887	58.5226	42.524	37.4265	40.5296	71.5492	71.6381	71.4879	46.2735
APOBEC3F	49.6437	51.0261	51.2253	47.9776	46.9646	54.7546	53.1618	56.3923	48.1461	46.6512	65.2188	51.2635	56.766	49.494	42.5321	42.4205	43.4918	58.2411	53.8072	55.134	47.0025	46.5442	64.6059	52.0827	53.4205	49.7603	45.2208	60.3404	49.2221	49.9913	49.5014	47.6358	48.9393	46.4746	49.9252	38.7216	52.7496	48.4563	48.2743	62.0823	58.2554	54.7359	42.6996	38.7703	41.3489	65.5392	63.5368	59.7279	39.2097
APOC1	78.7517	80.4219	78.7706	82.3101	82.1285	87.4798	91.2556	85.856	96.1784	71.4584	93.0423	72.9357	117.302	85.6385	56.3776	71.4319	60.5926	79.9548	74.7435	90.2835	77.5601	74.1317	80.0397	94.2374	88.61	68.1125	86.2472	72.7001	68.0415	70.8638	74.36	90.8855	89.6078	90.1058	85.9317	73.4483	83.9855	84.1834	77.1501	82.6563	82.5729	82.5164	60.3469	66.6839	65.7296	97.1138	97.1138	95.8637	61.7091
APOD	8.79247	8.79247	8.79247	77.4262	77.2399	48.7689	34.6497	34.3794	32.6695	34.3128	39.6604	38.9052	38.2399	34.7472	36.6661	34.1239	34.9185	34.0849	35.6077	41.8551	35.0329	34.3293	35.5395	44.2748	34.7755	34.7532	34.6	36.0592	34.8439	35.0152	34.9318	36.0431	35.9182	35.9972	35.2867	34.7254	42.4054	35.9469	34.1802	36.091	35.5902	33.4805	30.5714	30.5856	30.3068	44.9945	45.1945	44.3833	31.3428
APOE	96.2342	96.4079	96.1392	95.6906	95.5513	95.816	95.3892	97.3129	97.6157	93.9987	97.8978	88.5074	106.544	91.4554	85.6683	93.732	95.5841	97.0044	68.1857	97.4824	95.9141	102.18	70.4691	100.036	94.097	105.051	97.4793	81.4298	104.899	105.485	105.741	84.3023	86.2769	104.164	95.0166	90.0516	96.6205	96.6998	91.8433	95.957	96.1644	95.8912	93.168	93.3584	93.8646	95.7315	95.8645	95.6818	91.3271
APOLD1	32.8192	31.739	35.9318	30.5714	30.842	36.846	29.8524	33.256	25.3531	37.6776	35.7491	33.6533	36.4668	30.1063	29.5874	33.0114	34.0347	42.3886	34.2971	35.9182	33.2746	32.6352	34.2971	34.5703	33.1332	33.1492	33.7779	34.6329	33.0855	33.4805	33.1993	45.2995	34.2925	34.4154	33.5547	38.7479	33.0043	32.7005	34.8073	32.6114	31.801	32.2363	37.2263	37.2833	37.7689	34.2971	34.3186	34.3186	31.6268
APOM	38.2885	38.2885	36.969	31.6268	30.9746	34.5989	37.5791	38.8431	35.153	35.2895	37.7258	36.7496	60.724	29.1591	30.056	30.9552	28.8933	32.5876	30.8138	46.5183	27.1228	38.408	27.9374	40.092	37.2229	37.4154	36.7504	35.9519	39.1976	39.7251	38.8515	31.6875	31.3999	42.2923	38.6235	51.1211	29.2713	29.0039	47.4663	28.754	27.6771	28.172	35.4946	44.022	45.5547	33.0186	35.6077	31.0383	38.5414
APOO	86.2929	86.324	87.7204	83.26	82.9409	87.1973	86.567	86.2929	84.9447	87.563	87.258	87.3401	84.5926	86.1787	78.0402	78.7273	86.8995	86.3051	90.3901	91.0327	90.1195	72.5859	74.2794	93.9106	82.1294	72.7538	78.1597	73.4723	94.1801	97.0257	86.7382	81.4101	84.5926	72.7061	95.2179	88.0727	79.9453	79.9548	87.5633	85.1362	86.7945	84.8917	88.9607	89.2752	91.0271	77.8166	79.2896	78.9451	86.4549
APOOL	58.4125	58.4255	58.4255	62.5662	63.5992	65.6934	58.8488	61.0346	59.7365	59.464	64.8768	67.1876	82.9158	62.466	24.8989	65.9169	61.5097	78.0827	77.472	57.6833	71.1594	57.7807	78.7273	60.6243	59.8424	48.9634	64.3553	75.011	50.5168	45.2625	54.5376	65.0613	63.0713	55.9255	63.5191	62.1084	58.2377	54.673	59.4497	61.6881	65.0864	70.3909	52.6275	55.9108	54.2188	66.4283	66.5143	67.8173	62.6192
APP	97.3653	97.439	97.3365	96.8505	96.7837	96.9613	96.77	96.5562	96.8868	96.7421	96.031	96.2264	97.439	96.4782	96.1894	95.4128	95.8298	95.2168	97.7097	93.5584	97.3539	96.77	98.5224	94.2179	96.7594	95.728	96.8505	98.288	93.3562	91.4912	94.4476	96.7308	96.6544	92.5641	96.5266	96.1713	90.9885	93.3425	98.0469	97.4824	98.6809	97.2948	107.573	105.42	106.023	85.9359	86.1587	87.2209	96.8175
APPBP2	54.9874	54.9596	56.7417	52.899	51.9639	52.7199	47.2235	54.2318	49.3843	66.0171	50.9718	48.6821	71.1826	55.0535	48.0464	53.121	53.3942	60.9335	71.317	33.0734	51.9085	57.6487	72.1744	43.6592	57.2411	60.3615	57.6398	74.9352	53.8003	48.8985	48.3735	60.4654	56.7483	44.4563	52.1659	62.6217	50.9752	52.1659	65.896	51.3494	51.3756	51.4148	60.8683	61.208	59.1261	48.7626	49.8308	49.0252	64.5664
APPL1	83.578	83.5879	83.1594	75.5808	76.8236	78.4642	68.7922	70.8725	77.5985	73.2817	91.0327	74.6743	84.8878	80.0311	80.9116	84.9346	83.8219	87.8106	80.7129	67.5144	73.8687	82.8534	88.1987	71.1426	86.4846	81.0414	90.5894	94.1522	73.2763	78.5276	80.1402	78.3764	79.6099	65.4456	88.8068	79.1141	80.7583	82.1476	82.2652	78.1588	76.8637	75.2275	79.1012	84.1834	84.8878	74.5771	76.0146	75.6395	79.8005
APPL2	65.5064	66.6915	66.7392	52.8349	50.8307	57.9138	53.4838	60.4654	58.0306	70.3339	64.5664	59.7365	73.8587	56.5503	51.894	50.0483	55.8161	70.8445	47.5933	64.6734	63.716	65.7313	42.579	70.0126	68.7291	60.9335	71.4071	42.9017	74.3277	59.0066	56.2324	66.6305	70.8525	43.0993	62.7238	68.093	56.0957	54.0242	63.3787	60.7321	59.3073	62.0464	65.3996	62.2284	64.9384	55.4385	54.7524	55.8455	63.9624
APRT	94.2344	94.3111	94.093	90.9827	90.8855	92.4101	97.8269	96.3609	94.4454	92.6983	92.1941	88.7239	84.8495	95.2384	96.0436	87.8789	89.76	84.8878	83.0212	100.156	83.3778	93.8328	69.9706	95.4501	100.204	87.4501	91.4448	72.8546	94.687	98.7252	96.4782	80.6997	82.0099	105.479	102.516	90.2322	93.3428	92.0317	89.7643	92.5378	91.4113	91.2556	90.6073	90.8148	91.4052	92.0886	92.1256	90.6713	94.3313
APTX	75.282	75.3766	74.0753	74.6919	74.5167	78.7883	75.5423	80.9589	74.3579	79.2063	75.2233	80.7561	68.7365	75.2275	75.008	72.5326	73.7386	70.8032	62.9641	75.7714	80.6542	72.0211	70.0321	75.1039	79.9383	76.954	69.8221	70.7445	73.0016	75.5316	79.8664	78.0707	78.1214	77.7159	80.964	71.3206	74.3332	73.0998	73.6535	76.9151	78.643	76.877	78.0689	77.1154	76.1035	71.2481	72.5558	72.3296	74.4162
AQP11	36.969	40.2696	38.6405	38.7394	39.7128	39.26	38.687	40.6768	40.2988	42.2215	39.5615	41.075	45.2081	37.2263	37.3521	40.4532	38.9795	36.6413	39.0786	38.8656	40.2713	40.706	55.0639	40.8503	35.5497	37.4443	36.0431	44.88	40.6151	38.355	36.7504	45.2081	45.9638	32.5195	40.0253	33.0142	38.7125	40.3527	36.1228	47.65	44.8988	44.4345	34.3624	39.6604	31.2797	50.1725	49.3843	44.7114	37.0442
AQP3	52.7143	49.3825	53.0595	58.5078	57.195	55.5272	52.3571	53.6086	62.1728	51.1103	45.4992	49.3029	91.5418	50.0483	54.3753	49.28	49.7195	57.5598	45.5132	39.7546	52.5898	52.3692	97.0238	39.6798	48.5971	58.908	47.2846	88.2396	42.6526	55.4407	50.6193	58.8915	59.0992	84.8511	34.7532	29.983	69.4642	72.8085	40.9066	64.6145	57.0315	65.5622	35.6383	29.0494	29.9959	90.0755	90.2823	89.9981	42.1215
AQP5	36.511	38.8075	37.3885	22.7549	25.5097	22.5136	33.7091	31.2085	27.1677	33.256	37.4484	34.8073	30.1317	28.754	34.1239	28.4266	29.791	32.2874	36.1228	36.9812	30.8638	29.6787	33.8192	34.9318	30.6801	30.4891	30.2328	35.6852	37.0088	31.07	30.062	32.4384	32.1018	33.0734	32.0013	32.6036	31.8229	31.7484	32.6202	32.7988	31.9936	32.4259	38.3616	34.9485	31.293	36.5575	35.7536	29.5874	33.0431
AQR	90.4209	90.4209	91.6097	88.6913	88.4128	90.0134	87.818	88.8049	87.8666	90.1195	90.8019	87.2612	91.4271	89.9981	89.76	89.014	89.4871	87.5283	82.007	91.5911	89.6356	93.9345	88.0445	90.3129	92.4379	92.4101	90.3903	71.8972	90.2528	85.7842	82.6544	89.9363	89.8295	91.8111	89.8565	85.4575	92.2836	91.1579	87.5411	89.3552	84.9346	90.3042	88.819	89.1948	89.5796	87.6582	86.5843	88.9915	89.5288
AR	42.7652	42.0175	44.084	37.8299	38.8027	34.7385	41.6965	41.7237	35.8077	44.4293	57.6384	44.1036	33.0151	36.7509	47.65	44.9608	33.1929	32.4598	50.1043	34.5703	44.472	38.559	39.6029	43.2144	40.5626	48.2547	39.9622	42.2679	43.2559	42.1186	49.0443	29.7488	29.8343	48.3291	40.7798	42.4224	41.0691	41.1483	40.6286	40.7862	40.3856	40.6205	54.3297	55.3107	53.7243	31.4298	31.4074	31.2085	56.4604
ARAF	80.6157	80.706	79.031	82.5567	80.9249	79.8086	87.8192	87.459	86.3934	79.5024	76.8535	88.4782	82.5173	80.9712	79.1985	73.7523	76.1757	67.0652	65.6448	97.6621	74.2245	73.8184	72.978	96.0133	82.073	80.2292	80.7796	62.6387	81.118	77.5753	77.8017	81.3215	81.2208	86.3364	82.9903	72.5859	75.6569	78.4671	80.1054	82.9775	85.0127	86.4549	71.1462	70.3621	71.8463	89.4206	89.5964	88.0231	75.5552
ARAP1	62.9982	63.1606	63.209	63.2564	63.1714	63.1887	70.9225	62.7548	59.0407	64.1418	71.8027	59.6997	61.1358	65.011	62.2415	59.4671	61.9339	61.2129	53.1618	67.2731	53.2986	68.2685	60.1726	67.2788	58.8072	73.3811	58.0827	62.0644	66.9217	72.1826	66.9502	51.3661	52.3793	78.9554	62.4505	55.739	65.144	71.3059	54.5665	57.6026	67.4956	70.408	53.9231	52.6485	51.9977	74.1044	71.8642	70.5533	53.708
ARAP3	66.401	66.3763	66.4283	45.593	44.6424	54.826	64.4178	55.3861	59.1476	65.166	59.4402	57.192	40.6389	53.1805	61.2674	59.6386	58.3366	58.5034	57.1744	73.0998	44.5911	53.4127	66.4574	65.5532	58.2188	51.8319	58.5782	52.7662	52.1659	55.3419	51.6662	56.1181	57.744	62.466	60.3742	62.6968	61.4412	57.9138	62.4732	54.7359	51.4148	53.89	74.0156	75.4865	73.6336	46.1211	41.6736	42.3133	66.2744
ARC	43.5861	42.4971	45.5817	45.3328	45.3918	47.5933	44.88	43.9452	42.4527	47.961	44.2079	44.3929	45.7755	46.9851	53.8166	42.3848	50.1609	45.4054	37.6447	58.4344	46.9468	36.393	47.1162	64.7211	38.4676	47.4008	38.7479	41.7464	36.8655	52.1521	40.6508	55.0639	46.4882	66.9057	43.3372	51.0471	44.5999	46.5458	54.3143	45.6851	40.1645	42.7755	80.3599	79.2851	78.429	23.3627	24.5349	25.6056	53.4552
ARCN1	100	100	99.9729	98.7551	99.7305	99.8805	96.4869	97.3539	99.0155	99.6972	99.0496	99.3129	101.326	99.6894	99.5929	98.499	99.0155	100.461	81.8367	100.129	99.7287	96.9286	100.624	101.981	104.085	89.9266	104.5	93.7097	100.295	92.9966	95.5211	107.659	107.573	94.987	102.501	99.4774	96.728	98.1449	100.014	98.6412	99.6703	99.6621	98.5706	99.7518	99.068	98.2923	98.3919	98.1675	100.099
AREL1	75.4672	74.2839	75.4488	71.4348	72.404	73.805	73.7391	74.4152	73.6397	78.421	71.2075	75.8731	80.0728	74.4448	73.3811	69.883	66.8801	71.2774	70.8078	77.2717	72.866	74.6947	79.469	75.5316	72.4973	72.4439	67.2717	71.0867	74.4762	73.6138	67.3353	74.4072	76.9401	72.4574	73.6511	71.4319	72.1839	74.41	70.4472	74.4863	74.7564	75.5552	69.5067	68.3905	67.1889	77.4183	77.5601	77.2478	70.6558
ARF1	107.326	107.326	107.326	107.306	107.326	107.326	106.887	106.687	107.231	106.809	105.85	106.572	106.688	107.105	107.006	105.959	106.37	104.805	74.6274	106.462	111.575	113.741	93.7974	106.544	117.302	113.045	116.176	100.292	110.667	108.964	111.869	110.361	110.269	111.556	115.01	102.602	107.406	107.596	103.285	107.659	107.816	107.596	103.223	103.351	102.454	107.085	109.556	109.556	104.523
ARF3	102.606	102.624	102.602	102.369	102.304	102.422	102.209	101.994	102.447	102.024	101.04	101.616	102.77	102.17	101.793	100.859	101.272	100.44	91.7573	102.33	104.342	102.602	96.1796	101.749	107.068	101.046	102.696	83.6641	105.709	100.4	100.509	105.624	105.332	107.006	103.324	97.8878	102.485	102.6	99.6894	102.725	102.905	102.801	100.006	99.0866	99.4622	101.763	103.527	103.304	101.499
ARF4	104.49	104.391	104.346	104.147	104.047	104.346	104.091	103.747	104.5	103.836	101.516	103.525	104.5	104.147	103.835	102.768	103.452	101.994	105.252	99.273	103.391	102.984	105.314	99.782	102.905	102.951	103.183	105.116	101.554	102.243	102.422	102.876	102.725	99.7799	102.715	101.249	102.422	102.541	103.27	104.278	104.391	104.147	105.346	105.219	103.836	101.046	101.283	101.047	103.898
ARF5	95.4128	95.4346	95.2975	93.631	93.5596	94.9856	99.2948	101.04	99.4966	98.1217	91.4512	95.3701	96.6205	92.0569	84.8192	85.5376	87.5283	91.7236	61.5328	104.164	89.2795	99.1663	74.6155	96.3719	93.5153	93.3478	95.9021	74.99	105.85	106.37	101.884	90.8756	91.7636	100.509	95.5562	94.4348	93.8434	93.8434	93.8377	91.9507	93.3093	93.1463	92.605	92.7115	92.1227	94.1395	94.3425	93.9005	90.9489
ARF6	93.9005	92.5378	93.7533	94.5641	94.5048	94.6791	94.9856	94.6719	97.1642	89.7138	86.7801	91.7918	93.452	94.6719	94.3314	93.4151	94.0171	91.8433	90.0314	86.5843	93.601	96.2342	99.0496	85.856	92.8539	93.9671	94.3564	98.859	89.3822	93.4152	92.4569	93.8328	92.4339	89.6863	91.4342	88.8632	93.1684	93.1111	89.6219	94.9832	95.0766	94.841	90.5988	90.805	91.4032	93.2505	94.6798	94.3967	91.9976
ARFGAP1	79.8558	78.5888	78.4147	80.404	80.2414	82.0748	86.2053	80.9252	89.007	80.6316	71.8613	82.1125	78.0488	78.0434	83.073	74.5999	75.9796	74.9526	55.7755	82.0924	79.8004	78.9839	79.5274	79.0313	74.8968	92.7685	72.6642	71.1826	77.1501	87.4174	86.4384	77.087	78.5888	101.217	73.6939	77.8352	78.0555	77.9612	75.7252	80.9643	80.9427	82.3971	74.9273	74.1445	76.9975	82.4969	82.5973	80.9681	72.4151
ARFGAP2	79.9697	80.0999	78.483	80.5113	80.3535	79.2536	86.1928	83.9116	87.5635	82.031	79.1404	80.7129	71.3491	78.0111	78.8511	75.6521	77.3395	72.8656	44.7375	93.4587	72.3471	88.6127	63.5921	84.9013	80.9116	82.0214	81.0761	66.2666	94.5182	80.6542	82.3009	80.4461	80.3401	89.1406	82.1285	70.7091	80.2414	85.0071	69.6882	85.5685	83.5208	83.1809	74.8366	76.5454	76.8646	80.8518	81.1151	80.8409	77.0973
ARFGAP3	68.2721	68.3106	66.7245	66.5565	64.3463	71.792	57.6384	54.9067	65.9092	69.7711	68.7123	64.8125	80.1835	70.1195	64.0053	67.0934	64.7736	85.0245	71.7783	60.3441	68.9546	72.252	66.15	54.7359	71.3489	64.7365	75.9878	62.2672	65.0324	68.7291	71.2681	74.2925	74.2964	61.1719	70.1027	65.4665	66.1605	66.3497	68.1125	70.3534	67.6622	69.2505	62.449	64.8612	64.3526	70.5282	69.5326	70.5335	65.8911
ARFGEF1	93.2	94.5641	93.0898	96.031	95.9056	94.0586	79.7313	82.4492	81.2473	86.0096	103.593	83.577	95.8298	94.8801	98.1313	102.074	102.636	105.964	90.198	85.1798	94.9856	96.318	99.08	85.9789	94.177	95.2366	95.4905	96.6205	90.6595	91.0995	91.3991	96.2639	96.198	90.904	92.6983	96.8868	98.9685	95.3168	91.6922	92.177	87.3116	89.5964	91.4475	90.2823	90.8938	95.2179	94.3306	96.1782	90.1947
ARFGEF2	79.2063	79.442	80.7493	82.6743	82.4956	81.4285	74.7435	78.4272	76.0681	79.7286	82.4071	77.1616	92.7747	79.9697	80.8275	78.788	83.6641	80.3168	87.3658	72.9497	91.0245	86.567	80.5578	80.0598	80.0885	78.4733	82.975	78.4886	79.3372	77.0929	77.265	93.6177	92.1966	58.6365	75.6904	74.2083	85.4112	82.0102	79.4068	80.8803	80.8078	79.2136	73.5314	72.6744	73.2426	86.788	86.9789	88.0986	72.6642
ARFGEF3	60.4105	61.6202	60.3742	44.4345	45.593	52.3443	44.3929	55.7252	42.8931	35.0156	88.4242	52.8584	37.199	55.5015	61.5142	66.7892	62.2235	60.2111	61.9339	45.4451	54.694	62.3117	79.3714	44.2538	56.5247	61.1431	67.144	79.9832	60.4554	57.9087	54.9837	32.8583	35.8883	39.1954	55.1529	68.673	49.8742	46.4458	66.0241	55.8149	53.5785	42.579	71.703	73.0683	72.3476	40.3513	40.9974	41.1149	71.7275
ARFIP1	80.5131	79.0807	80.5363	76.8082	78.3259	81.1387	74.0623	75.9723	73.9352	74.753	82.7632	70.2876	83.1859	82.9909	78.4748	80.7202	81.0737	88.1962	84.9875	67.0679	82.9983	82.4101	77.1616	70.676	80.9427	82.0895	84.5926	83.9199	77.7889	76.5735	75.4932	83.2536	85.1362	70.9582	79.4867	71.9055	80.3905	83.073	74.2659	79.2649	80.6582	82.0143	74.1169	74.4155	72.579	82.7632	80.3112	86.1925	73.5763
ARFIP2	75.0425	75.0682	73.8133	75.6613	75.5068	72.0295	79.7846	78.0615	79.9806	78.0615	70.7551	75.4182	75.0819	72.8656	69.6861	71.5876	70.408	71.8609	70.2532	104.312	69.8406	64.1398	39.2503	103.138	63.5843	70.7117	64.3667	73.8207	74.0648	87.997	75.5068	72.7639	72.6238	87.9486	68.1735	64.7622	76.3455	77.8538	67.1969	79.5897	75.4865	77.954	69.6789	70.0573	72.7684	76.1022	77.6795	75.9549	70.998
ARFRP1	57.8038	56.3639	56.5388	60.6131	59.2715	58.9428	59.6647	59.2837	56.7417	58.978	55.6771	61.0782	61.3308	59.3575	61.3323	53.4383	58.4221	57.25	63.611	61.9782	57.8621	56.2324	44.7999	56.5455	59.5354	65.2987	56.1045	49.8311	63.3853	60.8506	60.7317	60.3469	58.0418	63.8786	59.1739	52.5727	64.4484	64.5958	45.6359	61.8787	61.9878	60.8046	53.0103	51.873	55.5804	63.829	63.8327	60.0994	52.8159
ARG2	81.9737	81.9853	81.9608	74.1963	72.9954	81.0853	84.3718	83.9555	79.8369	85.9317	91.7636	57.1728	83.9939	73.9843	74.9675	77.0569	71.4606	81.18	86.1928	77.5601	75.6417	79.1985	78.2509	79.3014	70.4814	78.856	75.1559	80.3112	82.5567	88.8049	84.9489	69.9706	71.129	78.367	76.2049	72.0225	80.5609	80.4664	75.4932	79.442	79.3714	80.685	89.0977	87.898	87.2464	69.2152	67.7545	70.4355	86.8208
ARGLU1	97.1795	98.4311	97.1212	95.5939	95.4587	96.7837	87.3497	88.3367	86.0167	98.2061	100.606	95.4454	110.667	93.4554	91.8115	93.3742	93.9447	118.152	96.0616	94.09	95.7688	97.2283	97.7958	93.545	98.415	96.1392	95.415	95.3168	92.5378	95.5706	93.6177	94.9206	95.9737	93.1016	96.8868	95.5467	95.0257	95.0944	95.9429	95.631	95.7377	96.5389	96.5389	96.6998	97.0115	94.3967	94.52	94.1082	98.8477
ARHGAP1	93.1931	91.8438	93.0661	92.4036	92.3544	88.775	93.6073	92.0139	93.678	90.9766	87.8763	91.7236	92.0697	92.1294	91.7622	90.9723	91.49	85.5928	86.7801	89.3562	87.9149	80.9322	96.2646	93.168	93.4744	89.7643	91.2289	94.8428	80.1511	89.2588	89.5753	93.1684	94.4181	93.6542	94.4509	78.3818	94.8695	94.9607	74.9352	95.4321	97.7849	96.3929	77.2594	80.4022	73.1684	102	100.961	100.722	88.3377
ARHGAP10	53.5975	52.2881	55.0584	61.9296	62.9809	61.6562	60.242	58.6278	62.5309	55.6774	39.0884	71.2774	63.0228	53.7382	66.0596	71.0384	63.8099	40.96	61.1893	52.1521	65.1573	56.0444	55.465	65.615	54.4348	69.1257	47.2583	60.2243	55.6537	51.0231	67.7782	58.8721	52.9595	64.7365	56.6128	53.2342	59.1725	63.0077	51.1103	58.6365	61.5142	63.7872	65.8304	64.9552	64.4948	51.8395	49.9913	52.0529	61.8002
ARHGAP11A	78.7706	78.9133	78.788	76.5825	78.0891	79.5836	70.5738	68.7012	75.266	72.3874	82.8131	72.6413	66.6394	85.1119	84.7606	89.6468	86.2258	85.4073	71.5492	54.5418	94.4512	90.019	48.9941	73.0499	82.548	85.9672	89.2856	86.1787	84.9793	80.8052	82.5248	91.0984	90.9387	50.243	88.5372	78.184	89.9313	84.4918	82.6208	73.4769	70.1823	68.7594	80.0493	80.5363	80.9589	73.0259	74.2964	75.1727	80.7583
ARHGAP12	76.0261	74.753	77.3897	74.0623	75.1452	78.203	66.5143	69.0164	70.7536	67.3907	81.8367	64.1829	85.6683	73.8079	78.7291	80.9116	84.6604	87.0557	80.8858	70.2956	80.998	85.1403	72.8201	75.5799	81.9047	73.7397	81.9608	69.948	73.458	72.4327	73.8272	84.3516	82.4346	55.2424	75.99	81.6419	85.6757	80.6542	80.8617	69.6789	63.5879	68.4194	77.783	78.0861	77.1722	71.0625	71.1298	74.373	75.4471
ARHGAP17	74.0132	75.2408	75.1327	75.788	75.703	73.505	80.3535	75.8081	77.7909	78.5391	71.3394	76.0146	69.4815	75.8832	78.367	72.0496	70.896	70.1823	80.1402	86.111	68.4068	68.0415	87.7349	83.0043	70.9641	70.721	65.448	87.3425	71.7094	74.192	69.5621	71.6265	72.6278	74.0588	69.7184	72.6119	70.0638	74.4863	74.9675	75.9308	76.0207	77.1188	82.2139	77.2178	77.5601	70.0625	67.4993	70.1294	82.775
ARHGAP18	51.4347	51.4148	51.6662	49.8469	51.075	48.367	36.393	51.4015	37.0518	49.6478	50.141	49.0843	71.5422	48.7655	47.2054	58.3887	62.0939	62.5469	77.3395	40.5648	68.2615	49.3029	55.8161	56.6943	49.9913	47.679	47.5933	67.5232	40.2988	41.7085	53.3777	48.9674	49.9578	42.012	46.5723	45.2392	58.7478	56.4888	45.8413	47.7963	51.3661	55.9255	44.8926	48.198	46.1373	55.6012	53.9231	57.1916	52.1332
ARHGAP19	85.5968	85.7953	85.6757	81.1917	81.0737	86.5964	80.9138	84.007	79.8896	89.8789	93.1463	82.1433	72.4963	80.7972	81.9853	79.8369	80.0311	93.2332	80.0118	78.9689	86.467	87.3794	81.1387	79.5941	83.9299	79.1559	92.164	77.9004	84.707	83.0617	79.4867	84.9346	86.7982	84.9655	83.5208	82.9013	79.4867	79.4103	83.9595	86.324	86.3425	84.3675	81.0896	81.7443	82.1461	80.6031	83.4451	86.5843	80.0999
ARHGAP21	74.1542	75.4865	74.1238	85.1403	86.8495	88.2558	69.8221	65.0324	75.8081	79.3628	85.5233	78.2114	88.7239	76.7422	85.4048	87.4355	89.3822	78.8015	82.1433	72.0818	85.9359	80.1033	70.2243	89.4331	78.74	86.2769	78.9484	81.1499	74.3332	77.1662	81.4292	88.7155	87.4215	63.4044	82.6334	89.3657	84.5131	84.6048	74.9027	74.5375	78.7856	71.4584	86.6691	86.9481	84.1834	73.0998	72.0402	74.0907	76.07
ARHGAP22	39.6109	38.0436	39.6604	40.5806	40.8346	38.1559	37.835	36.6413	37.8299	42.8501	39.4569	47.7797	33.3636	39.4886	46.9992	41.1237	46.8964	37.4959	34.2088	40.9584	49.0616	43.0029	22.5773	44.3035	31.2547	51.6662	29.9235	37.7916	56.6775	55.1973	49.0131	30.4891	35.9469	54.1524	40.0858	43.3064	37.7091	41.4079	42.9408	37.5946	40.5752	40.7447	43.4473	43.6313	44.4293	39.3989	39.463	39.4542	41.3546
ARHGAP23	65.8304	63.5026	64.7736	64.5141	64.6729	47.2927	67.0652	53.6649	71.2774	66.6115	48.131	71.0384	54.8784	65.4988	71.1032	69.7131	66.6915	39.9622	59.7206	56.0251	61.621	57.2188	65.4394	71.4269	61.9425	63.8699	57.2235	77.4923	60.7356	59.3211	60.5445	50.7838	51.9196	76.954	61.7186	61.9175	61.7122	64.0738	67.6994	56.0547	61.5649	61.5763	75.1125	69.7131	70.1294	52.1186	51.3174	52.3016	70.9582
ARHGAP26	56.6281	55.1821	55.4127	52.0326	52.1435	53.0103	43.178	48.9941	42.0448	47.2054	74.2185	50.4109	70.3477	49.8464	56.7006	62.3023	54.9079	60.0735	69.5067	51.0892	53.708	48.6223	64.0214	48.3598	54.1834	52.636	58.3955	61.1635	48.7708	52.8459	50.2634	53.742	53.8721	59.9517	54.1629	64.0576	59.2715	49.1243	64.116	48.3598	49.494	50.9718	68.8395	67.8131	66.6598	42.749	42.8051	45.3805	69.7711
ARHGAP27	42.9592	42.1376	42.2425	39.4542	38.2308	38.0205	40.8388	54.0458	41.6309	43.5861	39.2005	39.844	39.6588	37.5872	40.0683	40.8313	39.2898	41.9318	32.0013	45.601	42.079	39.368	45.4889	45.2726	41.3489	44.8926	40.0683	38.502	40.7463	47.1162	42.0867	37.6674	34.3293	55.3311	40.8353	42.8084	38.0505	39.6907	53.0014	38.7703	40.808	39.5464	39.7021	39.0992	40.2713	45.3391	44.7114	44.765	41.9621
ARHGAP28	43.2537	44.4061	44.4702	44.004	45.2247	53.1483	42.9662	35.9715	48.4447	47.0135	53.3291	17.1886	76.4173	49.7564	39.6798	50.0017	54.828	55.9524	35.1712	28.9461	44.9167	57.7013	24.6803	42.0896	47.7797	46.4978	66.5924	55.3311	50.4869	42.4214	52.0565	72.6631	63.0035	45.365	44.4351	89.4795	34.3293	34.3211	87.6415	34.2178	33.6141	33.8192	61.4517	65.2134	62.227	35.4946	35.5871	38.2581	67.9944
ARHGAP33	50.3786	49.2241	48.1966	55.5895	55.6537	54.1834	57.7389	54.0554	56.0444	53.2986	52.7011	46.1211	56.5869	51.757	55.9108	47.2583	52.111	51.9639	56.0882	60.8093	48.131	44.4084	58.2613	62.7349	49.7855	50.9445	49.8809	45.1945	47.8549	53.2871	46.9851	54.0674	54.1629	65.7255	54.4904	48.789	56.7966	57.0359	47.516	54.0674	53.9608	54.1923	49.0616	50.1118	44.1558	61.7819	55.6192	55.6771	53.219
ARHGAP35	82.5496	82.5729	82.5025	73.6024	73.5798	72.3495	78.4128	76.5216	78.5276	80.7205	79.2649	74.1816	82.3488	75.2708	80.5113	72.5661	74.8327	74.0209	82.3815	66.5817	76.9313	77.6258	74.0648	72.4798	81.9556	73.7853	80.6236	75.9015	80.9275	80.0397	80.4802	77.1834	75.7681	76.8664	80.1835	93.2469	72.579	71.5456	89.3565	71.595	71.8642	71.8509	87.4597	84.7058	85.3708	67.4636	69.0508	70.1811	91.8329
ARHGAP4	60.0249	58.5034	58.5101	43.3194	42.579	47.5128	51.3753	50.2898	48.6985	47.2927	68.2657	50.4921	51.4284	51.366	50.0133	50.2827	54.9596	49.4969	54.694	58.3743	45.4392	54.6664	55.4232	50.9879	50.8002	50.7152	45.8413	47.2096	64.2686	59.2989	50.4525	43.7131	43.5861	56.7274	54.3652	64.7736	51.894	49.9347	52.7986	46.6198	50.1675	49.1514	60.4372	64.3965	61.4412	46.194	42.947	41.7778	62.8298
ARHGAP42	72.9081	72.896	72.8773	73.4929	73.4959	76.035	57.4724	46.7432	71.3943	62.081	91.036	62.6968	89.2396	73.3116	75.5761	89.3305	82.2652	86.5074	72.015	63.9011	69.2711	72.4151	79.5896	72.4439	83.0071	67.5144	87.0557	88.0105	66.1779	73.685	75.0341	81.1194	82.459	51.9224	70.3107	62.5964	82.0895	80.5775	60.0493	79.5347	73.1945	76.3647	67.9847	68.4818	67.2613	77.5407	76.1861	78.7546	65.0163
ARHGAP45	64.8101	64.8125	63.8174	61.208	59.829	56.9511	58.7046	65.3598	58.3743	65.5344	65.7313	56.3639	56.2082	63.5183	66.959	60.0529	64.6593	61.7446	45.4905	61.8147	62.7548	63.8777	83.8826	62.6968	57.0014	73.9186	58.6747	86.8702	54.673	66.2744	50.5499	45.4551	47.4663	79.6437	60.4825	49.5036	71.8384	68.2876	48.3819	65.5733	65.672	65.5781	53.0043	54.075	54.5984	69.6051	70.8687	65.8328	51.4665
ARHGAP5	76.144	77.6258	76.0882	70.7536	71.8194	74.3131	60.9742	60.6106	70.0126	64.3876	72.1235	65.583	78.3259	78.3644	78.0165	89.0995	86.8734	88.8384	91.9507	65.2134	80.5131	75.4057	87.7889	70.743	73.1187	73.2548	79.9453	92.4379	62.5227	66.7229	70.8848	75.1327	73.9545	60.6667	68.2685	82.0622	81.1534	74.4448	70.4856	69.9762	68.7959	71.4348	74.9706	75.4067	74.705	70.9928	71.055	73.1179	72.2379
ARHGAP8/PRR5-ARHGAP8	71.8334	71.8247	70.5597	70.284	71.3172	65.9463	64.8004	68.2721	72.5539	63.4841	68.6611	72.3449	80.0997	68.5813	73.4374	74.0156	69.7353	65.1162	65.3725	71.097	66.051	71.2218	71.7094	77.8931	71.4128	68.7922	72.5558	66.7885	72.1788	73.5937	73.7054	54.7518	54.9824	81.6904	74.6645	52.0423	75.4454	76.7864	56.6645	74.3833	77.2178	76.8602	58.3786	54.5376	60.4064	81.8687	82.0105	80.365	64.973
ARHGAP9	34.0929	34.9639	36.6591	33.0114	30.3978	30.7006	32.339	33.0151	33.4365	33.0151	36.5012	33.2769	33.4973	32.4073	35.5858	36.4901	35.5729	33.8091	30.2613	41.9813	32.4598	33.6141	24.1045	34.6358	34.9067	34.8543	34.6784	25.9876	34.0887	36.7949	37.7258	32.9768	30.7006	56.7157	35.4946	31.4746	37.5538	35.4331	31.4074	34.4979	37.0194	35.0656	35.6852	35.8122	33.4467	39.1406	39.2105	34.1995	35.2895
ARHGDIA	94.3603	94.4152	94.2533	95.8148	95.728	94.9837	96.6998	95.415	96.7687	96.6491	91.0894	95.0257	91.7308	95.3929	95.0076	92.99	94.6791	86.575	89.3347	105.573	89.0516	87.3423	79.9298	108.425	97.7081	93.1684	87.4392	80.5609	95.5562	94.9438	92.984	94.3008	94.2344	98.0622	95.3803	86.7801	94.743	95.8148	92.103	96.3609	94.2344	95.2366	91.7918	90.6701	91.2663	95.632	95.7372	95.4905	93.6657
ARHGDIB	21.912	22.5773	25.0855	57.6487	57.7002	37.7898	31.2206	28.1225	46.0315	31.2085	30.1063	52.783	45.32	44.2465	29.4962	39.0902	39.0762	32.056	34.3483	42.8515	39.0257	36.269	41.3546	46.4746	37.5192	38.506	36.2878	38.5969	35.0461	32.7287	32.2876	36.8717	36.1537	39.3561	39.5932	38.4502	33.538	40.1645	37.3521	36.5556	38.0334	39.9169	37.2996	37.4484	39.2898	39.968	40.0683	40.092	39.5615
ARHGDIG	34.1951	35.0314	31.6875	41.5801	37.7091	36.7298	36.8255	38.0791	36.7951	34.6497	36.3099	37.6776	34.2111	37.0442	40.1976	37.9988	38.7845	34.6193	36.1686	41.4467	35.5858	35.5902	31.4298	41.4543	36.1075	37.086	31.3999	41.922	38.0699	39.4528	44.9461	35.7536	37.8582	38.9158	32.1417	36.0431	40.4517	38.7305	33.1651	37.7091	39.8501	36.5575	34.9639	32.4502	39.1935	45.3925	41.1812	38.5972	33.0186
ARHGEF10	73.2155	73.2817	72.0331	70.4427	70.4086	74.0192	69.8246	71.6624	65.4626	69.2245	79.3419	65.4421	72.6514	70.875	71.9707	67.9526	72.6631	86.1587	72.3884	71.6265	74.5144	70.6458	69.7427	73.9107	74.1542	73.0276	73.2241	61.8167	73.9406	69.5741	70.7419	72.6533	74.9864	71.8972	72.9864	74.5223	72.1683	69.9896	71.4584	68.6488	73.5937	72.3907	82.1125	77.1016	78.8299	64.1398	63.1054	64.1875	78.1103
ARHGEF10L	56.2583	54.858	53.9589	41.2299	41.4889	41.8192	53.7753	50.2877	49.8464	49.8742	50.2436	49.1999	44.4214	45.2081	48.593	44.6998	47.2096	48.3554	49.5015	55.3588	44.9566	46.7432	58.5303	47.9792	51.3078	51.2253	45.3367	56.8176	45.6851	49.0131	45.9137	39.4004	40.0253	51.3585	51.2977	57.7102	44.3245	46.2342	52.7662	49.0684	45.0061	45.3746	67.5232	64.1773	64.6802	37.199	37.3005	37.4959	54.4186
ARHGEF11	64.9281	66.1417	65.0165	68.8527	70.0936	67.1399	70.8078	69.0508	71.9542	66.1128	66.3939	67.7782	65.6713	64.9552	67.8855	65.3093	66.2521	62.2413	59.2715	77.0377	59.6749	63.4044	58.8954	76.422	64.0053	65.8335	64.6606	66.6409	68.3595	68.5408	67.0523	66.5565	64.6228	77.8027	67.1542	62.9364	68.2615	68.6345	61.6562	68.6179	68.7012	71.3334	63.7174	60.1806	60.7565	71.8381	70.6897	71.7761	64.3553
ARHGEF12	75.0135	76.398	73.7939	72.1447	73.1409	73.344	66.121	68.5446	73.8906	71.1032	77.4757	71.3766	88.1336	75.9944	72.4157	72.1788	73.3361	74.5255	82.1125	72.067	76.5454	72.1744	73.7123	71.0625	78.7227	67.0799	77.5674	76.9609	65.9589	68.5653	65.9971	79.5347	78.2606	68.9107	78.4733	70.998	79.1559	80.5131	66.9969	70.676	72.0622	75.0387	76.5881	77.0111	74.8968	69.8986	68.7642	71.1874	70.8643
ARHGEF15	42.0175	41.1855	41.1483	26.5573	28.754	39.2484	38.9683	37.8299	37.4265	36.989	38.408	36.5475	38.9589	37.5192	39.931	36.7311	36.7049	36.9806	41.1272	45.2017	36.5302	34.8543	42.3815	39.8553	36.989	36.4747	34.9485	45.494	37.1696	35.5693	34.6938	36.4901	37.1784	36.5364	37.6674	34.5	38.7585	37.7091	36.7669	47.674	37.2229	35.2571	32.5195	34.3794	32.0671	46.0949	48.367	43.8749	37.5791
ARHGEF16	60.4825	60.4105	60.4763	69.3177	69.131	62.8658	64.7885	65.4456	63.5582	64.614	61.5681	63.829	60.4186	63.611	65.9407	65.8304	63.66	61.8483	59.7621	77.5674	62.7179	69.0036	49.5311	71.4606	64.5333	69.0896	54.6892	50.795	73.6617	69.2061	66.3891	54.9687	55.2398	68.1382	65.2848	54.6686	67.3682	67.6619	54.5984	68.9837	65.166	67.4908	53.8858	53.8166	56.4888	72.8927	71.826	69.3177	57.8473
ARHGEF17	47.3223	47.4008	46.0104	49.4791	50.5895	49.2145	49.8308	47.4246	65.2987	53.8067	40.1139	48.8831	66.9604	45.9132	43.7329	39.6294	43.6779	51.3763	57.9087	54.4969	47.3309	45.592	57.5565	49.1243	49.0517	46.6546	49.129	52.2063	48.3436	45.334	44.1158	48.0051	46.8964	51.4284	45.4889	47.7447	51.3664	50.3887	46.4853	51.8563	49.4914	49.7399	43.6563	43.8069	42.1455	54.9719	56.4916	55.1826	48.0808
ARHGEF18	76.4044	76.4413	76.3228	72.1928	72.057	72.0544	80.3112	82.937	79.1559	74.5144	67.186	78.7091	70.8525	74.533	75.6729	67.0655	72.0437	65.1573	70.9582	79.8558	63.9545	73.6813	69.278	78.0563	77.7127	72.5661	76.2759	74.5167	74.5768	72.4963	72.6631	71.0973	69.8977	81.8282	73.7182	63.5026	76.0861	74.9032	64.5929	82.1461	78.0377	77.675	62.2672	61.2129	65.1725	86.5673	85.3425	81.8821	67.3071
ARHGEF19	66.1143	66.0896	64.9787	41.7766	41.9534	32.056	50.4951	56.1452	46.5277	49.0974	64.0568	41.4841	54.1524	46.7652	47.7954	49.6203	45.3391	61.9782	43.3365	56.0388	48.0051	54.6892	56.8055	54.9687	50.8772	52.9103	51.0176	47.2582	56.9001	56.7381	51.7023	38.3846	38.3604	66.7229	50.9536	52.2961	49.1001	48.073	55.7252	51.9137	50.9536	51.0631	61.9339	59.6185	63.9624	41.8559	43.1609	42.4595	58.0061
ARHGEF2	70.0752	71.3172	70.0358	65.5701	65.5781	65.4491	76.2216	72.1235	65.9066	66.8077	65.9592	68.5446	65.144	70.0694	67.196	63.9481	68.4514	63.0031	67.3682	71.739	64.3965	61.8415	84.6426	69.6825	62.4165	71.9798	64.3717	63.1887	69.3527	71.9626	64.5175	62.9393	60.7132	82.2238	60.864	65.1438	67.0476	63.0653	66.2664	73.505	72.5228	67.0655	70.585	72.1447	67.0372	64.9465	65.0808	64.1246	71.1115
ARHGEF3	44.7948	44.8988	43.957	49.2241	48.2359	49.0684	42.749	49.7716	50.4916	41.2799	42.2722	47.5632	55.4169	59.0066	42.5452	53.0873	46.6342	42.7768	52.6546	42.2036	51.8629	47.8775	44.1341	47.7954	38.5545	48.7655	49.9913	64.9384	40.9737	44.1746	42.947	67.3907	62.9393	35.5729	40.3566	49.7603	44.5926	46.5243	58.0534	44.7472	44.3465	47.1751	51.7522	49.5638	51.0471	43.4974	45.9573	46.0949	50.4504
ARHGEF4	39.0104	38.9318	39.0992	34.8073	36.2108	34.3794	35.0329	40.5085	32.1018	42.0546	42.3372	34.4286	35.0156	36.269	39.4975	36.3626	42.6996	37.4151	35.6852	38.9589	34.3416	41.6309	38.0316	37.2561	32.4502	37.5791	33.0043	38.4676	39.9461	42.7382	43.534	34.6	37.5575	48.3798	39.5168	42.2001	36.1993	36.1993	42.5605	38.0108	34.6497	34.816	48.3155	44.4387	44.3535	32.6352	32.7419	32.492	37.5337
ARHGEF5	60.0646	57.0036	57.2411	64.6802	64.8411	59.6071	56.7217	64.6906	53.8605	56.0444	67.5082	58.2217	60.8093	58.8547	63.1714	55.1964	64.0134	70.4639	62.5902	59.7227	63.0215	71.739	70.9641	59.0272	57.217	61.774	52.4031	72.5538	61.0346	57.1606	58.2411	45.6851	49.9132	74.9289	60.641	54.603	57.0014	60.9742	58.3182	62.8825	67.4678	66.0621	64.9275	65.2448	66.7654	56.2487	53.2529	55.4129	69.2505
ARHGEF7	77.9023	77.9798	77.8728	82.6497	80.9755	81.361	76.6728	79.0807	78.2657	83.1809	84.9359	81.9396	79.1012	73.7523	82.8716	79.5347	75.6729	75.8221	73.3749	76.417	84.7553	72.6744	80.9275	82.7853	79.3979	81.7381	76.605	80.4657	79.9755	77.6905	83.5276	78.764	80.0539	78.4519	76.3647	81.9646	75.4067	76.7712	79.8912	79.9832	79.8896	78.3259	88.7945	87.7204	86.9409	70.1195	70.2956	72.4243	80.5832
ARHGEF9	58.7046	58.683	58.7225	49.1247	49.1999	52.2318	56.3786	59.7718	51.3078	65.6476	65.9066	56.4623	64.0134	51.6069	46.3473	42.9267	44.2465	55.2486	37.6674	49.2221	56.6128	65.0046	45.6455	44.5926	60.8451	56.5503	65.2057	43.3064	73.793	60.8487	50.7334	51.9175	53.0873	62.7054	63.3225	74.8304	45.7128	42.8515	78.9897	52.0583	47.1435	45.0824	64.6513	64.788	64.2698	45.552	45.1338	47.0957	73.8207
ARID1A	98.777	98.777	97.733	96.1256	96.0185	96.2639	98.4666	96.794	97.1134	98.1657	97.4101	96.4869	99.782	95.7049	96.5041	93.3239	95.0944	94.3111	100.583	96.7607	92.9149	89.687	102.902	94.0674	99.0145	89.6703	97.9369	101.354	94.4475	92.6181	88.307	97.7502	98.918	94.6444	98.8053	98.2547	95.5048	95.4501	96.462	95.9021	96.1162	95.8328	98.7884	94.177	95.7671	96.3838	95.4501	96.2762	98.0238
ARID1B	69.3199	69.3027	70.6257	72.5053	72.4815	67.2631	71.6214	65.5719	71.5492	69.7492	75.8639	67.1642	77.1834	68.6543	71.3742	68.503	68.4367	66.2455	82.5693	64.9304	74.3131	66.1996	70.7476	68.0739	73.9247	70.4472	72.9239	76.1065	67.6509	69.3027	66.4887	67.1642	71.2263	59.0902	72.74	77.3395	62.1667	67.8548	76.4682	67.766	69.4258	69.4945	80.1054	77.7763	76.7712	61.2447	60.1237	62.5429	73.7853
ARID2	84.9166	84.9317	84.8511	79.2559	79.2062	82.344	74.2659	73.7386	75.5423	78.9133	91.6401	75.1327	93.446	82.1476	82.9516	80.9105	81.4101	90.9387	91.3552	71.1914	78.3235	92.8573	71.7905	71.2774	97.3452	76.0738	96.4234	74.4448	85.7842	78.7389	73.8184	86.2769	86.2877	70.4472	92.6334	97.597	82.7616	77.1154	91.3552	74.6743	73.7899	72.5228	94.1522	93.0099	92.3275	70.3232	69.3056	71.5575	89.0371
ARID3A	87.2831	87.3567	85.638	90.5033	90.3553	87.9385	89.605	91.7282	92.1762	82.7632	82.6563	84.5637	97.3762	84.8417	82.5604	81.9461	87.2612	85.0071	85.7196	82.9983	93.4477	90.426	95.6541	90.4476	87.8619	87.7541	92.8345	87.852	82.2004	86.0101	84.5535	75.4869	74.252	93.1038	81.297	83.0043	86.0939	87.0792	82.4593	92.6181	87.7267	88.74	78.0377	77.0569	78.7883	95.0766	94.1395	92.3805	77.7325
ARID3B	87.014	85.4048	87.007	84.5535	84.2136	84.6604	86.3558	84.3023	81.427	90.0134	98.9056	89.6727	84.2821	78.1976	77.8538	77.2332	70.4639	93.366	67.7782	95.0944	73.7386	84.7709	70.1101	94.4992	82.6824	79.7558	84.962	80.998	91.4052	85.8416	91.0332	75.3451	75.3875	100.853	88.6767	85.234	80.885	82.3971	86.0588	84.8293	86.4549	84.6426	90.1058	86.4215	87.014	80.3771	79.2422	80.3581	92.1715
ARID4A	55.6537	54.5572	54.694	53.708	53.6649	57.1775	45.8603	47.2515	49.3029	48.0185	65.1918	44.4122	55.3389	57.6026	50.4333	66.1596	59.1827	78.4415	81.6562	43.2282	58.0971	61.8389	72.2383	48.0051	53.6762	54.4645	57.8108	58.2096	44.7948	52.3692	48.4931	60.591	63.1054	42.0376	53.6762	60.4882	69.8748	59.3637	55.333	54.9361	44.3535	45.6545	64.257	63.3843	60.0459	48.367	47.516	50.8002	66.0596
ARID4B	71.8194	70.5984	71.8384	77.614	77.472	72.3874	66.5941	59.083	62.9399	62.7548	86.8208	59.5881	89.8169	73.8687	67.9458	84.0299	74.7238	95.6434	75.5085	69.2505	74.2064	73.805	79.7846	69.2944	72.721	73.8906	72.8201	78.9131	72.4246	72.6278	74.0265	73.5798	73.505	69.4815	71.5943	75.458	78.1714	75.2895	72.4246	72.0985	68.4948	69.9975	84.6419	80.451	80.9275	63.5976	63.6512	65.6571	85.9522
ARID5A	38.8931	39.6057	38.9213	39.5932	40.8058	43.8469	44.7375	40.2942	38.3366	41.1267	39.2155	47.3604	38.4683	43.494	40.8441	39.4963	42.5187	40.2012	46.9687	49.3323	40.6769	41.1431	40.6769	41.3519	45.2726	39.4101	38.7845	32.7419	39.5233	42.3815	38.5365	45.6699	41.4079	42.6739	42.6739	39.9461	42.4205	41.7237	39.6967	42.7652	41.6702	42.6771	39.6057	37.0194	38.33	47.2728	47.3357	45.4942	39.0902
ARID5B	32.8392	30.7352	30.8887	46.5723	47.9858	39.0153	34.9944	36.511	43.3238	34.6193	36.2545	36.7713	68.2876	40.1091	30.7847	39.5464	31.1863	37.2284	32.5527	24.5349	64.582	38.2399	33.256	48.1899	37.9605	44.551	35.0203	44.6425	31.9651	25.0855	61.2244	52.2314	50.208	36.5667	17.1886	49.315	35.5729	31.293	40.0414	38.5072	38.1295	37.3611	36.7509	38.129	38.7479	42.0448	42.012	42.055	44.5999
ARIH1	88.7203	90.0091	88.6896	89.5692	89.3562	91.0182	86.5285	86.2647	84.9346	86.2464	92.0317	87.327	93.9447	88.7546	88.6436	89.1204	89.6078	91.3191	86.7749	89.3401	93.0287	89.829	86.3072	89.9522	89.8322	80.6542	96.8175	89.9058	88.761	83.2422	83.8514	93.1642	93.1668	72.9954	90.7782	90.4015	87.3647	88.4361	89.8565	89.1997	86.4539	87.4798	91.5445	89.2565	89.6247	84.9359	85.0334	87.8134	89.3657
ARIH2	95.1971	95.2932	95.1449	96.8291	96.77	94.8282	97.1884	94.687	93.8328	98.2831	95.3466	97.8698	87.2209	94.6791	95.5211	94.6362	95.2179	93.1016	95.016	86.6184	99.0231	91.7312	103.778	84.3023	90.4476	93.9737	85.4849	102.31	92.7255	94.6409	95.8328	97.2184	96.1713	98.8805	92.5674	82.7366	99.1449	97.9996	83.6641	97.1462	98.415	99.5929	92.6181	89.1675	92.1256	96.2779	97.3949	97.265	95.4262
ARL1	88.1817	89.4687	89.4039	88.9907	88.6774	91.5445	80.7829	83.6507	86.1254	87.1412	90.5033	89.4258	91.089	85.5202	82.9784	87.258	92.6181	100.044	91.6679	80.0805	95.1619	80.7495	79.8912	84.7362	91.956	86.9352	91.089	91.0193	90.9723	86.4539	91.6443	91.7372	91.5418	78.4642	90.5604	83.4462	89.9724	88.5479	86.1778	89.3401	89.2435	90.2687	87.0613	87.3647	87.9149	87.258	88.7384	88.5986	90.4089
ARL10	44.6584	43.62	44.8565	39.9013	41.2045	41.5304	42.0088	42.9191	41.8126	48.1941	40.7098	43.256	52.0594	41.0972	44.6302	39.6029	42.6947	43.721	56.2193	41.3172	40.669	34.6875	47.2362	41.3386	40.0377	44.2813	38.7605	45.2995	38.0171	46.0342	43.8187	56.5039	51.0951	41.1375	44.3535	43.3238	44.188	44.2465	43.0029	43.6447	43.9452	43.3365	55.7526	54.5418	54.0874	36.7496	36.8401	36.2878	43.367
ARL13B	53.604	52.2961	53.9008	51.8254	54.0874	56.3776	54.7078	50.0897	56.7483	52.6852	49.0131	50.3518	47.5128	59.3792	55.251	60.9366	57.0664	58.6126	70.4048	38.0009	68.5416	56.6994	53.7205	60.7568	50.2118	58.1778	52.723	59.3919	49.5397	50.2892	52.2804	65.2848	66.4176	38.9944	44.5966	62.8825	56.6994	51.3836	63.9347	53.9783	47.961	45.6455	62.2992	61.2317	61.9425	45.5301	46.9646	50.0767	62.6659
ARL15	57.1606	57.192	58.663	53.6752	54.8784	58.5078	65.3127	60.3106	62.9589	50.6761	62.1392	51.3805	59.7206	57.841	56.3786	54.34	53.6291	52.2967	61.5752	41.4889	59.3126	61.8002	73.3471	45.5767	47.8215	62.9809	63.2212	72.7042	52.5569	57.4016	52.1332	58.0697	56.8566	62.9393	50.1118	60.9157	57.1107	57.2583	55.8602	56.413	56.5455	56.7583	63.9076	61.6822	61.1744	51.9639	50.208	53.1252	62.2405
ARL17A/ARL17B	63.7614	66.1287	65.011	61.3393	58.7225	58.4344	53.5413	59.3073	48.5404	69.278	74.1816	66.6705	82.4593	53.2797	66.6956	53.4649	52.5442	69.6927	66.6042	60.4167	53.7243	69.9609	62.9518	57.3664	67.4993	58.4987	61.2244	72.1412	59.1739	63.8336	56.3693	68.1857	69.6927	63.4595	51.7689	56.7999	63.902	67.2612	54.3479	58.6278	67.1542	68.751	60.6682	56.9751	58.8488	64.2399	64.3351	65.2816	68.6568
ARL2	94.5641	94.631	94.4685	91.2617	91.1752	94.097	93.366	92.9873	93.4059	93.0704	92.4686	92.5641	93.1308	93.1684	91.4475	90.6073	91.2775	91.5911	67.3278	104.183	87.9385	96.7729	68.4375	99.526	92.1371	92.0958	96.8526	73.8133	104.085	98.623	98.7502	85.1362	88.2495	98.1657	96.5389	93.211	93.9987	90.3903	90.4089	92.0886	92.0832	91.9814	92.0019	90.9752	92.7133	93.3934	93.631	88.2629	91.4448
ARL2BP	79.1267	79.3721	79.1012	79.8812	80.9427	86.5285	82.0895	80.6031	83.9855	85.1119	71.4802	84.8962	89.576	81.9985	78.5368	78.0707	81.1508	69.1257	69.2665	91.6143	88.2495	74.3833	73.6336	91.4199	87.7204	69.9429	81.5638	79.7775	83.193	73.2713	79.9822	89.9375	85.7605	58.452	88.663	79.469	78.3896	78.3644	77.3897	78.5716	84.9017	82.6951	79.9957	78.8299	79.5027	80.7493	79.5897	77.9793	79.287
ARL3	67.766	69.3851	70.721	60.3301	60.3072	63.8654	67.3248	65.4943	67.1887	72.1235	69.9571	67.0934	66.4176	58.4593	57.0014	58.819	57.6833	74.4343	72.4454	63.3648	61.9782	66.5499	66.959	55.4129	66.944	60.5543	68.0897	58.2177	69.3561	70.9103	65.64	62.9399	65.1655	69.8905	65.6161	74.4134	61.6207	62.9393	74.7075	57.1117	62.5662	63.66	66.0171	67.7782	65.4943	63.7826	63.8014	61.4632	72.3296
ARL4A	65.0423	65.0949	65.2221	71.5646	70.2937	67.3071	64.7168	59.6647	63.4834	65.5719	71.1195	71.0804	64.9563	65.5539	76.7226	72.896	70.7725	61.7567	73.7899	66.15	69.9796	65.4456	56.0591	69.7956	73.2548	61.9539	68.2617	64.3474	66.7598	65.6476	72.1357	66.2664	66.401	66.1231	73.2241	78.7389	66.2521	69.3177	70.8785	59.2396	63.2621	64.3096	71.4348	71.7095	70.8848	62.4413	62.5902	63.782	66.9818
ARL4C	70.614	71.7904	71.8458	68.9252	68.7234	61.0389	66.5977	77.8166	76.9044	76.4044	58.1842	62.1257	94.7558	57.8203	61.0763	60.7621	59.3126	74.8896	62.1344	60.6276	69.3163	68.8877	54.2372	61.4632	76.2446	70.3453	74.0265	58.8139	78.5391	76.0882	71.5776	75.7681	64.8255	73.6535	71.5196	100.887	53.5327	55.8455	91.356	60.3441	60.4152	60.4857	72.3449	72.6819	73.2524	62.3005	64.6606	63.6905	76.6584
ARL4D	60.2308	60.0994	57.4684	70.2617	70.1919	73.8133	61.9746	66.121	64.1875	71.4802	69.3807	63.3165	83.8803	67.6897	61.1431	58.1778	52.3125	66.6705	67.7269	62.5078	60.9157	64.4621	67.3278	59.545	66.0299	62.0644	65.6829	65.4116	70.7725	60.1806	57.4175	78.1214	83.494	60.877	59.7452	65.41	63.0346	67.6509	89.1402	56.3875	58.978	57.9936	53.9904	56.2082	47.6639	75.3109	79.6858	75.1294	53.819
ARL5A	91.2225	91.3026	91.0995	88.1032	89.2435	92.0361	83.9004	80.706	85.9672	80.2424	92.7593	82.9698	89.6582	92.1256	92.9873	96.7384	96.1281	95.4613	95.4905	87.1412	94.0696	89.6807	82.4794	88.7971	92.0459	88.3758	91.1703	87.1412	87.5094	89.1252	89.452	91.8598	93.0423	77.2332	91.8433	88.4128	90.426	90.3129	89.2914	89.6498	88.3763	89.3822	91.9781	93.3664	92.6913	83.8104	84.0088	86.9375	91.7372
ARL5B	93.1463	93.1931	93.0214	85.8507	87.2177	93.977	87.7819	88.775	90.5033	88.7155	91.9507	85.6734	93.8179	91.4102	90.9736	91.3922	90.6713	91.2096	90.4015	83.8019	91.478	91.956	95.957	87.4355	91.8897	90.5921	91.9781	95.6483	88.4651	87.6422	88.0658	90.5102	90.4209	79.7313	90.4476	77.6505	93.1642	93.0914	76.8535	95.8805	95.0448	94.8301	94.4603	94.5877	95.0766	82.2294	83.9199	85.4598	93.4587
ARL6	38.5972	38.5072	38.687	37.09	38.1717	38.6537	36.4978	36.7713	36.4901	36.7949	41.1272	37.1915	41.7335	39.6798	37.4474	43.7204	41.3924	41.6329	57.1991	28.6058	39.7546	41.7085	49.5157	27.2709	38.2885	44.0971	38.6616	38.5545	36.7713	47.197	38.3401	39.7742	39.7452	38.6833	38.0656	50.4329	36.7504	32.5873	44.8339	36.7669	37.2776	36.5409	52.1521	52.0051	50.2627	28.1225	29.5571	34.0887	42.0896
ARL6IP1	107.306	107.306	107.306	107.285	107.306	110.072	107.231	107.021	107.513	107.068	106.04	106.688	107.017	107.306	107.231	106.259	106.544	105.089	108.253	102.905	108.964	106.376	113.839	102.422	108.054	103.101	106.378	106.572	103.13	100.993	102.601	112.183	111.869	100.961	105.951	103.081	106.586	108.436	105.691	106.697	106.809	108.832	106.515	106.515	107.085	106.541	106.378	105.116	106.687
ARL6IP4	86.1732	84.5036	84.1891	83.0175	81.4702	85.4048	89.9448	87.1919	88.9447	88.4587	83.1591	86.8702	71.3203	87.1973	77.6739	79.7775	82.8861	78.6827	53.4407	89.7909	87.258	90.5477	65.2536	88.2629	82.8716	92.6334	80.451	68.3106	95.0579	95.7049	94.8893	74.373	76.9044	90.7577	84.8495	80.6053	87.3263	86.0588	78.4898	84.7504	82.6497	82.5453	80.4093	80.7966	81.3037	84.0088	84.2855	83.9717	78.7291
ARL6IP5	79.9295	80.0311	79.8664	77.7732	76.1784	80.5113	77.8971	77.44	79.4068	82.9909	71.4662	77.6258	74.705	85.0955	77.2332	76.6126	78.4275	83.494	93.5275	70.0321	78.0555	80.0449	85.1417	71.055	80.0397	74.4863	89.4039	76.9339	72.0218	75.6569	77.2178	83.9116	82.16	72.2381	78.4537	100.497	68.0796	68.4948	97.991	72.0544	72.3031	69.9609	82.0143	88.761	86.6924	71.1426	71.2375	71.1594	89.4326
ARL6IP6	81.0896	82.5925	82.5173	78.869	78.8511	83.26	78.728	76.8933	80.3535	82.5604	78.4482	81.1548	72.9488	81.2436	80.8354	87.8666	79.043	87.728	95.0152	80.8818	86.1366	83.0122	72.7901	79.0236	81.8507	74.7873	86.9961	81.4041	73.442	80.0185	77.5261	87.4715	86.236	66.5985	81.5533	78.1103	79.6827	79.6299	79.9295	81.3321	82.7002	81.2362	82.6572	83.1239	80.9249	76.6126	76.8236	79.346	78.0111
ARL8A	66.0756	66.0842	64.973	74.764	73.5314	69.9762	71.8869	71.2681	72.8546	70.0375	67.5311	72.7197	64.3876	64.8768	70.4144	70.2415	71.1076	64.4201	82.7545	73.3749	66.6042	64.0625	82.5293	70.5652	63.4527	66.5924	66.5568	76.4278	67.8731	65.3878	64.3351	67.4433	65.0423	67.0799	66.6201	63.8654	69.8237	69.8899	61.6089	74.3422	74.5771	71.2528	64.3667	64.6106	62.839	73.7259	73.805	72.3836	66.7529
ARL8B	93.3934	93.4744	94.6279	96.2342	96.139	95.3892	92.3316	93.3764	93.8646	96.0133	92.99	95.5048	95.7372	94.687	94.3603	93.4348	96.2374	89.6248	100.063	89.6356	95.728	93.9737	94.4454	88.0346	92.4569	96.0885	94.0371	96.2779	85.283	93.1931	92.2204	96.9579	95.8589	93.0099	92.2618	84.9317	95.5954	95.5954	87.1839	97.2184	97.297	97.0866	87.9149	86.7859	86.1395	98.8807	98.9195	99.8647	90.426
ARMC1	91.5157	91.5911	92.6474	89.6828	89.5885	93.6992	87.014	85.1369	87.0425	86.8266	86.3558	87.7541	81.6562	94.4512	95.1544	97.6727	95.8912	98.7153	97.0576	84.9047	93.4152	91.6097	92.0218	86.9481	92.5513	90.2322	92.8277	92.8277	86.8698	87.1546	86.1987	92.3158	92.257	82.5973	90.0091	87.7532	90.8944	90.8756	88.4782	91.4199	91.4052	91.2238	87.0167	88.6247	86.5776	92.4313	92.4748	92.1712	78.0266
ARMC10	81.3168	81.3552	81.3321	77.8027	76.1968	79.2649	76.3058	74.5851	75.0851	84.8897	81.2362	80.0999	75.8418	80.2424	79.8244	79.082	76.7864	83.0981	76.2117	73.6397	77.9488	74.3277	80.3112	74.1709	81.2827	82.3009	80.0598	90.2684	89.1204	79.6622	86.0439	74.0761	75.282	68.8395	82.4071	77.8971	79.4103	80.7169	76.9799	80.998	78.403	76.5708	81.5587	82.0925	81.1387	75.5545	74.4152	75.3256	80.5113
ARMC5	50.5885	50.5895	50.917	50.0957	51.3031	51.1191	53.1118	57.6398	51.4665	52.3081	47.2495	53.5144	50.9879	49.4243	56.1001	47.3957	53.2995	44.5183	59.3678	52.636	44.4287	47.2728	60.3487	49.494	54.1384	51.5816	48.2441	54.7722	49.8464	49.5015	50.1815	50.4329	49.4663	55.0767	50.5235	46.1869	51.9109	53.2342	48.4162	52.4244	53.5092	56.0388	40.8087	43.951	43.8188	63.8336	61.5684	57.739	49.9252
ARMC6	76.3162	75.0566	74.9898	76.9686	76.8911	71.9798	83.1859	80.2292	77.8017	81.3401	65.9986	81.4871	59.2318	78.7464	81.1559	76.3895	74.2964	63.0549	71.873	80.8495	71.6987	73.56	59.203	81.3168	73.6578	78.643	64.8508	75.7094	79.5274	79.9884	76.0738	73.3852	75.6335	84.3718	72.4574	62.1938	78.7464	84.9346	57.2235	77.5261	81.9085	86.7749	69.9059	67.5485	69.4491	82.1294	80.885	77.9667	74.5514
ARMC7	55.6289	54.5376	54.673	61.4517	60.0459	54.6631	64.971	72.3193	62.7054	64.7885	51.7889	60.5926	50.7838	58.7689	58.4987	54.1168	51.1995	41.1375	55.2125	66.1697	53.2529	54.227	56.0595	65.0046	57.5277	56.9745	52.7708	60.7565	57.6674	56.0051	55.9108	54.3743	54.6631	58.4117	58.3485	52.5872	59.7363	62.4556	51.4592	59.2715	58.0807	59.4664	52.2404	42.5125	48.198	67.2546	66.0842	66.1822	50.8772
ARMC8	75.8174	74.5851	75.7405	75.0682	74.9675	76.4199	64.7793	68.2096	67.0476	73.2883	82.5027	73.5088	80.0311	74.4155	78.2172	80.33	78.0165	81.8072	90.2307	64.8411	72.9455	73.687	91.0984	66.5568	70.3687	80.0728	70.3453	93.1044	67.462	74.8191	75.0566	74.5144	73.4051	75.6275	71.4662	70.6297	84.832	81.3215	66.6174	74.8095	72.8331	75.9357	78.1446	79.9185	76.1557	70.0261	70.2133	73.458	75.8081
ARMC9	54.0216	55.2033	55.4273	49.9511	49.8809	54.1629	55.6289	54.377	58.978	51.6376	53.2468	54.8724	61.059	53.0362	52.841	49.9499	46.884	53.7603	59.7967	57.2489	46.805	48.9892	67.9526	51.1182	53.2639	49.5821	55.9127	61.6089	52.2063	45.7755	48.1526	58.8502	56.5723	51.073	51.9661	64.9552	51.1918	47.6128	66.1143	51.5307	47.8349	49.4763	57.6833	52.9702	54.6011	51.9591	53.1832	50.4193	57.2044
ARMCX1	68.2615	69.8172	68.2637	65.3106	65.4069	67.766	66.1711	72.3022	66.0863	76.0493	72.6413	66.0863	60.7311	72.4956	38.7216	70.1371	69.9468	80.7654	73.6617	63.3846	71.1826	68.0549	65.8588	65.863	68.3595	69.6495	65.4618	71.6987	66.6403	69.7194	64.5227	67.5753	66.2664	60.6131	69.7353	84.2365	74.8348	70.4086	33.8207	69.2399	71.8508	76.0753	74.1699	78.4128	77.5208	55.4169	55.72	60.5969	87.9252
ARMCX2	82.4242	82.4242	82.3292	75.8731	75.7958	78.788	73.0683	85.6683	72.9811	85.4575	80.3581	85.0298	74.8896	82.1312	78.7273	74.4387	75.7252	82.3099	72.7001	76.9975	82.0527	81.3321	80.4022	77.6795	81.361	78.3829	80.1054	75.3359	82.0504	80.9322	81.2982	79.469	80.7783	70.1687	82.4736	99.415	69.4258	63.8119	100.961	73.0047	73.2387	73.0968	82.5122	82.9409	83.5276	73.9846	74.0907	73.8142	101.884
ARMCX5	59.4402	60.8073	60.877	53.1084	54.3376	64.3526	50.5713	60.0094	54.8755	65.8328	67.3353	71.4465	51.8667	57.4335	53.7954	59.0902	55.3919	60.724	65.4635	60.5969	61.5328	63.7826	50.6742	54.9079	60.6024	51.8007	64.9275	62.4823	56.8	63.9556	57.8038	62.3378	66.8845	42.4526	61.6787	63.7174	52.9095	51.1635	68.687	59.6647	59.7029	59.9444	58.0133	59.3092	61.5031	56.3875	58.0534	58.111	68.8071
ARMCX5-GPRASP2/GPRASP2	56.1474	56.3693	57.8546	51.8181	49.5311	60.2754	51.9661	55.2145	45.525	66.0621	64.3351	70.5335	45.9132	59.0272	52.723	58.0807	46.6546	53.545	63.5368	58.4716	56.5455	56.1452	54.377	54.2277	55.6394	51.9977	58.8412	56.549	53.586	52.1714	50.6761	57.8108	57.9903	53.4383	57.9204	69.7131	51.7881	43.1001	70.9912	49.9858	56.8566	51.3419	76.1842	79.0924	79.8632	36.3994	40.3231	40.3599	77.6765
ARMCX6	68.7301	67.1887	67.196	63.4841	62.2284	62.0479	70.4895	77.2717	64.9275	73.5812	57.8578	61.7819	68.0549	62.5931	60.7356	56.482	64.8769	64.2682	71.1089	64.9472	66.3891	62.816	63.3469	64.7272	66.6268	65.2536	66.3287	63.9763	64.5175	66.3891	65.3648	61.5319	60.4064	68.2425	66.4649	83.578	61.8089	60.8093	82.7353	54.0916	58.8472	55.2125	96.2342	92.5693	90.7024	41.8349	44.1032	41.8841	89.3271
ARNT	72.951	72.9497	71.7761	71.3334	72.339	74.8741	73.2139	72.5891	72.0211	76.422	72.8869	71.7094	74.9613	70.6312	72.7775	69.1152	69.0053	73.9375	70.0694	65.0165	77.4183	70.585	84.3023	64.8101	76.7864	71.8381	78.403	72.5661	66.5565	69.5289	62.0031	81.7073	86.788	69.7131	69.5826	68.0715	69.0612	72.4973	65.6029	77.6464	76.4199	76.1065	69.6114	69.954	68.9573	73.7391	72.6533	75.897	69.7585
ARNT2	47.6639	46.4547	47.8215	34.6797	31.3428	32.4598	43.3064	36.9175	42.9408	54.2716	46.6432	38.0936	36.511	37.3885	38.4149	41.4079	37.5192	33.1332	26.5573	36.8717	36.9812	41.862	39.7742	35.8883	42.2533	41.5752	38.0009	46.0991	52.3035	55.4834	47.0025	38.4725	38.4499	45.2247	34.7662	44.4144	39.6144	37.8377	42.414	40.3526	39.931	38.5414	47.3456	44.7121	45.4942	37.096	37.1745	37.3885	49.9132
ARNTL	39.7112	39.7546	39.8199	39.7021	41.0057	36.119	40.5046	46.471	41.2687	41.5304	39.6025	41.8346	31.8656	36.5446	38.2153	45.6455	49.5397	32.0013	46.1569	43.494	40.9737	39.0122	39.4467	40.7695	41.075	40.2012	34.3794	38.9213	45.9638	39.5908	40.96	44.3481	42.5239	32.4073	41.3924	54.5448	37.2776	36.4396	54.4865	30.4333	36.0592	36.1075	43.8749	44.8882	42.9592	37.2577	39.7546	39.7263	53.1579
ARNTL2	49.7564	51.096	51.2977	44.4284	44.6376	46.6316	44.5926	41.0119	42.3068	54.4578	52.5559	54.3143	27.539	49.1243	58.307	65.9093	58.8721	42.5239	58.5303	38.4274	50.4333	45.3225	49.6359	41.9663	57.0315	54.2277	45.9514	47.3454	49.1406	48.5754	58.0306	44.642	46.488	47.5632	53.3291	50.0897	46.8029	54.6972	44.5299	38.2399	55.0546	55.4385	61.1719	62.7304	62.0644	40.0992	40.2012	39.568	59.5224
ARPC1A	93.4577	93.5596	93.376	91.5586	92.6181	93.0898	94.0295	93.6657	94.1395	93.8646	88.307	92.0697	92.4283	92.4974	92.0459	90.0727	91.7918	89.8129	37.5827	97.5269	96.9141	95.415	79.6437	96.9555	97.4101	96.4262	98.803	82.9742	98.7718	96.8526	98.3552	99.663	99.6753	78.2342	97.1795	87.3794	93.0533	92.9337	89.4851	92.2083	93.631	93.4151	89.1406	84.9793	80.7829	97.6888	97.7502	95.4262	88.9669
ARPC1B	89.7109	89.6758	89.6356	92.7143	92.7381	90.5832	93.3691	93.0238	93.4348	90.6587	82.6857	91.4738	82.9784	93.211	90.2687	89.5964	90.0091	88.0658	60.7311	90.6986	93.4554	95.2179	89.61	88.1973	73.6006	97.0859	85.2315	92.8573	93.9005	96.7185	96.794	94.9607	94.8732	99.958	71.1986	75.5928	94.6629	94.7448	78.5888	94.0674	94.1395	93.8646	71.0321	73.5447	71.6703	104.892	105.089	103.223	84.8789
ARPC2	105.573	105.485	105.485	106.687	106.687	106.688	105.749	105.485	105.964	105.485	104.379	105.283	105.85	105.876	105.624	104.49	105.219	103.32	106.839	100.497	105.699	105.278	103.701	100	104.84	104.951	105.346	105.42	103.304	103.835	104.147	104.749	104.379	101.1	104.523	102.696	105.959	105.959	102.128	104.64	106.259	106.131	105.741	105.699	102.631	104.278	104.379	104.342	104.84
ARPC3	95.424	95.4587	96.4053	94.9206	95.7671	96.058	96.2374	96.0576	97.4483	95.0257	90.6307	98.0983	96.9555	94.952	89.6247	93.601	94.2179	94.5641	101.677	95.7281	94.1498	93.4459	92.6568	96.2762	88.4344	91.9886	96.7634	82.0555	92.0274	97.3129	98.6728	97.7634	98.9195	93.5231	87.0057	90.4476	96.9613	95.8123	93.452	94.1774	95.4587	95.2179	90.3559	93.0475	91.0995	97.6648	97.7081	95.4036	94.1082
ARPC4	92.4569	91.3593	92.3805	91.9085	91.8117	90.904	95.586	94.0674	94.46	91.6529	84.2199	92.4271	84.8897	94.2374	92.4476	91.5948	91.0428	82.9429	80.9339	96.4262	84.3516	94.3746	79.6521	94.8592	92.99	90.4895	90.8763	81.6132	92.9402	87.4501	87.8926	92.605	92.5453	96.587	93.9699	88.6576	91.7308	90.5477	86.7819	91.0332	93.6073	92.1053	87.7267	89.3657	89.76	91.8111	93.1642	90.4334	90.511
ARPC5	95.8148	97.0713	95.743	99.8576	99.7799	95.507	96.9792	96.7384	98.4017	96.8291	92.6474	97.5452	96.5875	96.6253	96.4262	96.6194	97.1884	95.4155	92.8063	94.5048	101.516	97.7643	91.2775	98.3679	97.6621	98.9685	96.5875	94.5817	96.5562	94.841	97.1462	99.7833	99.8347	79.8032	96.231	93.9447	96.8526	96.8868	94.5617	96.1796	97.5182	97.2283	96.8291	96.9613	97.3653	94.631	94.7841	95.6906	95.6279
ARPC5L	87.187	85.5928	88.3272	89.2089	88.9796	84.8014	93.8645	92.2525	90.3219	89.8712	83.4191	90.6774	78.0707	85.9349	81.975	87.3647	82.9775	77.3499	85.2531	86.2053	86.8495	90.0392	87.9802	85.2393	84.5131	91.1	82.7113	82.4134	85.0127	86.8889	85.9655	83.6285	82.0102	89.3778	86.1254	78.856	88.2009	88.0658	79.3283	88.6576	89.8293	89.6303	82.3892	80.1175	80.685	89.3054	89.3881	90.4015	80.0815
ARPP19	100.414	100.414	100.376	98.1313	99.1248	99.2495	95.1619	94.9837	97.4544	99.5816	99.9892	96.8198	100.087	101.819	100.295	102.204	102.715	98.0622	101.848	96.948	97.5452	98.2211	97.4824	97.4887	99.1575	99.3452	99.4648	100.538	98.2019	97.5269	97.6621	98.0238	98.0456	96.0323	99.0364	98.288	97.7634	99.1248	98.8805	99.6597	98.4017	99.5816	99.4878	99.6863	99.9868	97.1162	97.1162	98.0469	100.472
ARRB1	55.333	56.8055	57.0895	79.9855	79.859	81.6595	71.1914	69.554	69.954	67.8454	58.452	69.5854	66.041	70.9582	69.7956	69.5405	70.5282	69.7429	82.3971	78.6602	75.4869	73.6671	74.0696	80.3112	70.3515	72.5629	66.1432	77.36	53.3925	42.1822	43.6049	66.9206	71.0571	76.877	58.9428	60.3301	75.1727	76.524	71.1986	68.4377	63.66	63.5368	52.712	48.3735	49.7823	88.0445	86.8939	86.6197	53.4838
ARRB2	72.2383	71.0973	71.0802	63.123	60.591	58.9536	64.943	80.404	57.4581	75.9357	80.0077	67.2717	48.1865	58.6409	66.1611	60.4372	62.6738	68.9999	56.3882	84.2821	52.9746	64.1246	62.3407	82.007	68.2876	60.5445	66.6268	49.9735	68.0416	70.8655	69.5326	62.9244	60.661	73.0047	65.6029	70.8638	59.7718	57.5565	75.356	70.5406	66.5494	62.0479	78.4193	76.1122	79.346	54.7187	51.8038	53.9202	73.4959
ARRDC1	54.2554	54.3906	52.0197	48.9931	49.0631	51.184	53.5975	59.3354	53.0873	49.7703	51.3064	52.712	51.38	47.376	48.44	50.1615	51.7153	58.7046	51.1064	67.3952	44.3245	50.839	39.4975	62.1938	49.2221	55.9108	49.402	40.5046	58.9515	58.8954	56.0887	47.197	50.3621	58.5101	53.9921	49.8469	54.4904	55.5895	45.2995	54.0216	54.828	53.0493	49.262	52.3571	50.6761	55.5556	54.8863	48.9634	50.7754
ARRDC2	50.8294	51.956	51.1103	52.3386	51.4054	57.1144	55.7252	53.3291	49.5492	50.7838	59.3792	52.543	53.4386	53.1483	52.9008	49.9574	52.3652	54.7524	44.4084	61.7746	43.7118	58.5078	61.9281	46.4547	54.3376	51.8395	55.7777	43.1235	55.5895	52.0565	44.5466	53.9882	57.7556	68.0715	53.1805	39.5168	62.6482	62.9518	39.0786	58.5303	58.6126	60.1726	38.4502	35.7632	39.1346	73.6138	73.626	72.2631	39.8894
ARRDC3	66.1562	66.1231	65.0082	77.5407	77.3561	74.9027	63.9904	64.6593	67.5198	75.9549	77.472	64.0134	75.9047	74.7564	71.5196	71.097	70.9814	75.6613	89.6356	75.6521	72.4574	69.5621	69.899	63.1697	79.8369	66.7514	96.9792	50.0998	69.4815	61.2447	62.2239	79.1141	80.5802	60.708	69.8172	73.579	73.3636	73.2086	69.1257	72.2383	65.9847	70.1969	67.3836	70.6297	69.7585	70.7626	72.0754	72.9811	65.7255
ARRDC4	51.208	53.6537	50.0957	44.551	43.7294	45.494	36.1905	39.7303	40.9974	51.6891	70.585	38.5545	35.0461	44.7999	48.2161	48.9892	56.8947	88.4068	62.6345	42.2517	50.7152	62.9244	43.1684	42.0535	46.5183	43.1914	74.3442	60.4523	44.6672	45.2017	48.3798	46.7652	42.3068	40.3526	47.7267	66.395	15.3507	29.4574	66.5503	56.3777	61.7091	48.5746	58.4149	61.0763	54.1465	42.4971	42.5321	41.409	61.1719
ARSA	39.5821	40.5548	40.5626	47.4424	47.6128	45.9638	48.5404	45.0865	49.5638	46.9468	40.802	43.4663	55.6537	46.0595	40.3856	41.132	39.5615	39.7128	44.7967	50.4966	42.4526	40.3794	53.5413	45.601	42.4816	45.3557	41.2713	45.415	44.7999	43.2343	43.0897	44.2255	43.0962	47.7954	42.012	43.6563	46.4824	44.5183	41.862	46.9592	44.3399	44.7768	43.972	41.8896	40.9644	46.3178	49.5026	47.6699	47.65
ARSB	48.3335	48.3335	48.4432	47.8106	48.0281	48.8905	51.3064	48.9634	53.0362	51.894	40.2328	50.3593	47.5245	49.8372	53.198	52.2177	50.5142	42.2681	29.122	40.1139	53.3942	55.4367	40.9787	55.7826	48.1941	63.428	54.1182	42.7832	39.7546	50.4032	57.4308	55.6537	53.6762	52.6485	55.0434	53.7753	50.4951	54.8785	52.5092	43.367	44.7114	45.1678	54.8863	54.7265	56.5455	44.2997	44.4255	42.724	63.1599
ARSD	42.7768	42.7652	42.0182	36.0741	36.5409	39.201	42.0292	42.1321	46.9434	44.7375	43.1032	41.6926	59.7077	38.6647	25.1954	31.2547	35.4918	42.1215	48.5754	50.7754	39.5908	36.7049	50.2436	42.3372	39.6025	36.5632	35.9318	44.733	41.4342	39.6181	38.098	38.9052	38.9158	41.4841	41.409	54.0916	25.3531	15.3507	58.8547	44.5466	41.5844	38.5969	45.5817	45.6851	48.2359	39.1976	38.3846	35.2245	43.9774
ARSG	42.5932	44.7121	42.7298	38.502	37.0748	44.4061	42.4816	59.7365	41.4649	53.1118	49.4914	39.0252	42.6996	39.0762	37.6506	34.2971	32.0533	45.1945	45.1881	44.5183	38.7585	42.8422	45.2967	48.2743	42.7025	41.1812	41.561	42.8515	40.5752	39.7005	40.3107	41.8404	41.7766	43.0023	45.6545	41.9588	44.2997	44.3035	40.8737	42.5337	42.2681	42.4677	40.13	38.8393	39.434	47.8161	48.0464	47.2096	36.7951
ARSI	42.4171	42.4205	44.5902	46.409	45.2748	41.1812	52.2804	56.8382	60.708	49.8308	33.2605	44.6584	46.48	47.424	38.2308	43.7118	41.3888	32.0533	40.13	40.4255	48.2128	50.2634	40.6226	44.5902	43.243	46.4458	41.0119	40.9584	47.9464	47.4008	53.1084	44.6481	43.8187	54.4865	41.8795	35.7787	52.5238	56.1262	33.0431	42.2923	49.7143	56.8684	32.9885	29.8812	33.1207	65.5277	66.5941	63.611	31.1716
ARSK	51.6375	51.5424	53.0043	52.057	52.1724	55.4273	50.1725	44.4598	56.9935	49.9108	54.7187	49.262	48.9598	56.8939	46.0595	62.449	54.0195	67.1201	72.7684	41.7027	70.2735	47.2362	61.5763	38.6647	61.5944	41.9963	73.633	53.5975	70.8725	50.4208	58.712	45.1338	44.9608	32.4889	63.8336	78.7273	41.1855	42.9662	76.4513	42.3372	47.2362	50.0897	62.5709	63.9734	63.3843	44.3481	43.5773	47.2054	71.1471
ARSL	30.7847	33.2197	32.5383	74.4155	75.5529	81.427	58.5308	44.4345	53.1823	52.841	51.3419	61.3809	62.6857	60.8683	44.9935	38.3485	51.8181	52.7143	41.6011	85.4849	62.8343	61.5856	62.081	58.8472	39.2503	33.2197	56.0388	29.4791	67.6619	38.6141	35.3737	71.2896	68.6543	44.3725	60.5543	55.222	54.2716	54.3124	56.5503	45.552	49.1001	52.7173	60.5026	65.583	64.8125	42.947	43.0362	43.0993	67.196
ART5	46.6342	49.2212	49.4791	39.6035	40.033	43.951	43.951	44.0971	52.6484	42.724	45.9514	45.2625	49.5083	44.7114	41.1199	39.5821	43.6447	51.2977	40.7447	60.6131	39.7303	48.858	38.9062	48.5746	45.9638	43.9973	44.9608	41.6423	52.1352	45.6699	43.62	42.749	43.586	48.487	46.0104	47.3604	44.4388	42.4938	54.1128	47.9776	40.0414	43.6559	36.1537	44.6366	40.6485	52.6603	54.1401	50.243	43.1987
ARTN	47.9464	46.6316	44.4387	41.4959	39.931	38.7703	44.4287	42.4343	45.0824	41.6107	43.6049	44.765	38.1571	42.258	51.1211	44.765	44.084	43.1684	51.9028	44.4214	40.9066	42.7021	40.1292	47.1162	45.458	43.5365	41.4079	38.8778	48.3895	43.3886	45.1881	43.2343	42.4938	42.8515	48.0051	43.4663	45.2247	43.2977	43.1001	45.4008	42.9722	43.4974	63.1599	61.9883	63.8499	30.5714	32.4384	31.2547	43.7911
ARV1	65.3648	66.5716	65.5098	61.8684	64.1398	60.2111	69.2711	71.1426	59.9531	71.1195	64.9802	73.7325	52.8215	68.8699	61.9281	67.2628	54.4267	53.3291	75.326	57.1606	67.5485	62.6018	64.1923	60.089	64.3675	67.5163	64.9304	60.0452	67.3952	67.4403	66.2664	68.3595	69.8281	48.4372	60.3033	67.3278	65.7618	64.0192	70.2835	62.5259	57.3277	61.4412	66.4176	66.8279	63.8654	60.4654	61.8702	61.8543	65.8138
ARVCF	58.6327	57.1606	55.8955	49.0876	46.8684	51.2529	55.222	57.3125	52.3571	57.217	49.6203	56.6775	45.6851	48.0464	58.4228	55.0434	57.9087	48.7689	60.6667	55.7826	48.9556	50.9718	65.0324	53.8003	54.0554	52.5122	48.1461	62.1728	54.2647	51.6315	52.5308	48.2243	48.3118	56.3786	50.4951	63.2621	52.3652	52.5969	57.192	50.9718	49.6051	51.1103	62.7121	61.6787	63.5368	47.1162	47.2515	42.8913	55.2241
ARX	34.2111	34.1951	34.3483	53.3494	47.7897	37.4959	39.9461	41.1199	39.0902	39.5464	38.5907	41.4836	39.0902	37.5946	45.3557	39.4528	42.4876	41.0831	47.7954	40.2696	36.1075	35.2162	37.1526	35.6077	40.5849	37.5872	36.9206	39.1927	39.3137	39.9013	39.6803	58.6765	50.7472	45.9638	38.7605	32.339	55.9776	53.9775	20.7259	17.1886	54.1834	64.2682	32.6695	32.492	32.3092	53.4566	52.5122	53.5413	38.1295
AS3MT	56.6342	59.4402	60.9742	49.9016	47.6358	59.3211	56.7157	58.8885	54.9361	65.9146	60.4825	56.7781	40.4671	52.7986	50.4208	54.1465	55.4465	65.4159	61.2483	53.1805	60.3441	56.0957	74.292	54.168	55.6012	53.0718	53.4552	73.4935	52.2881	52.1478	48.2161	54.0471	55.333	46.3178	51.073	62.0344	54.6631	53.7382	60.6162	51.8667	56.2324	54.2372	63.4044	70.0638	57.5474	48.5365	48.6821	48.8831	60.5493
ASAH1	79.3769	79.5915	79.3628	77.2478	75.6996	78.7091	72.4956	74.3544	78.9291	78.367	72.2631	78.5017	86.575	75.6539	75.4865	82.9449	80.6596	79.1587	84.962	76.6584	81.7356	78.367	78.6788	77.3711	78.3346	76.675	81.1194	76.5423	74.0377	74.1558	76.8299	78.9897	77.7763	74.0192	76.6584	77.8448	76.4199	75.1544	80.9066	76.6126	76.8646	78.0861	70.3853	74.1558	69.948	82.5164	84.2821	83.954	79.3741
ASAH2B	49.5311	49.6422	48.5365	46.708	46.9152	52.2306	42.2533	41.5304	44.9317	52.8159	54.6686	43.6875	51.4068	49.9252	52	57.192	53.9753	52.6037	51.789	48.3598	55.4129	49.4014	40.0262	46.9945	52.2804	48.9782	44.5299	59.2906	44.8033	47.7267	51.075	56.7781	58.2828	46.7269	47.7963	43.6779	53.2991	50.2748	43.409	51.6662	55.9591	52.9595	53.4112	54.34	51.576	45.3833	45.585	48.7364	52.1944
ASAP1	82.1461	80.7561	83.3815	90.4656	91.5783	86.5817	82.6876	84.4918	87.8619	87.4597	80.7521	83.9001	92.4845	84.1891	85.5968	84.5736	86.8208	81.4522	96.8947	80.6596	85.5968	87.7349	71.3742	83.6739	84.6316	90.0452	90.3607	74.0835	75.3256	79.6827	81.2127	100.238	99.257	76.4073	82.4108	86.6691	82.548	86.1042	81.1151	86.5285	84.8372	87.5411	85.5493	82.5248	81.6595	86.1787	82.8666	87.4482	75.99
ASAP2	72.8927	72.8869	74.1044	46.5243	49.0616	54.4681	50.2634	68.0614	59.4348	74.2964	61.3393	56.3296	70.5597	60.9742	62.6018	51.3836	65.6571	57.6398	64.943	34.9485	53.1832	64.3474	71.2263	41.5844	63.763	65.6542	74.5594	65.2781	63.8014	68.3301	69.6882	69.2332	66.4024	54.8467	66.894	60.3469	63.763	63.9621	52.982	62.4165	63.7087	64.7137	57.7477	59.0547	58.3366	63.8777	61.6178	64.9275	60.1156
ASAP3	64.7936	64.789	63.8014	55.8577	54.6742	62.2402	72.4574	64.2686	68.673	60.661	61.3447	54.2035	57.7477	64.5175	64.9113	50.3393	56.1474	60.3297	43.9481	69.8748	59.4664	62.0146	52.488	70.9103	63.8659	63.3412	59.3798	54.5244	63.8336	64.6095	62.3378	61.9198	64.5204	72.1447	51.4068	60.7568	64.0719	64.246	61.8017	62.8343	60.3585	55.3419	61.9898	62.273	61.7534	59.3073	59.5392	59.3792	59.2118
ASB1	68.1125	68.1655	68.1619	65.2063	64.1875	67.6509	65.9971	65.596	68.989	70.9765	65.9834	68.5869	74.4637	65.7618	66.0548	61.6257	60.1799	68.8786	63.9624	69.6868	71.2218	69.5289	58.6409	68.4948	70.9912	64.3876	69.5906	47.674	72.8394	63.3964	64.5578	72.8162	72.6587	71.0192	68.2289	58.8353	69.5067	69.6825	56.3836	71.9626	71.1152	72.1744	68.6179	67.633	69.6167	64.6163	64.6654	63.7174	65.9974
ASB13	49.3325	49.4827	49.6203	40.6768	40.1441	44.1746	54.7609	45.32	51.0261	54.1168	41.9318	44.642	45.2882	46.2342	48.4905	38.2557	41.3546	44.1171	42.8102	46.4458	44.2763	55.3569	43.4918	42.2923	41.8795	53.7243	51.5388	30.062	50.7754	51.4254	46.1869	42.5125	45.7638	51.5035	52.5442	55.8899	41.9181	41.2241	47.8775	46.0342	45.6545	45.042	49.3825	52.5151	49.6478	44.2465	43.3806	41.4836	49.494
ASB16	41.2713	39.5233	39.547	39.5254	40.6857	30.5321	40.3233	39.7452	38.5972	40.5085	39.4542	40.186	37.8835	37.096	42.6907	38.0846	39.5233	39.7021	37.7008	47.1517	39.1828	36.4341	44.1032	41.9963	39.3137	36.2545	38.0436	49.8428	37.9934	36.2878	37.0614	38.5365	39.8621	40.2713	41.0886	38.4656	39.4101	42.0175	39.3561	40.804	39.6275	39.931	39.0786	39.0466	40.8503	41.7464	41.6965	41.7766	39.3137
ASB3/GPR75-ASB3	70.6501	70.6458	70.581	64.789	63.8699	68.8071	68.4377	65.1159	66.6479	72.8927	69.6114	69.5405	71.5493	66.5589	64.7017	65.5719	63.3256	71.9322	66.4649	59.2029	73.8729	71.1781	65.134	59.7967	73.5798	73.5944	75.9855	57.3396	75.5423	67.1876	68.751	74.284	75.4932	51.7889	70.0936	76.684	65.6875	63.9763	77.1616	64.7158	63.76	63.6123	72.8004	74.2964	77.192	60.3469	60.5378	60.4167	73.2155
ASB6	70.5335	69.0303	69.1343	72.399	73.5646	67.101	78.0277	77.614	76.7422	72.4574	61.9329	73.8991	60.8487	72.5775	70.4472	65.1408	67.3682	65.4626	71.9626	73.9352	63.8904	76.144	67.8131	69.1089	67.6509	70.206	62.6387	65.6713	73.4521	71.4128	72.6195	68.3407	68.3905	80.6416	66.1779	51.0998	76.8853	76.8933	59.2715	75.7405	75.9274	74.4842	64.8508	60.3487	62.1667	75.5068	76.9884	76.5826	62.4382
ASB7	55.2219	55.2145	55.4365	55.6065	57.1117	56.7966	52.2177	55.5035	55.4098	55.1365	58.4149	51.6267	61.3809	60.7317	57.92	55.6774	55.9087	58.6409	45.4008	54.8874	58.7808	58.4344	55.3419	61.3809	56.7483	54.0674	62.6517	62.4961	51.2109	55.2991	52.8106	61.2076	64.7983	55.2991	54.3124	59.7137	52.5092	51.873	63.2168	56.549	56.7038	56.8645	60.5866	62.0899	58.7225	51.327	51.4068	53.4413	59.4402
ASB8	57.0231	55.5157	57.2583	59.9579	59.8713	57.0607	61.8483	64.788	64.0712	64.0247	51.9293	64.157	56.9001	55.0592	54.9638	54.2372	56.7483	50.141	72.4105	54.3248	65.4635	61.7757	74.5514	50.1182	42.4366	56.7274	51.3419	83.8803	52.5238	62.1231	58.3461	53.2497	53.2934	55.8955	48.9782	51.8038	59.9517	60.209	52.723	62.0899	63.428	59.7967	52.1782	52.0565	52.466	62.8691	64.0576	62.9266	55.2341
ASCC1	67.9944	69.5854	69.6051	70.5614	70.4931	71.5943	71.9136	74.8166	65.134	72.4574	71.5646	71.5646	62.0488	70.4454	67.7195	70.2735	68.801	70.5251	70.581	77.0466	70.2937	68.4377	68.8527	69.9609	71.2374	62.1486	73.6514	70.9103	69.8045	64.6943	68.6543	73.1583	73.0042	60.9931	72.3193	62.0415	71.1781	71.1594	69.318	72.3741	72.6558	70.3232	69.4071	71.055	72.5075	67.1642	67.2628	67.2559	70.8612
ASCC2	78.1103	78.2114	78.0827	81.4226	81.2473	77.3636	82.8534	82.6876	83.0981	76.8933	72.1958	81.1254	78.4193	81.1827	78.1463	77.5261	79.0294	71.1032	45.4068	94.3376	81.0853	86.9089	44.6401	92.605	77.6765	86.5859	68.8973	57.5738	91.6443	86.194	91.4052	84.5519	84.2424	87.4525	80.1595	70.3189	80.9755	84.5036	65.0163	84.9047	82.7803	84.7504	66.5827	63.5843	66.0596	92.7381	91.7372	90.2326	72.7462
ASCC3	82.672	82.6789	82.5871	80.3599	80.2035	82.0527	68.4592	71.7266	73.344	79.4439	78.2204	80.8818	74.043	80.9332	92.1053	93.678	95.507	87.4715	79.2896	73.8079	83.9004	82.8508	79.287	90.4476	80.1175	79.8558	86.8368	81.1534	73.2598	81.1508	84.5519	84.1293	83.8656	81.5877	73.5468	100.063	91.4912	78.7729	91.4841	69.1152	66.3763	70.5738	81.1548	81.8464	80.8354	79.3383	78.0779	81.9608	79.469
ASCL1	25.6056	25.3531	25.3531	33.8192	30.2017	34.8345	29.5571	27.7391	26.7695	30.056	28.7911	32.4319	31.7361	25.7925	31.7361	32.5873	27.9029	27.8444	53.8034	29.6823	12.5727	12.5727	57.0359	19.7925	16.8814	15.3507	13.7798	27.0558	16.4059	18.3452	14.7889	96.4869	82.6948	19.1644	18.3452	29.4791	33.0431	34.9067	29.4574	26.834	25.5097	27.7391	30.212	30.2017	34.7613	35.6485	33.1181	33.0734	30.8138
ASF1A	92.3805	91.2417	92.2525	89.3558	90.3903	90.7124	84.5941	80.998	86.2274	88.6003	90.6187	90.7782	76.5504	93.7404	90.8148	98.2923	99.8358	95.7493	94.4641	82.65	94.3314	88.7205	87.7532	87.7885	93.5584	89.8234	87.7184	85.9792	93.3873	90.4458	94.4992	92.0108	91.8281	77.4757	93.3425	87.7536	90.9004	93.2505	88.4797	87.5584	90.1195	91.2289	95.4128	95.5939	93.6073	83.26	82.2139	85.1798	97.7634
ASF1B	82.4068	80.8833	80.8833	73.4521	73.4316	74.6961	87.0516	85.2531	82.236	85.0245	74.8095	80.1895	65.4394	81.9076	75.8367	71.1115	68.655	72.5053	71.5422	93.7387	66.8279	76.9884	60.0529	76.2406	81.1586	64.4665	75.6417	73.9706	86.5964	82.1781	73.4091	79.179	81.9853	81.2127	82.3101	69.7429	74.9766	76.1784	69.8977	84.1362	82.2139	83.8019	72.4963	72.8596	74.5144	82.3815	79.8369	76.6723	76.2234
ASGR1	44.2538	42.9592	43.256	36.3457	32.6485	40.96	41.6458	41.6886	38.913	42.4369	43.7118	38.1559	40.1976	39.8539	41.6423	39.219	39.9169	41.7855	47.6049	45.4259	38.1204	48.5365	35.5075	40.1492	35.6288	42.7652	45.601	38.3604	42.3886	48.1913	45.3746	32.8192	26.7199	51.8007	41.6107	44.1573	42.0044	38.5365	51.4112	37.4959	35.0329	39.9536	52.4056	49.28	58.8885	32.492	32.5876	32.339	41.4649
ASH1L	71.4778	71.4384	71.5196	72.2127	72.1235	72.105	63.1024	63.6795	64.0161	65.9847	87.8789	64.116	89.6721	69.0303	69.318	70.2937	72.3296	82.2162	86.8605	65.1725	76.1022	72.9737	89.1746	68.4635	78.4022	66.6766	78.58	73.8446	64.7158	63.3787	60.9742	69.0508	70.4144	64.0806	73.076	80.3168	79.3283	77.8728	71.1032	68.2637	63.5202	59.8858	70.2687	66.5503	65.596	73.2598	73.3852	75.3923	71.8636
ASH2L	93.0704	94.4685	92.984	100.255	100.232	98.3996	94.0216	96.1256	95.2366	96.2342	98.8865	94.6279	100.1	94.975	94.5911	93.631	94.3008	96.8912	94.0469	98.7117	97.0257	99.879	89.9058	93.9005	93.1308	90.5604	95.632	86.894	97.6768	93.6474	90.4089	105.219	104.805	95.7049	91.5783	82.775	97.7958	98.0469	89.6436	99.6703	99.6191	99.6147	79.5879	74.68	73.9352	119.15	121.15	121.15	93.0898
ASIC1	35.2571	36.3099	36.3606	24.2825	25.1954	31.4597	33.1974	39.0786	39.3359	42.8516	34.0323	22.5773	42.338	23.0451	24.5069	18.9294	23.0451	33.7838	38.7903	36.3626	29.7693	28.4037	34.5	30.2017	33.4805	28.4615	34.2111	38.7703	31.8431	32.339	28.2479	34.1239	34.6692	34.7613	33.1207	35.2162	31.4746	29.983	40.0653	28.172	27.1677	27.3252	35.1712	35.339	36.5556	33.6357	33.5547	33.45	31.4746
ASL	60.5378	59.0066	57.7245	59.1732	59.1739	57.6026	67.4084	65.5867	63.7244	62.1925	63.9347	56.5723	51.7834	55.8014	55.7755	54.9837	57.7685	53.1118	29.3914	74.9085	58.5782	73.521	32.7649	64.5333	60.5378	66.0596	64.7885	41.5801	71.0384	68.8029	66.15	54.749	53.89	79.2805	58.7876	56.3063	63.4447	61.5856	56.2082	59.3944	58.2096	59.7396	47.3066	50.8294	52.1424	66.679	68.1852	65.7313	56.7157
ASMTL	69.6114	70.9752	69.5826	59.1739	57.9204	58.8353	64.9384	59.9497	56.0051	72.3031	75.9944	61.7226	66.5817	58.6046	62.9932	55.0546	54.3479	80.706	46.723	78.7464	49.3411	76.3726	38.1204	67.9458	66.5716	65.0808	82.1285	48.5149	81.1194	78.9085	67.7195	48.6895	48.7681	88.7155	63.1639	82.405	53.7954	52.6484	81.6419	71.4584	55.1529	53.4386	67.0945	66.1432	69.412	59.7137	61.2109	58.6477	67.101
ASNS	88.3763	88.4223	88.294	87.8106	87.6589	87.8328	94.8559	94.5617	95.957	83.0596	86.5776	91.6492	68.3064	83.073	77.3321	91.9967	96.1066	75.7405	70.7725	83.1594	92.2618	81.6904	71.7275	88.257	94.0674	91.49	88.3272	78.728	88.2162	89.8212	93.7346	87.4482	87.5457	90.7138	92.4974	84.7553	87.0011	86.8605	83.6285	88.7203	88.7205	88.4587	87.4236	89.0317	89.4687	82.8716	82.975	86.2982	78.641
ASNSD1	89.85	89.8234	89.8034	88.0391	89.1746	90.7037	83.2536	87.935	86.9789	84.8855	88.8384	82.6948	89.3565	89.3347	90.2326	95.4036	91.2831	91.6097	91.2831	79.7883	91.1752	90.5858	87.0011	80.2086	89.3271	90.3901	89.5964	90.5851	88.2396	88.5841	89.0371	90.2687	90.1202	87.3908	88.9915	89.5288	88.9447	86.3093	89.0874	86.8698	88.1398	90.4458	86.3425	87.997	88.5479	88.0105	88.0613	89.3271	86.3364
ASPH	67.8787	68.0416	68.0549	60.4857	59.1725	66.1562	56.949	57.9511	60.3742	61.5499	75.0615	62.1267	88.4651	59.1837	62.1938	64.3675	61.9329	72.7831	71.2476	57.5122	64.2015	69.3001	74.4387	49.9913	62.168	69.3561	66.4628	73.6535	63.4758	64.2185	65.4988	64.9395	64.1418	64.8769	63.3843	71.3291	62.7128	61.8544	70.3515	61.4989	64.8559	63.7623	71.0384	73.5468	71.6709	56.8055	55.9776	58.4321	64.9181
ASPHD1	51.4697	52.6225	50.4897	43.0029	42.3815	40.3359	53.4649	41.3941	47.1435	47.0259	59.4671	43.5214	42.4338	51.1995	41.2867	43.5731	44.6998	53.8818	39.5168	57.6324	42.4338	51.4678	47.3217	55.3683	42.4343	45.3225	49.0252	46.454	54.8947	52.3125	48.4432	38.6285	38.5969	54.6686	47.7775	56.482	44.3725	45.2503	56.3875	46.6546	43.0362	40.8949	61.9702	55.6011	62.8825	37.528	37.6523	41.2789	55.2424
ASPHD2	58.7667	55.8602	56.0887	46.7433	46.9434	49.0131	45.0029	54.34	52.7456	58.8086	59.3073	50.0897	36.1269	56.356	59.985	55.3919	53.5327	53.742	61.3323	47.1162	49.5014	47.7961	66.6839	41.2867	52.0742	53.2639	54.7546	60.334	53.6649	59.607	49.494	51.0899	47.6128	54.4904	52.111	52.9008	51.9566	50.0571	50.783	53.8033	55.7526	54.8863	60.6162	62.1462	61.6662	46.4746	43.1032	45.601	58.1719
ASPM	86.1309	86.1697	86.1395	82.9742	82.7356	83.0175	70.68	68.8877	76.7854	64.8856	87.8932	69.0144	79.082	90.9489	94.1716	99.0866	93.8646	110.726	85.2463	74.5594	89.5288	88.9266	73.5088	86.6171	88.819	79.5353	87.8789	72.8559	86.6197	85.5685	85.9386	87.0425	87.1546	77.6905	87.3908	102.768	95.4036	89.2588	86.8698	72.8869	66.6389	69.6927	90.175	90.4209	89.6127	76.1523	75.0645	77.5882	90.226
ASPSCR1	58.3919	56.9629	57.1924	58.6126	58.5101	56.9096	65.7611	66.5941	64.6734	61.9878	54.7758	60.1572	50.2436	55.582	60.4882	53.774	52.7662	50.7792	35.7491	77.4194	54.8467	67.1642	32.9068	71.317	64.3667	67.5115	58.4707	44.9999	66.1766	68.9573	72.6278	45.3557	47.3535	63.6123	61.6746	52.1984	60.5493	59.5492	56.8033	58.7739	58.819	61.622	56.7381	53.3685	55.9524	61.7492	60.6091	56.949	57.1728
ASRGL1	64.6145	64.6059	64.6636	97.5471	97.4526	91.817	85.1012	95.4036	79.0107	86.5258	64.8068	81.3964	73.0674	78.641	73.4091	83.0175	75.2338	78.0377	78.0013	88.6576	80.7796	84.8507	71.5493	72.1958	77.3807	73.5239	78.8838	66.6479	82.1461	74.533	75.9357	95.9703	97.0011	80.3771	68.687	60.9931	87.852	87.7296	61.9465	87.0011	88.2981	87.9699	54.8784	49.5154	53.1823	105.116	106.642	105.334	48.7795
ASS1	82.6951	84.707	81.2561	83.4614	82.9784	79.1985	91.1183	89.7603	91.478	80.4093	91.6248	75.1163	82.0748	76.417	67.8612	80.8966	81.361	75.9027	65.2188	86.4215	83.8514	74.4954	60.3241	90.4294	86.4377	80.9643	85.1369	73.0683	88.0727	93.2484	93.5596	71.9626	73.0607	97.3552	84.6379	70.1919	87.3116	86.0478	70.2364	87.6863	89.0919	87.4525	80.9589	75.9944	79.179	84.9639	83.2422	81.8072	73.121
ASTE1	47.6128	47.674	46.4221	48.3549	47.376	48.2077	50.9879	48.5365	56.3875	39.6803	47.3456	55.619	45.9314	59.0547	40.2942	56.7398	45.5157	40.3527	58.3743	45.572	51.3805	48.7757	48.1301	45.2528	47.3127	54.0242	41.7025	42.3053	51.1918	50.7754	49.0876	50.6193	53.9783	42.4224	49.5492	46.3877	52.0529	48.9194	46.1869	50.4032	47.8549	49.4791	50.579	51.6315	49.8034	45.601	45.8603	48.1966	46.8029
ASTN2	48.6632	48.6632	47.4424	46.907	45.6049	44.471	41.3941	53.451	41.1812	43.0464	62.3117	43.62	59.9517	39.5908	45.8215	44.5999	45.7667	57.2649	37.2561	45.3692	51.1995	44.8926	71.4465	49.3941	39.6244	55.9127	43.8011	70.8687	43.1001	44.5999	43.3194	41.8192	44.2927	59.7621	40.6316	45.9514	48.4563	48.4162	45.7496	48.9634	49.9347	49.015	49.8781	48.9194	49.0443	48.2243	45.4392	46.586	52.3346
ASXL1	60.1799	58.5782	60.1145	62.6879	64.8995	63.7614	66.6403	72.6534	69.7035	64.1829	55.5344	60.9033	76.3647	57.8883	58.8742	56.8947	49.3843	54.7564	74.0132	56.8331	62.2499	53.1118	67.4908	63.4044	65.0423	58.3919	59.6013	70.911	62.7716	57.7477	53.7245	65.4816	64.6606	61.0006	56.0251	67.3952	55.4273	59.3575	63.908	57.1916	62.6448	66.9444	71.2622	69.0514	70.7455	52.644	54.1168	52.0146	67.1201
ASXL2	87.6422	84.4422	86.1925	88.3758	88.1375	87.0167	85.1119	84.9255	81.9985	86.5285	92.3805	82.5693	86.7364	87.8619	87.563	86.7056	87.1882	81.8533	98.0997	86.3299	83.577	87.7889	79.0949	88.0073	79.9866	88.9432	81.5577	78.4147	87.9802	86.9789	82.6682	85.9171	87.3048	88.2089	81.0761	78.513	90.2687	90.1681	80.3112	86.8995	86.8889	86.6637	82.2004	79.9789	80.4664	89.1402	87.7296	90.2106	83.8514
ATAD1	83.9555	85.9672	83.7449	84.8962	86.575	89.4885	74.4047	72.6783	77.0413	85.965	88.1375	82.1312	93.5822	85.9317	88.294	89.9325	89.2856	91.0869	88.7239	79.6099	92.1395	86.6184	88.2009	82.408	87.8666	86.3102	89.4885	75.5647	83.6259	81.1586	82.7766	91.4271	89.9522	69.0144	86.324	85.6553	84.5926	82.6876	86.2769	83.0175	85.0955	84.9166	84.0855	86.5293	85.6757	81.9239	82.0835	84.9489	82.5173
ATAD2	72.1839	73.4688	73.4176	64.1175	64.1453	70.4856	64.788	62.0823	71.3968	65.6161	82.5164	55.222	71.8463	77.192	70.0638	69.863	63.6495	79.2136	77.6905	54.659	65.6626	72.015	86.6767	62.081	72.1839	65.7255	74.6669	87.576	62.6509	65.7313	59.8115	79.3721	78.1044	58.4221	64.7736	89.6879	72.5661	69.2905	72.9954	60.661	59.2369	61.9296	76.6126	75.6417	76.035	61.7512	61.8787	61.8559	80.8409
ATAD2B	60.7311	59.203	60.7334	59.3365	61.9702	61.7122	47.8215	51.6662	54.5448	52.9746	68.5174	55.1355	70.5903	58.3955	60.4908	65.7415	65.6713	76.4513	66.6389	51.9224	64.8411	61.1336	67.6892	46.2735	67.5485	62.4181	62.5309	66.8279	58.111	57.9948	56.383	64.6223	62.4732	53.0014	66.121	76.8816	64.9214	59.4901	66.3294	55.0043	49.4063	53.0873	67.0655	64.8411	66.395	53.8605	54.0471	54.9744	66.7714
ATAD3A	81.2561	81.3168	79.9076	82.007	81.8072	77.9004	82.4242	83.8803	88.9607	77.8931	80.4628	85.2785	80.7654	80.7754	85.1369	76.9799	77.3107	65.6713	80.998	82.2273	77.0569	79.2062	75.4948	81.5854	75.0566	82.8534	71.7783	85.234	78.6237	82.7803	83.2011	77.326	77.2332	89.8129	77.5674	68.7573	84.007	84.2096	67.4636	84.7336	87.7185	88.7381	70.4086	71.9121	69.954	91.2289	89.9981	87.1882	73.729
ATAD3B	75.2408	74.1044	75.213	93.161	93.1642	77.3897	91.1961	82.2162	92.6838	76.3885	70.5406	90.5894	69.9762	87.1646	88.1398	84.0088	79.9696	62.2764	78.9554	81.5854	76.3015	79.9548	74.8348	83.4824	75.6623	85.9792	71.0804	84.2392	78.0277	82.2004	84.1695	79.2422	80.6495	93.8377	76.8646	58.4255	90.4294	91.4841	57.3481	90.7937	90.8756	91.9486	68.5416	67.6209	70.7536	92.0042	92.0886	91.8251	67.8029
ATAD3C	41.1149	38.4725	42.1376	44.642	45.9137	38.6405	50.2125	42.4338	48.7757	39.2788	38.2308	52.9127	37.2284	42.2517	47.3957	42.8008	41.4279	35.9182	47.284	41.6011	39.4542	39.7546	43.3806	39.8983	49.0631	42.579	43.6569	41.2713	44.8988	45.3367	41.7855	43.1836	42.4708	43.8659	42.8913	40.3242	47.1162	44.9294	37.4196	43.4706	42.8139	47.7739	40.6857	37.5871	36.5667	51.8657	49.015	49.1999	33.4365
ATAD5	60.661	60.5866	60.708	59.2715	58.0697	63.0448	49.9913	56.8144	51.9224	51.8979	64.614	51.6375	54.6664	61.9883	62.3967	69.4318	67.8612	81.4101	75.6904	45.8332	81.4101	62.839	44.0971	57.8108	63.3787	57.8203	70.6558	44.4141	65.4635	59.581	55.4273	63.9621	64.0712	60.4064	63.3354	76.2589	64.5554	58.8742	70.9948	58.1235	48.7795	46.6432	63.7872	62.8045	62.1079	55.9809	56.3923	58.7808	64.215
ATCAY	68.7909	68.7506	68.7301	54.4578	52.2018	44.9999	53.8968	50.3887	44.1036	58.1946	94.6629	62.6434	46.6157	51.4148	58.184	62.5285	64.6472	72.1712	62.9982	66.1996	53.3575	58.0518	71.3917	64.3675	57.6398	59.4402	64.614	66.6203	60.1572	63.5976	56.0051	43.3174	43.2812	67.5115	59.7227	52.5982	65.4116	61.5328	56.0766	65.356	58.1197	59.5881	60.6106	63.4447	60.1806	56.6342	58.2827	55.7526	66.1287
ATE1	67.4084	68.9425	68.9999	64.6729	64.8101	65.7618	59.4348	58.0563	59.1148	60.2106	75.1559	62.1728	82.236	69.3851	65.5622	70.4639	66.372	73.9577	87.3647	48.7757	70.3453	71.1115	51.5913	62.2992	68.687	65.938	75.9293	75.4764	63.9947	70.0666	67.1642	74.2083	73.0386	49.2878	68.7012	50.8343	71.9692	74.2064	52.0051	71.0428	72.3552	75.3749	69.8791	68.9252	67.8645	63.4176	63.4695	64.6255	69.6825
ATF1	78.8308	77.5882	78.841	78.1664	78.1597	79.6033	73.9706	72.1969	79.2851	74.6771	81.2827	76.0738	77.2717	78.7819	78.4106	82.0214	82.4956	79.469	92.3419	70.1294	83.9595	81.5498	80.6316	65.3354	81.7356	79.9185	74.8968	90.4895	74.3836	79.9548	74.8559	76.8954	76.8637	70.3232	78.6237	66.5817	84.8878	88.9266	70.7783	77.5481	77.7325	81.8623	78.4537	77.5871	76.5504	76.422	76.6317	77.8931	76.3571
ATF2	85.0762	85.198	86.8282	86.1697	86.0974	89.014	80.5533	80.5363	82.3009	86.8734	87.7296	82.7853	89.5061	86.7819	86.4377	86.9672	87.459	86.8495	99.3129	62.816	91.2238	85.1362	95.7477	78.0266	90.5033	82.6876	95.4509	89.3832	78.429	81.361	80.4144	95.0944	93.8645	63.5921	87.7819	94.751	86.9655	83.494	94.3008	79.5132	73.1409	80.7394	92.1012	93.5327	91.6299	74.4047	75.7747	79.6858	85.3868
ATF3	57.7389	59.0854	57.8038	75.1727	73.9247	65.0165	71.2528	61.8559	91.8957	58.0534	51.3296	66.7654	61.5319	65.3996	65.7255	72.7538	69.486	47.2687	28.971	43.409	76.3162	69.6615	84.8897	65.0082	63.8488	82.2102	58.0534	86.1928	69.5826	65.672	81.1548	54.3753	55.7777	80.1887	57.0836	53.0873	61.587	60.5543	62.6018	76.8579	74.5375	66.8833	61.7534	64.491	63.8628	64.9802	64.1155	67.2717	65.7415
ATF4	103.134	103.183	103.134	102.905	102.876	103.02	102.631	98.976	104.523	102.606	111.807	100.823	109.556	101.047	103.848	95.4454	99.3128	103.467	99.6713	99.8269	104.164	102.454	97.139	100.333	102.209	103.697	102.601	100.22	102.243	102.905	103.134	100.96	100.777	101.596	101.948	100.099	102.515	102.602	100.624	102.768	102.939	102.841	100.538	100.552	100.961	102.624	102.768	102.503	101.763
ATF5	65.4187	61.8415	64.4621	91.3922	91.2663	67.7195	92.2973	76.2377	86.123	71.3943	60.708	80.6157	55.4834	73.8272	77.5388	73.4935	74.6921	55.7755	73.3952	69.3645	70.9103	63.9767	90.0095	64.7664	64.6513	76.3895	57.5165	100.204	65.4618	70.6376	80.7689	64.8995	66.0756	100.255	64.3923	49.262	81.8072	78.869	42.2084	88.4459	93.4587	85.4575	57.9936	59.2555	48.0185	92.4398	90.1202	91.1752	63.9229
ATF6	78.2172	79.8369	78.2172	71.3291	72.3296	77.5882	74.0835	75.99	76.5735	76.0861	72.6744	76.2311	78.9133	76.0766	73.6056	74.2659	75.5552	76.9275	80.6031	75.9549	71.5492	71.1032	85.1798	75.2631	77.3499	69.9861	94.0674	69.6825	64.9589	71.1826	67.0934	83.9299	82.1728	73.3636	77.0569	55.5804	76.9879	77.0296	60.5993	85.0127	90.5151	89.0317	69.3807	71.0449	68.7301	80.0311	80.2414	82.5485	71.7734
ATF6B	66.6201	66.6116	65.583	65.2429	66.4348	65.1918	71.2263	72.9591	68.4635	71.8356	65.6029	68.1424	67.4636	63.3727	59.1148	57.1775	60.9194	68.4375	79.0144	69.899	64.6145	60.6992	91.8433	66.0596	64.9705	64.6059	64.6106	80.9252	60.1384	51.4391	54.7546	63.253	62.1392	63.2517	65.8279	60.0529	66.5985	72.7462	57.7245	68.1424	69.7251	68.1309	57.9277	51.986	61.3878	74.5144	73.5151	73.2241	61.3323
ATF7	58.8353	61.6089	61.6662	57.757	60.3404	64.9202	64.6095	60.5881	65.5277	61.8017	62.4413	63.5183	64.7893	56.766	61.4297	55.8014	60.9033	53.9904	65.0163	62.466	68.6568	64.429	43.494	55.6771	60.1237	58.2639	48.0051	57.0895	79.179	69.9465	73.4746	59.5224	58.4593	57.4016	58.4125	59.2552	58.0743	64.0806	55.4365	58.6747	64.8995	67.0372	60.7321	48.0641	56.2514	66.2521	65.375	65.3167	58.2901
ATF7IP	91.8433	93.3478	93.161	88.9432	87.3425	91.49	84.6048	82.5173	86.2769	87.3497	94.3603	88.3559	95.8637	91.2775	92.0274	90.019	91.7597	94.5817	99.1493	78.4748	88.4459	95.2713	88.2396	81.2208	97.1337	90.3219	98.5929	84.832	80.8258	87.2185	82.8508	90.1165	92.3419	90.6595	93.7677	74.0226	96.2178	100.018	69.8045	92.1227	98.1675	95.6542	89.851	90.1202	89.3321	88.9266	89.0055	90.0527	90.2823
ATF7IP2	54.1128	52.8215	51.9287	58.5335	61.1781	59.4664	58.1197	42.9408	45.552	48.1966	43.0869	54.7609	62.1462	69.2505	63.32	66.2888	58.2411	72.726	62.1015	45.6049	51.4471	54.659	54.2188	40.3513	67.7269	57.5474	53.3478	64.7646	61.9339	59.2852	56.5388	62.4181	65.7803	50.8307	65.1573	69.2905	57.0015	54.6686	51.3127	58.9515	54.0458	54.34	59.837	60.1736	59.2748	52.6225	51.8939	55.0546	52.1569
ATG10	62.6509	62.7128	64.1246	61.6562	61.656	64.8943	60.7334	61.6746	59.1261	60.2308	79.1587	54.9105	75.0025	56.4888	50.7689	62.1015	60.6576	76.0155	63.2255	47.7897	64.7983	65.8252	86.9409	64.5204	56.5744	59.7137	71.4879	97.5452	49.9016	61.656	51.4254	58.6278	58.7624	61.2562	61.5754	72.9954	59.8347	57.6487	75.4057	56.7157	62.0644	57.0029	63.8716	62.9266	63.5026	60.0646	61.5132	63.8499	70.7117
ATG12	77.1722	77.2209	78.6302	77.9793	77.9004	80.6997	76.1784	75.7059	79.082	77.1501	74.6029	82.5925	74.4162	80.1175	76.8646	83.0215	78.1002	74.429	83.568	75.9796	88.3567	77.2433	66.0896	77.7884	80.0815	79.8086	85.1012	73.0499	74.3009	81.1151	81.4041	79.5836	78.3259	64.4621	78.5276	74.36	80.8258	78.0735	74.68	78.2905	78.4642	78.1823	76.2234	76.605	76.9686	76.9879	77.1501	78.3893	74.6645
ATG13	81.8152	80.5434	80.3599	79.5027	79.3714	78.2509	80.2834	84.954	79.1267	78.4971	77.2399	78.6788	75.703	80.1511	79.7558	80.4629	79.2833	78.0735	72.0389	95.4587	72.9401	77.6505	83.6259	87.2779	74.9289	81.361	77.9798	74.5144	78.4733	76.0738	73.8991	77.1971	79.9076	80.685	80.2086	64.344	81.5638	82.8534	68.1655	85.4112	89.5383	87.9486	76.4779	74.3277	74.8304	82.6566	82.7373	81.2321	78.0013
ATG14	76.8646	75.5761	76.8236	78.8511	80.0805	70.0625	76.2049	74.4842	73.7054	72.1839	82.636	77.3561	69.425	75.8274	75.6603	80.4657	75.2763	76.684	76.5825	71.1152	79.7202	78.9131	73.9142	74.4155	74.8191	76.0095	76.0948	77.1966	69.9465	75.9293	77.4779	78.4671	80.9589	74.4637	74.68	70.1949	76.6584	78.1002	73.5944	76.8383	77.0973	78.2114	76.1474	76.5504	79.8233	73.1821	73.3064	73.0016	78.7729
ATG16L1	72.2044	71.0802	72.2316	72.8559	72.8162	72.866	80.6542	71.263	74.0226	74.8199	66.1996	78.934	68.3106	73.6813	71.6033	70.2364	70.0358	65.4187	53.1483	68.5416	74.8896	78.643	84.9166	65.0756	78.6237	74.3851	71.1301	60.8081	75.3109	68.4377	68.5173	80.7205	83.3815	66.1826	75.5085	60.2111	75.1262	80.6316	54.0458	76.5721	78.3235	79.3372	63.8875	64.1155	64.6472	78.4131	78.4537	79.5836	66.8801
ATG16L2	44.4351	44.4214	42.4839	39.6244	40.0771	44.004	43.3886	41.6724	39.6166	46.2342	46.7894	42.0448	45.4992	39.8501	45.1899	40.7098	42.37	46.3178	44.4293	51.2876	38.3337	44.3182	44.6908	42.5452	40.6768	39.219	40.8313	49.6478	46.6288	47.2495	42.8102	36.8843	41.2217	51.0261	45.0865	45.8428	42.8139	44.1519	45.601	42.3886	42.8084	40.7244	41.2045	41.2713	43.1987	46.4712	47.603	44.8926	42.0088
ATG2A	67.3071	65.9971	66.0727	64.6262	64.7793	56.9608	68.2432	71.5492	63.0077	65.1655	67.9936	65.2848	64.6262	59.3042	65.6031	59.6185	63.1714	59.8455	77.2178	68.0796	60.4432	57.6015	65.6829	69.4945	60.9157	61.7512	61.7817	83.6259	58.5464	60.9363	58.2188	61.6089	59.2227	66.9979	65.4626	53.9502	67.7767	69.4642	53.8818	66.6042	69.6615	70.8785	55.8963	54.6664	56.4033	72.8559	72.896	69.2599	64.0738
ATG2B	62.6018	62.6482	62.6517	66.1417	67.3952	61.2644	54.7002	53.442	58.0827	59.0161	78.1446	59.7777	79.5915	60.7121	64.682	65.5277	65.5064	69.6789	70.911	52.0146	58.8051	63.8063	83.578	48.5179	66.399	63.8336	61.4517	81.5533	63.1466	63.9904	60.4857	62.3528	63.8174	63.6341	66.2327	65.1162	72.1712	67.2631	59.2552	61.5142	61.5567	61.5754	65.7236	68.977	66.4185	58.3182	59.8512	61.0273	65.9352
ATG3	94.9722	93.7677	93.5822	109.556	107.231	102.606	97.6621	98.499	96.5539	97.3949	100.064	99.2333	91.4651	98.6288	101.743	103.778	102.929	98.2115	91.5099	97.6888	100.238	98.8805	98.2211	94.975	97.5113	95.4218	91.8951	100.099	96.5113	99.2495	100.268	105.12	104.793	96.7185	98.6559	91.4448	100.156	100.263	95.3892	100.541	100.477	100.379	88.2396	88.4151	88.9885	109.256	109.405	109.333	98.0177
ATG4A	42.8051	42.8051	43.0023	59.1837	59.1837	50.3621	57.6674	61.1021	59.7626	57.1439	39.8417	62.8658	53.9977	60.0228	36.0341	44.9935	44.2763	36.1537	63.4527	54.9837	64.0429	39.4542	60.5993	65.596	37.5337	42.2959	37.8744	68.6326	43.4663	42.2303	42.1651	60.1806	55.2241	42.5197	48.5754	51.0176	50.0133	48.9634	47.3454	50.4897	50.4793	55.0043	44.9011	44.4255	42.6115	54.662	55.9941	58.4344	44.9035
ATG4B	74.5771	74.5999	74.5167	76.4044	74.99	75.213	87.3401	80.7654	80.9322	73.8079	61.9764	80.5609	74.8559	76.3501	70.5597	73.4483	71.2075	70.581	60.4523	86.1787	69.954	79.859	65.9093	78.6237	75.6416	82.146	74.5144	61.9702	77.9443	76.7637	78.4182	70.5458	70.5251	86.8368	75.3766	70.5903	74.7475	73.5468	70.6948	77.4188	77.6464	78.7392	75.1332	72.1357	72.4477	75.8731	74.7075	74.4072	73.3171
ATG4C	62.2764	62.4165	64.9304	71.2774	72.2631	66.9913	57.8137	64.6671	53.6291	65.7934	74.8014	64.0214	56.6264	70.2735	70.3339	74.2104	69.9059	76.8911	79.393	63.829	73.9639	64.6654	72.7308	66.2966	71.4071	64.7983	64.7936	73.2086	58.0827	62.7238	58.8885	70.9912	70.9279	51.8629	70.1823	80.6031	65.7236	62.9061	75.8274	61.3323	58.5147	62.5259	71.8792	75.6959	72.6539	59.1827	56.9751	61.9339	69.4815
ATG4D	74.2659	73.0386	71.8509	71.44	70.1823	67.196	74.5771	74.1558	73.4091	74.1445	66.7286	73.2524	66.0548	74.1506	74.1238	66.6956	67.997	65.9407	55.4127	73.6813	72.6278	74.4047	77.5601	68.7365	66.0596	77.0111	69.8977	74.1317	75.3875	75.62	74.7238	64.4103	62.1728	75.3109	68.6216	67.2731	72.0203	73.0276	63.8786	73.3384	73.4723	73.4316	62.2764	63.8063	65.2063	79.2422	78.0402	73.7939	67.186
ATG5	89.2795	89.2795	89.2073	87.3749	88.4782	90.1056	78.8511	82.9045	76.2555	84.7401	89.9325	88.9607	89.2914	87.9106	91.356	93.0099	93.446	95.0859	94.6395	90.5061	89.576	87.6957	77.3711	89.2599	91.2617	82.217	86.567	86.2013	86.6637	85.5928	87.3794	93.4059	93.4348	76.2973	89.8212	74.2417	94.3798	94.4476	71.1144	92.4203	92.4349	93.6073	78.8015	79.1985	78.403	93.5596	93.7533	95.743	80.6596
ATG7	62.6968	62.7662	61.6789	62.9061	61.6855	62.7498	65.9974	68.3905	65.9093	63.6341	61.656	62.839	63.0346	62.4708	59.464	61.6374	58.8954	56.6342	48.9556	68.9281	62.5309	68.7573	54.0987	61.2674	60.5624	66.1231	62.5734	50.5194	71.097	61.7186	64.9395	69.7429	68.3407	62.3117	61.6276	51.9639	66.8833	70.9752	48.595	65.7832	67	65.7609	57.4335	53.955	56.6264	66.6305	65.6657	69.4491	55.0825
ATG9A	80.1199	81.6132	80.1175	76.4779	75.0387	80.7783	84.9875	78.483	83.26	76.9975	78.5017	78.58	84.8507	81.3631	78.1859	75.0387	74.1317	71.197	66.0176	80.3069	71.1152	80.9275	55.8455	80.796	86.0222	80.6582	87.6582	60.4882	82.8939	80.6582	79.5781	83.2422	85.0758	91.4738	85.8715	75.4454	78.156	79.4756	73.5693	79.874	81.1465	81.0414	73.9107	74.1856	75.8175	82.5248	81.4093	79.7943	75.0425
ATG9B	48.6821	44.9412	45.8938	50.5227	51.6621	53.748	47.7478	56.8684	53.1579	49.8464	45.4259	50.4869	48.9393	47.4506	54.2977	45.7128	48.3598	52.6484	51.2635	51.9004	49.0443	48.595	50.5142	50.6481	49.4763	49.402	48.3297	50.4921	49.8849	49.529	48.9818	51.4997	49.4795	56.5455	49.5036	38.7605	54.2035	54.2372	40.1619	59.7206	57.1117	54.8629	20.4112	27.9029	26.5749	92.2836	91.1999	90.9489	28.4615
ATIC	100.654	100.652	100.652	100.414	100.354	100.612	100.887	100.654	100.128	100.879	100.204	99.6094	98.4907	100.827	100.744	99.8671	99.1546	98.5474	75.2402	98.499	102.485	102.112	95.7189	100.014	101.763	101.908	102.112	95.4155	101.877	100.014	101.296	103.183	102.984	98.7884	102.984	96.5965	99.8326	99.8805	98.4711	101.252	101.296	101.07	99.958	92.9337	93.3934	103.32	103.469	105.089	99.7799
ATL2	89.6472	89.6219	89.5885	89.1592	91.4512	91.7561	84.7084	84.3305	82.8431	83.9855	96.728	83.8514	95.957	86.0708	88.4459	90.0755	89.452	100.211	94.1716	85.7752	86.3816	88.4344	92.5378	95.0257	91.9781	80.4022	95.7281	96.8609	81.3037	82.9516	80.776	92.99	91.5617	78.483	90.5841	85.5968	91.2831	91.2238	86.2463	89.3881	89.3431	90.3838	84.954	83.745	87.7185	91.1	91.1961	92.0697	84.5519
ATL3	75.011	76.3895	74.9961	82.6208	84.3516	84.8511	76.9609	67.6458	81.2591	74.0132	80.6112	79.3769	76.4513	82.3488	85.2996	82.5604	80.0493	81.2436	87.8932	83.745	82.636	83.6259	74.2839	76.9686	85.5233	71.6256	89.8169	68.7581	73.6895	70.5614	71.739	87.8134	89.2752	71.703	80.4664	77.0929	78.6197	78.5888	73.9186	81.776	81.7415	80.1117	74.6029	74.9289	74.1856	80.7495	82.3262	83.2011	74.4954
ATM	64.6671	64.66	64.6943	60.8717	62.1462	65.5295	51.1748	51.2876	47.0259	61.6089	78.0111	53.8166	78.0485	63.0035	66.5804	67.7767	67.6892	81.1586	68.7594	56.4378	63.1606	64.0738	40.7098	62.9932	72.9737	62.9266	76.9275	54.2554	64.6472	65.4159	66.6479	71.5422	69.0036	57.0607	72.978	87.3079	70.4856	58.8139	74.2592	55.465	48.6985	53.5327	68.8274	70.6531	68.2721	57.4234	56.5723	58.9273	65.356
ATMIN	96.2779	95.2975	96.198	93.3304	94.6582	92.2836	92.1384	93.2484	93.7097	94.7126	93.977	93.0287	95.632	94.6409	94.177	93.3511	95.1495	91.7918	90.0516	90.84	93.6073	94.2468	99.068	93.7037	91.6603	98.635	85.4582	98.8805	96.2374	93.4459	93.7533	90.3129	91.2831	92.115	91.4554	90.0527	94.3923	94.4512	90.9004	93.8179	95.1166	95.9141	94.3551	94.4603	93.7097	91.956	92.0391	93.0281	93.6177
ATN1	73.5314	73.6138	72.3296	74.1387	74.0953	71.7811	76.7422	72.4963	79.5879	73.8191	70.4758	72.7902	80.6416	71.6314	74.8068	67.5703	70.1294	66.6042	76.8299	79.8812	67.6184	67.1969	83.6739	76.8082	73.8079	68.977	63.8099	85.0955	78.5146	69.0071	68.9546	69.8986	68.4948	69.3485	72.5891	71.0308	70.6257	71.7266	64.6889	75.1452	78.1568	79.156	65.3366	56.8684	64.8856	82.8787	81.9085	82.6898	72.6783
ATOH1	23.3627	17.6932	15.8956	49.8876	48.789	33.45	20.4112	32.3195	17.1886	34.1951	34.9318	31.5071	20.7259	37.3601	41.4889	42.7652	35.7632	35.8184	34.2178	41.891	33.2563	32.6114	34.2178	34.4706	33.1207	33.1332	32.9632	34.5989	33.0666	33.4375	33.1765	34.5771	34.2178	34.3624	33.5374	34.3416	33.4866	34.3956	33.7668	32.0013	32.6485	35.0314	28.8351	34.6938	28.3505	43.494	43.4974	37.2263	35.0156
ATOX1	71.9011	73.1583	73.0945	72.5558	72.5326	73.9142	77.998	82.0925	76.7012	73.7455	58.0306	77.7325	71.129	73.7075	69.3177	70.2835	72.3233	70.5282	83.6058	82.9891	67.1822	65.6934	75.0387	80.0885	74.6802	60.9157	71.3742	68.1686	64.0192	72.2784	71.2218	69.5621	69.569	79.0949	75.7252	73.2855	72.9864	72.876	72.252	70.8643	72.2418	73.2086	70.1101	69.3341	65.4635	75.4948	76.9879	74.1044	71.739
ATP10D	35.4331	35.6852	36.5388	36.3626	36.6661	32.492	28.7816	51.5207	33.8091	40.706	22.7549	36.511	32.7419	24.8619	36.6623	38.3604	40.6508	45.0061	26.834	30.3978	47.3127	31.0383	43.3365	45.6944	35.2245	37.1526	33.2769	41.2299	19.7925	32.4259	39.3563	46.9851	41.5752	38.0791	33.1332	45.7152	34.4594	34.4286	35.9469	34.3794	33.8192	33.9905	37.9526	39.2484	39.7725	36.7093	36.7951	36.9212	41.9963
ATP11A	84.5681	86.3102	84.3305	66.0756	66.07	62.5062	68.0739	79.2466	81.0307	66.0896	81.8609	64.1875	97.7742	69.2599	67.8731	73.4959	64.1246	77.1971	89.9448	53.8315	75.2338	73.5239	89.6582	65.3894	74.8014	75.9861	77.7763	90.541	60.5499	78.6602	73.6943	75.5642	73.1836	66.5568	72.4477	63.6795	74.0644	74.0508	68.6488	84.3305	75.4948	78.0165	63.2517	60.8349	60.1145	87.4501	84.8372	87.5584	69.2944
ATP11B	63.902	63.9624	64.0719	54.8947	56.356	62.6345	45.7667	47.1435	56.1474	53.4531	66.1417	53.4413	73.458	63.8777	59.6749	67.3353	68.687	78.367	78.9131	51.576	59.4092	55.2486	84.8511	54.6011	61.4912	59.3354	60.7621	87.5094	50.6576	54.8755	58.5147	60.6992	59.545	47.9495	62.3398	69.0784	53.466	58.4125	71.5646	55.0768	60.3301	61.656	82.0137	84.2392	82.775	41.1149	44.733	43.0464	72.6238
ATP11C	82.5025	84.3707	84.1477	82.9977	86.8192	87.0057	78.1823	73.8133	79.6858	72.6794	96.4517	82.0137	94.7477	91.099	81.8609	86.0096	79.9755	87.203	91.2417	66.4628	86.0864	88.0527	90.9827	80.2058	82.8939	81.1548	85.4073	86.5859	82.3114	88.5479	81.5403	88.8632	88.9266	72.4327	86.4136	90.9894	82.9087	80.1054	89.2588	81.9737	79.0589	78.856	85.3979	87.3971	84.9225	80.0077	78.8381	82.5173	82.2652
ATP12A	39.7546	40.7351	37.528	50.1815	54.7518	47.4663	92.4804	91.2831	92.8539	16.8814	27.9374	15.3507	75.0851	51.2253	15.8956	29.0924	20.7259	72.9714	50.0916	46.6366	45.3367	44.1573	46.723	49.528	49.5015	45.8284	48.367	48.2702	42.45	42.6981	38.2581	48.3598	46.1211	45.8327	40.7577	33.5374	51.5035	51.8038	32.3253	60.5499	55.1365	49.9511	28.172	28.1669	27.9029	74.9613	75.0851	73.6336	16.4059
ATP13A1	78.7392	77.472	77.3499	84.1362	83.7375	75.3359	87.9132	82.6572	82.9909	78.1633	71.0321	82.3404	81.1465	84.3116	83.745	74.8941	75.0071	66.0176	54.742	95.5562	69.3718	72.5188	63.193	90.6774	83.1809	81.4995	75.1262	64.789	81.0414	84.7362	81.8623	79.9866	82.5604	92.2119	84.9883	68.318	82.0617	85.4048	67.0679	82.3099	86.1375	83.9116	69.9796	67.6258	70.7626	89.5885	88.2089	86.7859	74.0644
ATP13A2	77.5882	76.2049	76.0948	69.6615	67.899	69.425	77.6277	77.206	77.8448	69.8123	77.326	71.3084	73.2543	73.4769	72.3552	68.5408	66.995	64.1829	55.9074	86.7945	64.9757	68.8973	56.7999	89.6828	71.6033	71.4778	71.6987	57.6674	85.9672	80.1054	81.8327	72.252	69.9429	78.2657	67.6897	65.4892	72.4477	75.8367	61.9281	78.9451	76.2406	74.7953	66.8342	65.9592	61.9281	80.5529	79.3769	76.1474	63.5232
ATP13A3	86.2647	86.3064	86.2982	83.2422	85.2315	83.5208	73.8184	75.6996	80.5131	78.4642	84.296	79.9931	92.9966	89.2089	86.1555	90.4948	87.203	91.5093	92.1294	71.9799	88.2197	86.4215	95.5048	78.7593	82.6759	87.5633	84.9447	95.0944	75.356	83.9004	79.9755	82.2004	80.7689	82.4969	81.0737	87.6724	85.8507	86.9672	89.6828	80.9681	76.877	79.3769	87.0425	87.3497	87.9106	78.6965	80.1054	81.2045	87.7889
ATP1A1	106.316	106.316	106.316	104.164	104.085	104.379	105.037	104.749	105.384	104.68	103.525	104.33	105.252	105.12	104.793	103.469	104.095	102.77	77.265	101.046	106.313	103.757	106.023	103.004	107.105	109.981	104.103	100.333	105.715	104.509	106.424	105.626	107.105	109.54	106.697	102.243	101.958	105.332	102.846	105.715	105.624	105.42	101.04	100.969	101.376	106.259	106.313	106.141	103.567
ATP1A2	62.2672	61.2076	59.9309	32.4384	33.0734	46.3114	45.3805	42.3886	22.7549	75.4471	70.9765	49.1948	50.09	54.4865	53.2934	36.5575	33.9995	50.5639	51.3836	32.2363	40.5399	45.2795	42.8515	38.9062	53.2342	53.0043	66.2022	47.3217	47.7797	53.2497	40.5849	49.7603	51.949	55.4365	61.7746	72.2127	35.9232	39.6029	93.0914	37.7898	35.4946	37.588	60.4105	61.9281	61.4086	38.1248	41.023	38.4499	54.6898
ATP1A3	56.7098	56.7274	57.0015	55.5823	53.2497	39.5456	51.6069	57.2497	40.5806	47.7025	93.6474	39.0884	48.0051	62.4753	49.0713	48.4103	47.4702	63.0228	50.6576	68.2425	54.2188	48.0831	49.8776	55.3419	52.2177	51.169	50.2079	51.184	53.8605	52.3081	54.4578	55.2991	53.2871	53.523	53.6086	50.141	59.5224	58.5303	46.6512	54.2487	54.0916	52.0565	34.4594	35.0814	35.5075	80.1033	78.9689	77.2594	49.1241
ATP1B1	97.943	97.9369	97.8355	96.231	95.1166	94.2468	89.452	91.5733	99.1309	95.4454	92.2703	96.0576	113.752	94.2179	89.9448	94.0586	100.161	97.1795	93.8646	86.6691	98.0498	96.2762	100.064	90.6181	96.2342	98.6482	95.4587	99.9729	95.1835	94.6606	96.948	93.9021	92.4569	94.2104	95.0257	92.1378	96.1167	96.1784	91.5018	98.1068	96.7687	96.6484	98.9195	100.129	100.384	90.5604	90.7349	90.426	99.068
ATP1B2	59.464	59.362	56.8566	48.5072	44.1341	56.7006	67.7545	72.339	46.6432	51.4015	81.5498	46.2208	58.1235	52.7456	45.4008	37.0117	40.1672	63.2662	58.825	73.4688	45.7637	56.4604	49.8849	57.9903	61.1635	46.5277	60.5624	38.0813	57.387	59.8424	47.2687	43.0962	47.8215	68.5653	59.3919	55.2991	54.3124	53.442	71.3206	51.576	46.586	50.6481	64.6861	64.8769	57.9818	46.8964	47.0295	47.1536	78.7603
ATP1B3	97.9891	98.9631	97.876	97.4204	97.2948	98.7465	99.3129	95.6598	95.8932	94.6279	97.3539	98.7527	93.3239	99.1309	100.014	97.8355	98.4711	97.5113	99.8358	93.5822	97.3552	94.8282	99.5533	94.2533	97.8978	95.7372	98.0469	99.3639	94.5877	96.2342	96.3359	96.757	96.6947	94.8282	97.733	95.4128	97.1248	97.1795	95.7688	97.7643	97.8269	97.597	102.386	100.021	99.2465	92.7685	92.9873	93.9049	98.4666
ATP23	57.6324	56.1452	59.0347	60.4659	60.4523	58.8008	58.8051	60.848	53.3861	62.0823	58.7667	60.2754	41.891	62.2985	61.6598	62.6509	63.6795	64.0363	75.4764	60.7515	57.7477	59.8858	50.8347	55.0043	59.3354	54.1465	60.1145	52.8349	63.253	59.3575	59.203	61.3393	64.8856	46.1717	66.3497	53.3575	61.8559	62.0488	52.2404	62.816	61.6598	61.6746	46.245	57.7013	52.1205	65.6397	64.6889	64.7793	52.5122
ATP2A1	33.1765	33.1492	33.2769	38.1248	37.6365	33.4365	35.9972	36.5388	33.1207	38.0923	37.0556	36.8401	33.1765	33.0895	37.9783	36.2545	34.4671	33.6533	34.4991	39.8213	33.5374	33.9123	41.4836	34.8302	35.9232	33.3636	34.7755	35.6485	35.174	38.6447	34.4594	34.7532	37.7441	40.2942	33.9258	36.3341	36.2098	34.1219	36.4668	36.298	34.6692	36.7951	31.5266	29.6156	35.2012	42.2679	43.8489	42.2676	32.7419
ATP2A2	101.249	101.238	101.249	100.888	100.853	98.9868	100.354	100.129	100.575	100.292	99.7337	99.9868	100.853	100.22	100.155	99.1575	99.6892	99.0082	100.879	101.381	99.782	95.8632	105.116	102.187	101.388	98.1561	98.2625	103.101	95.9141	96.472	97.7958	99.1924	100.166	96.1359	99.08	97.0107	100.128	100.22	97.7009	100.506	101.793	101.532	101.075	100	100.238	98.6122	98.6422	99.5929	101.616
ATP2A3	53.8818	51.3805	51.5913	42.2238	40.6768	36.6055	45.8938	52.057	39.9832	41.9813	61.9175	43.2282	41.3546	44.6376	42.5285	46.4824	49.1046	45.415	40.5296	58.9552	40.9787	49.5821	36.3099	54.6631	46.9152	43.6447	45.4942	47.961	50.7838	49.262	45.2529	40.1517	40.804	51.576	49.1946	43.2977	47.1746	49.6219	44.7472	46.3473	45.8938	46.586	43.721	42.3053	42.8501	51.9737	51.192	46.4221	54.3376
ATP2B1	76.9178	75.6363	78.3829	80.2834	82.9045	85.5928	72.4998	73.1945	93.211	64.5862	74.486	68.3676	99.4458	84.5681	75.5085	84.9166	71.9136	92.3734	100.805	67.186	80.5529	81.0896	96.4234	65.938	86.1555	72.0295	87.7603	80.817	80.3535	74.2659	70.911	89.7546	89.6727	61.9198	73.1215	86.2053	80.5488	80.4558	82.0835	75.0851	73.076	76.2377	71.1089	72.5539	70.6376	86.5859	85.3954	89.2914	69.9468
ATP2B4	74.0835	74.143	72.8386	90.6774	90.5858	88.1817	88.0571	87.6724	93.2075	75.5808	78.4886	74.6029	92.8277	79.9866	71.1826	72.9239	75.1559	82.8861	95.3336	64.9275	82.6334	83.6058	88.6127	73.633	88.2009	63.9624	101.033	62.7054	78.6965	74.9491	77.9362	97.4748	94.0469	72.7197	77.6728	80.9275	74.7623	77.2275	82.9271	85.3979	81.8932	80.1887	65.8328	64.9629	66.5716	94.5571	94.6791	95.5925	63.3412
ATP2C1	87.928	88.0231	87.8932	80.6053	81.9729	87.3992	77.4669	80.0351	81.9239	79.8004	86.134	79.9185	91.6529	87.7536	86.0588	90.3901	87.0557	89.1137	93.16	68.3407	88.0445	91.2617	99.6504	70.6985	79.7885	89.8322	82.6497	97.1462	80.3069	85.3164	89.6436	85.2996	85.283	76.1474	76.8016	82.9158	85.9789	84.0088	83.9837	86.3299	84.5714	84.3718	87.563	89.2201	83.055	80.404	80.6386	82.841	84.3707
ATP2C2	41.7027	39.8501	39.9169	30.5856	33.8192	25.2625	35.8184	41.104	34.1219	33.5374	40.5648	34.0849	39.0884	31.8431	36.091	34.4046	34.3384	38.8464	37.9489	34.8938	37.9823	37.2776	38.4405	38.4676	36.9806	36.4341	38.9062	35.0156	35.3884	38.8393	36.5446	36.4668	32.3092	39.6244	34.0849	35.663	37.1915	39.9461	33.6375	36.4747	37.8377	36.9806	32.2876	32.0533	31.8656	45.1626	43.6638	43.7118	35.6801
ATP5F1A	107.513	107.513	107.513	107.406	107.513	107.513	107.823	107.541	107.943	107.629	106.424	105.715	107.326	106.34	106.023	105.12	105.691	105.652	107.823	101.217	106.541	106.079	107.541	101.959	105.891	106.023	106.079	107.686	104.278	104.899	105.346	105.928	105.699	103.593	105.709	103.633	107.037	107.171	104.391	107.285	107.513	107.171	103.778	103.956	106.809	106.37	107.907	106.259	106.352
ATP5F1B	111.026	111.026	111.026	110.594	110.667	111	110.704	110.26	110.726	110.704	107.931	110.01	109.885	111.129	110.594	109.256	109.981	107.406	100.97	104.68	113.045	112.183	106.515	105.626	112.128	111.181	112.594	101.948	109.326	110.594	110.513	112.128	111.807	107.865	111.181	105.749	110.528	110.667	106.489	111.026	110.726	110.726	106.37	106.34	107.006	111.869	111.713	112.183	109.704
ATP5F1C	105.479	105.42	105.42	105.346	105.334	105.334	105.051	104.763	105.415	106.325	103.585	104.346	103.697	103.304	103.003	103.49	104.147	103.909	106.127	99.9282	104.37	103.747	104.501	100.461	103.633	103.898	104.085	104.5	102.369	103.024	103.32	103.567	103.346	99.3452	103.334	99.8326	105.479	105.415	101.523	105.85	105.699	105.626	101.596	100.268	100.631	105.334	105.479	108.832	103.13
ATP5F1D	92.7143	92.7685	91.4448	92.1012	89.5061	89.829	96.9133	94.426	95.7974	90.7577	86.4043	93.9699	89.4846	93.3093	92.7685	88.2104	87.4492	75.6777	64.682	98.7502	84.7362	98.9489	60.724	98.3525	86.9672	98.9489	93.3159	65.9967	97.7643	101.412	99.5816	84.8192	86.5776	104.595	91.6401	86.1697	92.9356	91.6401	85.1012	92.1384	91.0271	92.0569	83.3778	84.2707	82.8277	96.1281	95.2532	93.6542	85.0071
ATP5F1E	90.8944	89.5964	89.5443	75.4948	75.3256	82.5973	81.9075	84.9883	92.1801	86.6184	78.6362	82.6563	95.2932	82.8511	68.8877	80.5363	79.3372	85.0201	91.2644	86.5673	75.266	81.7073	80.6951	87.0516	80.2688	78.6472	80.4629	84.9047	75.6623	89.8295	87.728	78.4748	78.4748	88.4344	82.7113	82.548	81.8932	83.0981	83.3778	82.1285	82.1117	83.578	71.2955	78.9131	78.0891	90.8148	88.2162	88.1021	82.0925
ATP5IF1	91.4841	91.5586	91.4271	89.6436	89.4846	89.8129	91.3247	89.85	90.2536	89.829	91.7372	94.4476	88.5372	88.4223	90.7024	86.1042	87.8192	87.3079	92.1966	81.7705	90.9489	90.2629	94.4476	77.7325	90.3042	86.1787	89.3778	92.6704	88.0105	93.203	92.2584	85.9792	87.3749	93.0287	91.2225	87.7349	89.7546	89.61	88.4737	90.1802	90.1058	89.9313	91.8234	93.2237	92.4804	89.5288	82.3363	83.2434	93.2016
ATP5MC1	97.6621	96.6575	97.5269	98.2923	96.9785	98.3979	97.273	96.9785	97.2225	97.0044	96.462	96.6998	97.8698	96.8947	96.7594	95.7856	96.3318	95.6542	91.7748	92.3275	95.3803	94.7176	92.7255	95.1619	97.8355	94.52	94.8559	89.8878	98.0436	103.13	101.811	95.586	95.5562	101.848	99.7305	87.2322	101.04	101.096	95.0349	96.7607	96.7729	96.6575	88.6436	92.5019	94.4641	100.384	100.339	99.3839	96.5539
ATP5MC2	91.8251	91.8787	91.7636	88.9098	88.5986	91.4841	93.2484	89.3054	91.0124	92.9356	88.6896	92.4651	90.5102	89.2201	92.5453	85.0758	85.9349	87.9132	44.3061	109.161	78.3271	88.1021	82.0622	109.405	97.3525	84.7401	94.4152	80.1033	85.7899	96.7837	91.3247	84.3395	82.4242	100.036	98.495	90.0452	90.7577	90.7124	89.6301	88.9266	88.8419	88.5986	91.6299	91.7573	89.7603	87.8607	87.9802	86.5293	92.1123
ATP5MC3	84.4166	84.5535	84.2392	85.2873	85.0762	85.4725	89.4601	82.7754	86.7749	84.6426	77.1501	86.1696	75.62	90.4398	84.0088	84.9359	85.6385	80.4558	86.7536	81.2982	82.9698	84.1891	86.3051	81.9772	84.0388	82.0137	82.5398	85.856	82.8666	83.2185	83.8219	83.193	82.9449	82.1676	83.7291	81.776	83.9555	84.0855	82.3971	84.6419	84.612	84.4918	79.8032	80.1968	79.2422	86.5285	86.7819	86.5285	75.3749
ATP5MD	93.7974	93.9447	93.7037	94.4796	94.4512	94.6409	96.139	95.9141	96.2342	93.6992	91.7573	94.4603	89.8712	94.8345	93.2237	94.7176	94.09	82.4721	95.1835	89.9363	93.8645	93.1044	94.9353	90.7124	93.0898	93.0281	93.2075	94.4641	90.7577	92.2525	92.6568	92.7139	92.6704	91.0245	92.8423	91.5733	93.2861	93.2332	90.9828	93.9289	93.9447	93.6752	92.1384	88.5716	91.7236	93.7037	96.1392	93.4059	90.6701
ATP5ME	99.6703	99.6716	99.6597	99.4622	99.2919	99.4966	102.801	104.091	100.472	101.326	99.6597	98.7899	95.5841	97.876	96.5249	95.632	97.273	96.472	108.642	100.541	93.6604	96.2812	95.7671	101.238	99.663	92.8063	98.7527	95.4483	89.452	100.064	98.2831	97.273	98.5224	102.731	101.641	96.8609	98.9631	98.9445	97.4793	99.4596	99.367	99.273	93.977	96.5389	95.7688	101.705	100.573	100.461	94.5822
ATP5MF	97.0107	97.1179	98.1561	96.5041	96.4476	96.6484	98.5224	98.1774	97.139	98.2115	96.3318	98.8967	95.7049	94.6606	93.0287	94.5474	93.9657	95.5562	97.8947	94.8893	95.4501	95.7493	92.99	95.4036	96.7958	95.841	96.0008	93.6657	93.4554	96.2762	96.4262	95.7189	95.7049	96.0133	96.6085	94.3306	95.9141	96.0008	94.8732	96.5299	96.5965	96.4544	99.8095	97.6648	101.523	95.3488	90.5447	89.0055	95.8668
ATP5MG	96.757	96.8505	96.7185	96.1796	96.0885	97.4152	97.4824	97.1547	96.4476	97.2179	95.5925	96.8291	95.9021	96.0115	93.366	94.8893	95.4587	94.6395	98.7502	93.4744	96.3719	94.7448	95.2366	94.1774	95.728	93.3428	95.8637	95.8645	93.3425	96.1951	96.3306	95.5939	95.5841	94.7448	95.507	94.0371	95.7899	95.7677	94.6444	96.2779	96.472	96.231	89.9724	97.5806	95.7189	96.2639	97.3452	95.0579	95.9423
ATP5PB	94.1612	94.2468	94.0268	93.3478	93.3584	93.6073	97.3452	94.8592	96.2264	97.0851	88.0755	94.4512	80.7754	95.841	93.2075	95.8387	92.7747	84.1477	94.9832	89.7643	93.5275	92.7139	92.1012	90.5447	92.7259	92.5693	93.0099	92.9873	91.5513	92.0459	92.4203	92.4313	92.4091	90.7024	92.4476	90.9736	92.605	92.4974	91.4577	93.2838	93.3478	93.1684	89.0516	89.3558	89.7138	95.4841	94.4799	95.3701	90.6059
ATP5PD	101.326	102.715	101.298	99.958	99.8786	102.541	100.907	102.454	100.129	100.961	100.238	100.606	100.461	100.887	99.7038	99.9282	100.183	99.6713	102.801	106.34	101.381	100.98	95.8932	107.541	98.7706	94.1974	97.6888	101.131	100.879	99.2465	101.53	96.3929	96.3306	100.166	98.635	98.976	100.879	100.97	99.6191	101.283	100.064	100.061	93.1336	96.8505	97.273	105.332	105.452	103.567	100.376
ATP5PF	95.1835	95.2762	95.1374	94.6787	94.6422	95.8589	99.6716	99.4596	96.2812	96.1782	85.4048	100.166	84.1534	94.9201	93.2861	92.2403	94.177	92.0391	96.7634	90.4015	94.4152	94.943	96.4053	90.1058	93.6177	93.446	93.7276	96.0436	92.1919	94.177	94.5474	93.3159	93.3478	92.7381	93.3691	91.4912	94.4348	95.6157	90.9429	95.0349	95.1835	94.9438	85.1362	85.965	80.0118	102.636	101.366	101.075	87.2865
ATP5PO	99.663	100.554	100.549	99.4596	99.273	100.538	101.877	101.689	100.811	94.9832	103.49	98.0177	103.691	100.4	99.1713	98.2019	95.3929	95.7325	101.489	96.5965	99.257	99.9778	94.987	97.1248	99.8269	98.9631	100.07	95.6818	98.9195	99.3746	99.607	99.7744	99.8269	97.9381	99.6191	97.4152	99.607	99.6359	98.1778	99.9868	99.8576	99.8358	96.9141	97.0754	97.4824	100.044	100.036	101.009	97.297
ATP6AP1	89.8212	89.793	89.7138	94.3603	94.3111	93.2664	93.3742	93.0287	93.4459	91.8951	88.8632	92.6474	94.3923	91.9507	90.2823	86.9089	88.6704	86.7945	66.6598	100.509	92.3316	85.0762	88.3367	102.601	86.6767	93.9726	91.7312	87.9894	88.2629	89.8712	90.1802	96.1859	93.8013	89.7109	89.014	74.9474	90.478	92.7255	76.4747	99.2495	98.1547	99.1449	77.192	78.7227	79.287	99.782	99.782	99.7426	87.818
ATP6AP1L	39.4975	39.5125	40.4071	33.9811	34.3293	43.7294	40.3152	36.6286	40.1091	39.0968	45.2208	36.2542	48.6252	41.132	34.6497	38.0813	29.2389	44.6584	35.7146	44.6908	35.153	45.1327	35.596	36.5388	36.5302	38.3757	58.4437	36.1735	34.9318	35.0885	35.0885	49.5267	53.9753	36.1355	39.5254	49.9858	38.3485	35.2245	51.294	38.1382	36.119	26.6649	41.915	39.931	42.5285	39.876	39.968	39.9801	32.9064
ATP6AP2	95.0741	95.1166	95.0068	93.1308	93.1308	94.6395	91.6401	97.4483	92.0202	92.5727	90.9752	97.0859	95.0796	90.3129	87.3992	90.3257	96.77	98.3552	93.601	89.6721	95.7477	92.5727	96.7077	90.4334	92.5503	91.4032	94.1498	95.2384	92.4804	93.2505	92.3153	94.8732	93.601	87.187	93.6763	90.4334	92.1395	92.1384	93.3764	94.0632	95.4389	93.8645	91.9967	93.3764	87.6001	93.3764	94.8345	95.7049	95.5508
ATP6V0A1	76.9799	78.5962	76.9313	77.7159	76.1221	72.4963	78.184	82.2238	76.8969	76.398	75.0566	74.043	82.1728	75.0645	74.8941	70.4086	74.7393	73.9107	71.8463	74.9168	69.0674	73.5314	85.4203	77.8839	76.07	74.705	76.0681	75.6777	76.9799	73.5812	73.6993	76.9609	75.5881	84.3217	74.6525	67.633	78.5368	79.9453	72.6819	77.2082	76.0261	80.0309	76.0493	71.679	72.026	78.3151	76.9313	78.1664	74.2317
ATP6V0A2	74.2622	73.0332	74.2345	72.4705	73.6024	73.7939	77.0377	71.6381	68.2721	74.0515	76.7012	75.4764	72.6238	72.9357	75.0968	72.6238	72.6394	69.6673	64.257	65.4635	70.3189	72.1912	82.9891	69.9796	80.0598	74.5088	71.3206	76.9799	72.0332	72.2383	75.9047	73.1836	74.1856	74.3544	77.087	64.2686	74.7793	74.7393	63.1639	77.4831	79.0107	78.7663	75.6841	72.505	75.4379	71.703	70.5533	70.4453	76.9971
ATP6V0B	95.7315	95.7899	94.6409	102.209	102.17	97.4748	109.885	105.383	104.047	98.918	86.1778	103.27	95.1971	99.8326	92.4647	95.2713	92.1715	86.5584	83.9299	101.729	100.087	96.231	76.4121	100.021	98.6122	99.7426	94.3376	81.3215	101.948	103.848	101.298	97.1928	98.495	97.597	99.3129	91.956	98.4869	98.6288	91.29	99.0685	98.9868	99.9868	92.8573	93.0661	94.8428	99.7799	99.7799	98.6482	95.586
ATP6V0C	91.6143	91.6679	91.5783	92.1762	92.1061	91.2556	91.4519	91.3431	91.7918	91.3552	90.6713	90.8763	92.4267	91.3271	90.9004	90.0527	90.6181	88.6808	78.9484	100.132	83.26	86.3102	87.9486	99.6823	93.7205	83.9023	92.4385	79.5879	89.016	90.5858	89.76	92.1371	92.0139	95.004	93.4348	85.2393	89.8712	93.3584	84.2392	91.4978	94.0663	95.0859	78.6754	74.0132	78.2114	102.301	100	100.014	90.3623
ATP6V0D1	84.5131	82.636	82.5293	93.3691	93.3691	83.3815	89.2752	88.9885	89.3657	87.6443	82.3262	87.3647	87.7184	87.5633	87.3401	84.7486	86.9352	77.7884	31.7965	98.3971	85.9357	87.8995	75.0425	96.7421	91.4577	91.4102	89.452	78.5146	93.8179	89.6828	92.3275	93.6542	93.6093	87.203	87.576	75.5446	89.8565	91.0124	74.7209	87.7234	90.3042	92.5443	75.6812	77.4262	80.776	93.0423	93.2	90.4476	82.6208
ATP6V0E1	98.7354	97.7502	98.7002	101.793	101.743	100.624	99.6597	99.3839	99.7902	99.4384	98.7884	99.0364	100.014	99.4622	99.1546	98.1657	98.7354	97.9369	100.601	95.728	100.465	96.6491	100.44	96.273	99.0231	97.6768	95.7885	99.2333	99.0922	98.4907	99.6753	99.9282	99.9892	95.8645	98.8085	93.3239	101.075	101.234	92.605	100.333	101.507	101.272	91.4102	91.5418	94.5617	104.64	106.239	104.784	98.2457
ATP6V0E2	66.7654	65.615	65.6829	58.2377	56.8382	50.6328	67.5311	69.954	61.2109	71.0525	57.7807	53.3291	59.2852	60.0994	58.4221	49.5492	64.8236	57.9511	45.6545	70.5738	59.1739	56.3342	59.6749	73.8437	57.2044	62.8238	43.3251	61.774	70.3189	72.8331	69.3807	51.9871	51.0979	70.7551	56.7952	56.7952	58.0206	60.6576	59.2057	62.6391	65.9463	63.7826	64.9924	72.0218	66.944	55.205	53.3478	50.5277	65.4545
ATP6V1A	90.3901	90.4089	90.3129	89.8322	89.7546	91.2924	86.5258	90.1802	84.9317	92.4651	93.3742	83.9837	91.4738	92.6983	87.3048	89.1137	89.5964	91.2924	93.7404	84.9806	92.2919	89.3271	90.9885	88.2708	90.4398	89.2177	90.6986	86.5916	85.6385	87.336	87.7282	91.4841	90.1056	86.1621	90.1802	87.327	88.0755	89.1675	88.0616	90.9766	91.036	89.5288	82.8016	83.5276	84.2707	92.1762	93.6073	93.2332	86.1924
ATP6V1B1	35.8184	36.0516	35.9715	38.4274	39.4467	39.0762	37.8377	46.1717	36.2545	37.5192	35.5497	34.4979	44.1171	36.3994	39.577	33.7569	39.547	39.7028	39.5908	41.5322	36.511	38.1295	44.3061	39.2014	39.4975	40.0771	35.7632	41.9813	37.1256	36.5446	36.5399	38.7312	37.1526	40.4921	36.9175	26.6649	46.0595	46.1373	25.3531	47.7797	44.0232	46.8029	25.1954	25.404	25.2625	61.9008	60.7515	58.3485	24.8619
ATP6V1B2	96.0323	96.1455	95.9056	96.587	96.5113	96.728	95.9703	95.7377	94.943	95.9183	94.0371	96.5493	96.757	96.7729	95.4454	94.5047	96.1713	93.0099	64.9802	91.5093	103.304	97.0044	81.569	96.5757	101.381	104.346	99.5816	79.6521	102.788	97.6621	97.7742	106.04	101.233	78.9291	99.0685	88.0073	94.7448	95.816	92.1061	97.6547	98.7884	98.7706	92.2919	93.7276	94.3551	96.0323	96.2639	97.0851	95.7671
ATP6V1C1	81.9608	81.9646	83.0127	82.4492	84.007	78.3818	73.7147	78.5276	72.4963	73.2763	82.4969	79.9383	75.5824	86.3364	89.9419	94.0469	93.3478	77.9667	81.4702	68.1857	89.2201	80.8803	74.5088	81.9646	83.9913	85.4112	82.4956	77.954	81.5403	86.6691	88.3559	81.8152	80.2688	74.9766	85.667	78.1976	82.5645	82.5248	81.1387	81.4827	78.6965	82.6924	92.6313	90.3219	89.5743	71.4384	71.543	72.4157	89.9375
ATP6V1C2	42.2084	45.3692	48.0641	43.8069	47.516	44.8339	43.5773	64.5227	52.2881	40.8503	42.6981	41.3692	50.4897	37.5538	44.3512	44.004	45.2627	51.9028	47.368	47.4652	53.2977	42.7768	42.4366	52.4506	41.0691	49.1243	43.7294	55.72	42.2084	38.9683	39.4101	51.3494	58.4437	51.5307	39.2898	37.4443	52.9008	51.1555	38.355	50.2125	50.1725	53.8605	42.37	42.4527	42.4171	51.2816	51.3419	50.6576	30.212
ATP6V1D	82.677	82.6857	84.3675	81.9208	82.9429	87.2108	81.7356	75.6417	88.1375	79.8086	75.7316	92.4313	75.6335	89.1204	86.0974	91.6122	88.4151	73.3749	91.0995	78.4272	87.1004	80.1175	83.0122	77.8027	84.9047	82.5122	81.7356	84.7486	80.7654	82.5122	81.4701	86.1254	86.0675	76.605	84.7084	86.5027	80.8052	80.7583	83.9855	82.5871	81.0619	82.459	85.3705	88.7049	84.8962	78.7291	78.7856	78.6237	86.123
ATP6V1E1	95.7477	95.8298	95.6787	96.3306	96.2374	97.5113	97.8947	97.5182	100.082	96.587	94.7432	96.0323	95.1605	95.2975	88.8234	96.2639	94.6279	92.3804	88.74	96.1713	97.8209	94.0841	95.6575	94.6362	95.1544	95.0579	90.6073	96.4824	92.5453	94.5048	95.728	97.0576	97.0859	96.4234	94.9722	90.9004	96.0111	96.0616	92.3805	96.5965	96.6542	96.5113	83.1685	87.3749	84.8855	102.731	105.928	101.233	93.9345
ATP6V1F	99.6753	99.6894	99.663	99.4883	99.3128	99.6147	100.612	101.811	99.9729	101.811	95.6541	99.1449	100.155	99.6703	96.9095	94.9607	96.587	99.3129	89.5964	108.436	96.4911	99.2948	91.6922	106.697	97.991	97.9891	93.7037	96.031	102.6	100.606	100.706	94.5182	93.2838	102.128	99.8647	96.273	100.538	99.5816	94.687	99.958	99.8095	99.8095	95.8123	97.1134	95.3336	101.04	100.061	100.064	96.462
ATP6V1G1	103.312	103.324	103.304	103.004	102.992	103.138	101.729	104.501	105.283	106.141	101.959	104.278	102.447	100.292	97.9891	101.948	105.85	100.129	103.32	106.687	99.7337	98.2796	87.9699	107.865	102.731	95.9429	98.2019	101.743	102.715	110.224	106.839	105.964	105.83	98.3979	103.714	98.4599	104.84	104.784	99.0082	103.304	103.469	103.304	100.907	102.503	101.298	101.381	101.721	102.901	99.8647
ATP6V1G2	38.7216	42.9574	41.3424	33.9807	34.3186	34.1753	42.5187	41.7464	40.5626	50.208	37.614	44.9608	32.2874	35.8184	31.4648	30.7847	34.2178	38.7605	35.6869	42.6947	43.5861	36.9426	30.9746	42.5125	39.1123	34.8302	40.0253	26.9322	39.2689	35.0656	38.9213	46.48	43.534	35.1639	45.8938	50.09	40.0575	34.3624	46.6198	30.5714	32.6114	31.6395	40.5296	40.6226	41.8559	38.4499	38.5365	38.6732	41.7534
ATP6V1H	71.3742	71.3334	72.5326	76.9339	78.4272	74.4387	73.5468	84.5535	75.9293	70.5597	69.6825	72.0337	80.998	75.458	69.8172	70.7091	72.7684	73.0683	56.9751	74.9312	80.9116	76.0261	69.1201	76.614	78.8816	74.7238	76.0738	59.8927	80.8518	74.705	74.9085	78.4482	79.7439	66.5706	74.6743	69.8148	72.7684	72.6934	73.2548	76.3455	75.3109	75.0425	70.614	69.8148	71.3203	75.9027	74.764	77.1722	65.5532
ATP7A	39.3563	39.346	38.6285	42.7768	43.8261	42.4876	34.7662	40.0806	38.129	45.2247	42.079	43.972	66.3763	40.6857	37.6384	39.931	39.9346	42.4781	50.1609	46.6554	42.0292	42.2722	37.09	36.5364	45.8215	39.0902	45.7128	34.6193	53.2934	43.7329	45.4392	41.9813	40.3391	39.2105	42.4054	48.7433	40.804	40.8441	45.3225	40.6151	40.2328	40.4921	36.5012	35.8182	35.4918	51.3078	51.3805	53.4386	38.6647
ATP7B	51.1635	53.523	52.3386	54.9687	55.0594	62.8284	43.0029	45.1945	68.1937	55.0594	50.0957	46.723	106.352	60.6276	45.7638	50.0571	41.2642	62.5062	60.7132	48.8985	55.9524	49.8308	63.9947	52.6852	50.5168	57.2583	58.3005	50.4333	51.9576	60.4167	54.9687	59.7967	59.8858	59.9297	54.1344	50.4032	50.7689	51.0631	51.6376	59.3637	63.3843	65.4187	42.9901	44.8988	42.3886	68.5813	67.186	68.5964	48.3143
ATP8A1	43.2977	44.4141	44.5183	31.293	31.6875	38.9085	39.1406	38.7349	39.0786	36.3274	60.3072	24.5349	34.7532	36.8401	37.7824	41.6164	40.0683	51.9224	57.2131	25.5097	41.3924	41.7237	60.5969	29.791	47.4237	40.5749	52.2177	47.284	34.1802	39.2375	37.7564	28.2479	35.1648	35.2707	46.1109	58.4437	33.6375	33.2938	57.387	33.3866	32.8186	33.0151	46.7894	50.1604	48.2161	34.2178	34.3128	34.3128	48.6761
ATP8A2	41.5591	41.5844	41.5844	32.3195	31.7484	36.0341	37.4484	33.4973	38.2215	23.6433	61.622	34.9639	26.5749	36.7674	37.7564	51.5977	47.4424	34.3293	42.8422	42.4369	34.8938	33.1993	71.3343	34.2971	37.0541	38.9052	34.3483	52.3125	36.4668	38.9584	40.9382	32.6352	24.1045	41.4172	33.256	39.7021	44.9011	37.453	38.0205	34.3624	38.0316	38.0923	43.9312	44.1746	44.004	34.9077	34.9185	35.0329	52.7411
ATP8B1	48.487	49.7399	49.9016	39.2689	37.9874	35.2245	39.4542	42.153	39.2788	39.7452	43.1575	40.1672	63.5191	39.4569	40.3444	40.3391	40.4517	61.2076	65.938	43.1001	52.8346	33.9466	64.7017	42.055	48.8738	45.2882	47.5128	48.9194	30.1288	37.1696	39.2097	41.4959	39.9461	37.0614	41.2284	22.2816	53.1823	58.1221	21.0296	62.4753	62.5429	62.5309	36.5446	36.5667	36.3457	54.453	53.7382	54.6657	27.3972
ATP8B2	80.1595	78.8097	80.1511	84.0088	82.0622	76.5825	84.5637	79.5586	78.5368	86.0478	74.0995	80.7793	78.1044	86.0096	82.0105	75.7714	74.8348	78.7517	70.6875	76.042	78.1336	78.8092	96.7421	73.2883	73.6024	81.0691	73.7455	94.1774	69.8469	79.9453	77.3848	90.0991	88.8234	82.6497	72.4016	57.3277	90.4476	91.5513	53.7205	88.4015	92.0927	91.9886	71.8247	69.8392	72.5539	87.3794	88.9669	87.4215	77.6739
ATP8B3	42.4205	43.3064	41.614	30.3711	30.5714	39.6025	39.547	37.614	37.0541	38.408	37.3005	37.0748	37.9988	38.7903	42.0816	39.0257	39.6057	43.9973	35.5902	61.5752	28.7066	51.986	65.0423	37.1256	45.6437	28.7066	55.4169	31.2797	37.4975	36.6661	31.9294	36.6654	31.4074	38.3789	30.5136	31.5266	45.8413	40.3231	33.9123	53.4332	36.3099	40.0649	37.5192	32.0671	37.3005	45.8284	45.2967	44.551	35.346
ATP9A	57.4308	55.9941	56.2487	66.1779	65.0082	57.4175	62.3478	59.4024	62.1257	59.1837	62.5062	64.6106	75.2863	53.3942	59.1732	58.466	57.2649	49.4914	56.7417	51.7689	58.3825	55.4385	82.9449	57.1439	61.5754	58.3342	62.2402	74.1387	61.6207	54.9744	57.4581	60.7909	58.5782	56.3208	58.5147	46.409	65.7415	67.101	41.1267	63.7451	71.3268	70.0415	49.6478	48.595	48.9269	69.56	70.8525	70.7798	50.5963
ATP9B	51.3127	52.4031	51.4563	55.2241	54.1566	52.6485	52.0594	49.8847	49.5154	51.7023	59.3354	50.1182	57.0664	53.0718	55.0595	53.2679	55.7526	57.0754	72.8906	47.7775	46.5243	44.9817	64.0161	47.3535	54.168	47.0259	51.9132	58.6126	44.3061	50.5227	47.8046	63.5183	63.5992	54.1344	58.7667	51.1748	55.6011	54.5812	46.4712	56.169	53.9753	59.0407	47.9858	46.8964	45.8332	59.2457	58.3005	61.9746	49.0252
ATPAF1	72.896	72.8927	72.876	78.7421	78.7603	72.2809	72.0389	72.5538	70.7817	78.9689	75.011	79.1359	73.7123	73.8557	72.721	75.5642	72.4327	74.8592	85.2785	75.7094	73.626	70.896	69.9762	79.9383	73.2979	72.0689	69.7697	74.0377	72.9591	75.4764	73.4359	72.951	74.0588	74.1901	75.458	69.8392	75.0341	75.008	72.1412	76.4121	75.3359	75.0682	73.8446	77.954	75.7405	72.1235	70.9641	72.0225	73.6535
ATPAF2	59.5311	60.8392	60.9275	59.6386	59.581	58.0697	65.4491	71.5804	65.41	61.6374	56.9751	64.4178	49.8372	57.9595	56.5039	59.6997	58.3955	51.4471	50.2748	63.8904	60.0864	67.1822	48.1526	63.716	53.0493	64.9281	57.1744	54.9744	67.3907	59.2552	64.9924	57.5269	58.8502	67.9847	60.2816	48.2077	65.4665	65.6029	54.8629	61.9883	62.1015	62.1231	54.7524	54.5984	54.1566	64.4204	63.3853	64.5204	54.644
ATPSCKMT	48.2242	48.2077	48.3549	53.4407	55.9104	53.2759	46.4547	39.1346	51.9028	56.5503	45.334	53.9202	44.2465	64.2686	51.9109	63.4695	59.5503	50.3786	68.9281	47.376	55.4407	46.805	51.3064	45.6455	50.0957	44.4144	43.586	60.5881	53.9904	49.0616	54.5665	58.1221	59.4024	43.754	55.739	49.8849	51.366	52.4244	47.4982	52.826	53.9589	57.757	56.3792	58.9515	54.5812	45.8428	47.2235	49.3843	60.3487
ATR	52.6546	52.7496	54.2922	46.3829	47.7775	51.9566	44.5902	44.6203	44.2813	52.1352	62.816	44.9412	50.4525	54.7546	55.7338	57.5448	52	56.549	68.1125	39.6029	47.8046	53.2977	50.5885	44.3465	45.8332	52.7409	61.3036	51.5816	50.0017	56.5723	55.0639	51.6267	52.6852	55.2145	49.528	79.2062	51.0892	43.494	64.8008	42.6799	42.4205	42.5999	51.0261	51.075	52.2709	51.1555	51.208	52.2198	48.3554
ATRIP	56.6994	58.2217	57.0014	62.2672	60.9008	53.0493	64.5204	59.2943	60.5813	64.2682	53.4407	65.4268	46.3473	58.0807	63.5879	57.027	55.8963	51.5035	57.6366	61.0273	59.2715	58.904	44.2134	62.9902	49.9499	62.9201	53.774	43.4706	65.6147	63.2621	62.0488	60.4882	66.1968	70.8725	52.1782	49.1001	60.7121	61.2076	51.3664	63.0215	61.8017	64.1175	53.0595	49.7716	58.2639	63.8499	62.6857	60.1237	59.083
ATRN	66.3939	66.3549	67.8684	61.6822	62.7349	63.9011	59.3751	64.8856	61.7567	66.1596	69.3516	64.246	80.7493	60.4882	60.0094	58.1719	64.1865	70.6897	48.593	63.6239	66.9979	65.6075	70.0936	64.3965	66.0548	63.4243	75.788	53.5092	69.7131	68.5173	65.938	71.8942	71.7905	52.6477	67.101	62.8284	63.8488	62.9364	66.15	68.5173	65.9004	64.7646	59.9018	60.2243	59.3073	67.9458	68.0415	69.4458	59.9297
ATRNL1	38.7605	38.6537	38.0505	37.2776	39.0314	40.9974	32.8668	23.3627	36.5777	35.2012	46.9687	36.6623	75.8081	44.4388	32.5873	39.3642	36.8843	44.3481	52.8459	42.3133	41.6669	33.1453	44.29	33.1765	45.3918	35.3884	35.7536	41.973	39.6057	37.3611	40.804	40.0653	40.706	34.8073	45.4008	44.6302	37.0518	38.9589	48.7626	37.9823	35.7536	36.7674	43.4561	42.749	43.534	38.6616	38.7349	38.8393	54.5798
ATRX	75.8175	77.2573	77.1722	70.4639	71.543	72.7308	58.1719	55.2424	65.2781	54.8874	85.0762	66.399	94.7176	71.7094	72.7308	84.007	81.4702	99.0155	79.4357	70.2364	71.7275	76.042	80.7115	70.1462	76.1035	73.6761	73.8745	75.7308	73.4176	71.3334	70.1195	73.4176	72.0211	70.3853	77.2332	91.7654	73.3361	67.1969	79.9555	71.1301	64.8612	68.7291	74.0588	73.1179	71.2669	72.3296	72.399	75.6538	73.0287
ATXN1	38.6732	38.5907	38.7845	45.9573	47.4008	47.0135	42.8102	35.8316	42.5337	44.6998	44.3399	46.4978	51.1635	48.4162	37.1526	41.8349	50.3239	39.6798	69.6167	34.6	47.8549	53.3022	42.7025	37.2833	44.9566	36.7674	52.0565	34.0323	42.4708	42.1455	47.961	48.4372	46.2499	27.3252	51.8395	50.3239	44.1171	44.1959	43.972	42.4224	42.8858	38.3604	45.6437	45.7423	45.0897	42.4343	42.4522	42.4708	45.334
ATXN10	91.089	91.1707	91.0182	86.575	86.3969	89.3657	88.61	86.9481	88.6436	89.6127	89.1787	86.5986	89.6468	89.5933	88.0073	87.0792	88.9356	89.5288	88.4151	86.1925	89.4499	89.9522	81.4701	86.5824	90.0222	87.3749	91.4102	87.4673	88.9432	86.8605	89.6804	89.812	89.7109	83.6507	89.7304	89.4601	87.6415	86.2472	88.9961	89.4331	88.0571	87.7757	97.1138	96.0885	94.2179	78.6623	77.2813	79.8896	89.5049
ATXN2	84.9875	85.0245	84.954	86.1375	87.4192	82.4492	84.9225	82.6824	85.0955	84.3516	83.9936	84.1891	89.0977	84.4166	85.9357	81.5468	82.1556	82.8131	73.4662	83.9199	77.3031	75.0615	76.8816	89.8565	90.8944	79.0589	80.9105	91.0455	93.1963	82.9983	86.8939	82.9428	82.7616	87.7889	88.1336	76.5243	88.4128	90.805	67.3248	90.1056	87.5633	89.867	84.3116	77.5236	76.4747	87.9894	86.8282	87.997	83.6487
ATXN2L	88.9814	87.7532	87.6443	89.6758	89.5743	87.1004	91.4324	88.6767	90.4015	88.663	83.6507	89.6303	87.4355	87.3497	89.6303	84.3395	87.9252	80.0449	83.1541	101.376	85.5275	84.6426	77.4188	91.3922	84.5926	100.263	80.0311	76.7864	81.9772	91.7636	94.6279	82.1676	80.6997	86.9316	84.2821	82.5027	88.0452	87.9132	81.9239	89.6863	90.9885	88.1336	83.8803	78.4898	81.9729	91.6679	90.5151	91.5093	84.3675
ATXN3	64.0161	65.2188	64.157	62.8704	62.7249	66.0863	50.1604	55.72	52.0583	61.9008	74.3538	63.6239	57.6015	60.877	62.5469	71.826	71.8248	88.9447	79.3283	54.7546	64.7646	63.5582	64.0053	48.3297	66.1605	57.2649	70.0261	64.6163	65.0529	62.6569	63.8071	70.8804	68.1024	61.1744	72.3907	65.8252	69.4318	66.8077	63.6341	63.4383	57.0231	63.3846	68.852	66.4813	69.8246	58.6809	60.2816	58.9428	71.197
ATXN7	68.4203	66.7714	66.8801	69.7035	68.0407	69.4945	64.3397	62.7498	67.9944	65.0756	75.1039	65.2221	77.9362	66.2666	69.5326	67.6704	65.2221	70.6985	77.7763	51.6662	79.3014	71.001	80.3581	63.3165	66.0176	72.1683	72.339	80.9332	61.5799	65.7695	65.8911	65.4268	65.4421	62.0488	64.7893	62.3478	71.5493	72.4984	62.0672	71.5943	69.4369	67.8311	70.0126	66.2327	68.0549	65.6075	65.6713	69.4702	68.2615
ATXN7L1	65.9352	67.3353	67.2788	65.7887	65.6977	68.3676	66.5568	64.8125	54.0471	66.1143	75.0069	65.1918	64.5175	71.679	70.6458	69.0217	67.5856	65.583	96.1066	83.0212	61.284	60.9742	81.967	66.2523	61.6923	67.2599	67.1399	75.6275	49.8781	62.6857	54.9744	59.7976	59.9104	67.766	62.7645	64.4178	64.3667	66.4969	63.2255	70.4472	71.8384	67.7548	69.8172	65.9814	66.2327	65.3902	64.5141	65.4545	64.3667
ATXN7L2	48.4432	47.2583	48.6223	50.3621	50.3518	50.2079	56.4373	49.5083	51.3678	50.3182	43.951	53.3022	42.0448	50.4208	61.8684	50.7334	48.9194	43.3886	49.9735	59.1739	47.6358	47.2582	49.1948	50.5885	48.2547	48.1461	46.8409	49.3411	48.6223	51.6375	47.7447	48.2392	48.3143	62.1267	48.2243	45.8488	56.0916	51.9196	48.0808	51.1688	48.6821	50.1604	52.3071	52.255	52.6484	48.4203	46.6316	47.7775	59.5311
ATXN7L3	80.2098	78.9053	78.764	80.7796	80.676	78.1597	86.3256	92.3779	81.3631	92.3734	76.7226	78.1859	76.5721	78.1633	70.8525	72.6278	73.8079	74.0538	71.7276	90.6701	72.7462	74.5088	81.8687	80.0815	81.5877	77.1505	77.617	75.5068	75.5068	75.6959	73.633	79.5897	80.8518	88.3332	82.6208	76.2234	77.6464	80.3112	79.2649	79.3014	79.282	79.0099	76.1803	75.2372	76.8954	80.9044	81.1548	79.5879	79.0144
ATXN7L3B	92.2685	92.2973	93.5231	89.2982	89.0995	91.8992	89.3971	90.4181	89.4871	91.5948	90.9894	92.3275	97.2179	90.3794	89.908	86.575	90.9766	87.7296	78.0266	92.7381	89.8034	90.3838	79.2422	93.5327	92.5453	92.4569	90.5477	92.7593	94.9832	89.6758	89.9374	91.4052	89.9363	88.3305	91.29	95.8637	88.307	86.8734	95.3336	88.775	88.74	87.2411	91.7198	91.8115	92.4119	87.8932	88.0231	87.935	96.1796
AUH	78.9661	82.03	78.9839	78.3764	76.7714	81.18	71.93	77.617	69.486	77.6277	80.2086	81.8923	79.0313	76.25	82.7962	79.4867	81.2321	89.5383	85.7842	74.8366	80.8492	80.1402	81.9396	72.2631	81.7231	75.9027	80.3069	82.677	80.7793	75.7714	77.3499	79.6858	82.2294	67.7545	82.6566	76.2311	77.6765	77.5747	82.0102	82.1476	76.5454	77.6761	78.7819	77.9279	76.9609	76.9401	77.1449	80.9138	74.1387
AUP1	91.7918	93.3093	93.1104	95.0766	93.7677	92.6983	96.198	96.031	95.1605	93.7677	88.2053	95.7165	88.6743	93.7346	93.3239	88.7945	91.7282	87.3658	40.3526	102.624	90.5832	91.2809	84.7362	103.304	95.8328	95.8123	84.707	90.0452	96.9141	99.6823	98.803	92.0697	93.2973	98.2115	97.7886	76.4383	97.7742	99.1281	78.3151	95.9183	96.1455	97.0238	89.2588	89.605	88.6767	94.4799	94.6444	94.3313	90.6073
AURKA	100.014	100.014	99.9868	99.8095	99.7354	101.042	99.6976	101.743	98.8053	100.541	97.7742	100.211	93.732	101.811	103.024	99.4774	98.8477	99.2172	102.33	88.7203	100.014	99.6823	100.969	93.601	100.538	100.541	100.722	102.187	97.2752	98.9804	96.7958	99.4648	99.5533	98.7117	100.166	98.0238	98.9195	100.128	98.6764	99.457	100.235	99.2495	99.9693	101.116	99.415	98.7002	97.597	97.4081	99.7833
AURKAIP1	98.8967	98.8865	98.8805	98.623	98.5224	98.6728	103.003	102.905	103.312	100.438	96.4782	101.234	88.4797	99.3839	99.1248	92.1371	96.3719	93.168	78.9689	105.77	97.6509	101.499	76.0261	105.485	92.3275	100.232	93.8713	92.4974	104.346	110.26	105.452	94.6582	94.5641	109.734	95.6575	92.5453	100.238	100.438	93.161	98.6559	99.6713	99.6703	95.4282	96.77	95.957	98.8718	98.8807	98.7354	96.0111
AURKB	99.0333	99.0155	99.0082	96.2644	96.1796	96.4053	100.263	101.272	98.607	99.2172	95.2975	98.9195	88.3999	98.0436	99.0333	94.5817	93.9737	95.586	40.5806	104.763	96.7687	104.899	62.8311	108.054	106.141	107.823	103.32	79.9138	112.296	105.383	102.6	94.8695	95.9423	102.601	113.741	95.9721	96.6575	98.0498	98.8865	95.0076	96.1784	95.9423	96.1894	96.3838	95.6542	97.3365	97.265	96.0748	98.9195
AURKC	49.9016	52.2306	50.1615	38.7054	35.7632	48.0464	49.0101	42.4522	42.947	49.9858	52.3322	43.8469	44.4379	42.2681	45.0886	43.8069	44.1001	48.4203	32.8002	47.8637	40.3871	61.1893	38.8515	41.8126	68.9546	50.5499	48.4432	33.2938	46.4746	42.7652	39.6604	44.5299	47.2846	47.3357	67.5242	36.2295	51.9977	53.3777	32.6352	58.4333	52.3652	49.402	50.243	46.9309	53.9921	42.4369	40.5749	45.6851	54.3753
AUTS2	72.3827	72.3449	71.1914	72.9649	71.792	65.3169	66.0241	68.4068	63.7586	74.5746	94.8592	70.0625	65.2188	57.2235	75.6959	69.9861	73.2387	70.1919	70.0261	69.5067	71.0039	72.7831	75.6539	64.7936	68.1655	72.9217	71.9136	74.8909	73.8687	72.8201	69.3645	67.3952	70.2243	71.8509	66.5985	102.386	57.0231	57.217	100.497	64.1221	59.0066	56.7157	86.236	82.8277	83.26	56.8645	57.192	58.4593	79.874
AVEN	65.672	65.722	64.6788	65.615	64.5864	70.8369	68.7594	62.0344	72.4574	65.596	65.7887	72.2383	58.9536	75.6603	75.5423	71.8942	64.6788	42.4366	71.3084	70.6257	65.4159	70.6031	44.9109	62.9637	69.5805	66.587	64.2015	42.5337	77.6761	67.9936	73.0287	71.4662	73.7259	63.9624	72.9455	63.8508	65.6977	63.9767	61.587	71.0321	68.5006	70.0126	75.2275	72.1833	73.7054	57.8137	56.8331	59.2118	66.2664
AVL9	76.0493	76.1022	77.4194	72.8834	72.8546	76.7126	69.7561	70.4639	69.8045	71.6498	80.6099	71.8609	86.123	74.0508	75.0387	75.7316	73.7397	82.5496	82.6951	72.4815	75.9293	80.7966	75.6777	60.4857	75.3109	76.4413	79.6521	76.3726	74.9259	75.1327	74.2043	80.2612	80.2058	62.816	73.9691	62.3016	77.44	75.9796	65.5733	79.0308	81.9985	83.2536	69.7247	70.1027	70.4691	79.0294	79.2536	78.9053	66.95
AVPI1	62.8825	62.9536	61.8089	61.8791	58.0206	60.2243	64.7017	66.5977	59.4402	68.0715	66.9172	61.4989	46.6055	60.9818	62.6192	58.6278	57.4724	62.8343	60.0735	66.8833	55.1718	61.6881	49.7716	70.5335	54.646	62.8343	58.9552	59.1725	63.4834	66.587	64.2686	56.5347	58.1626	72.8596	60.6382	49.1514	65.2573	66.395	50.2228	64.246	65.2557	70.5458	46.4458	52.9008	48.9276	72.026	73.2979	71.9542	57.9511
AXIN1	64.4178	63.0713	63.1466	65.3127	65.41	61.7021	69.7044	66.1711	64.2489	62.839	62.2235	64.3876	46.2132	66.3767	68.0498	66.4479	67.701	62.4413	52.2881	71.2075	61.5319	64.7213	61.8173	69.1258	63.0491	67.5082	59.9444	54.9687	72.2809	66.121	64.9802	60.0061	61.5031	72.5188	62.9472	62.3117	63.3098	63.5921	55.9941	69.2665	67.8311	66.3294	63.4841	59.8455	64.1116	65.3354	65.4394	62.1015	61.8989
AXIN2	71.792	71.7601	71.8027	92.0958	91.9886	85.4598	82.031	88.1021	79.3721	84.9875	68.8973	84.8507	80.4093	88.0692	84.7084	76.5504	79.5027	65.3182	87.3922	84.9017	79.5199	87.898	85.2785	65.2413	84.8855	72.2809	80.2292	73.076	85.3868	81.1254	74.7953	75.4471	78.3612	84.1695	78.5467	73.0499	79.1267	80.4219	80.7169	80.7681	80.7394	82.1285	80.0198	78.8992	78.0781	79.4701	78.1859	79.3283	76.1757
AXL	59.8424	59.7206	58.3955	73.4259	74.4542	55.582	66.8074	61.7492	66.6403	65.3093	59.607	65.4545	62.5285	63.2804	66.687	64.6095	65.5277	56.0882	23.521	51.3664	82.7353	56.2082	68.0897	77.0614	69.4642	60.1951	75.2458	70.2532	82.6789	72.7308	85.1417	42.8858	46.5723	72.7805	63.3165	104.17	50.8294	48.4372	98.7465	48.9818	49.9499	50.2892	87.2796	86.1732	86.7364	46.3114	44.766	43.0706	82.1312
AZI2	66.4176	67.8855	67.8883	66.2022	67.5198	72.6514	62.4382	60.708	70.0936	69.4642	65.6684	64.6606	64.8856	71.0651	66.8984	74.9352	72.8546	73.2155	88.6576	67.4084	70.2617	68.4203	77.6236	62.2402	66.0736	62.1392	66.95	69.6495	65.9146	64.6788	65.9834	67.9244	65.4943	64.3965	68.6345	74.6921	62.9244	64.2399	73.8587	67.3302	67.3952	66.0244	70.7117	74.4542	70.2876	61.7757	63.1024	66.2017	65.0165
AZIN1	101.4	101.388	101.388	100	99.9953	100.082	99.4878	100.087	99.6972	100.254	99.727	99.9693	98.9445	101.484	101.116	101.749	99.6863	98.976	101.729	93.4348	100.477	100.087	101.641	97.3418	100	100.064	100.203	101.398	99.1282	99.6094	99.6976	98.9631	98.9863	96.8947	99.7287	100.662	99.663	99.6703	101.354	98.9445	99.8786	98.8718	106.141	106.023	106.688	94.097	94.3313	96.1784	103.836
AZIN2	27.6281	25.5097	28.971	50.9879	50.9445	44.7472	50.2748	58.4321	47.4982	36.0592	31.07	41.9684	35.346	33.8647	33.1765	34.1442	34.0887	33.149	42.5572	41.388	36.393	37.1256	45.8413	39.0875	38.601	37.0518	38.1204	34.2111	41.075	37.9934	38.5545	39.9652	37.0498	37.9605	39.6907	39.2484	39.5615	39.4467	38.8464	39.2689	38.1717	37.4154	30.2296	30.2678	30.056	53.2871	52.3443	49.6437	30.1361
B2M	79.3906	80.8372	80.8078	82.8016	82.6208	81.705	90.0527	87.3263	94.0171	75.1327	78.035	94.4799	93.636	76.605	64.6472	66.4969	81.776	74.0132	86.4396	77.7889	82.7545	79.3979	86.1621	79.5199	82.1781	80.3905	80.8818	85.4518	76.07	81.8821	80.7754	76.035	74.7873	80.8443	81.967	84.1891	80.2098	77.3107	86.4658	83.577	76.3058	76.0146	79.7439	78.6362	79.1717	80.5363	80.7129	81.7903	81.4298
B3GALNT1	43.3245	44.4293	45.4259	41.614	42.4781	45.0061	39.7028	36.1735	45.1338	36.0741	39.6967	44.8339	50.2872	51.4347	46.1498	54.7758	50.783	47.3604	60.5026	40.0653	47.3607	42.1186	47.6038	35.1712	46.8409	47.9293	43.7168	45.5301	40.4671	44.5066	51.2769	48.0808	45.7496	38.2161	44.6365	55.3683	41.6702	38.0505	58.0306	32.9064	43.243	49.5083	47.7662	53.2991	48.1084	40.3566	41.7025	43.0362	53.955
B3GALNT2	69.0514	67.5943	69.1089	77.5169	77.304	68.6543	71.4269	68.093	66.959	69.554	73.3471	68.3595	69.1871	72.1833	74.2659	75.0063	71.8972	74.3009	82.3734	64.8236	64.943	73.6535	72.8656	72.4732	71.5522	71.4317	67.462	75.89	67.4403	71.4519	73.8729	69.8406	71.0428	70.4819	72.5629	68.7594	70.9318	71.9799	71.2955	71.0384	73.4575	72.2809	71.0525	70.2219	70.5458	70.2956	71.679	71.5456	67.8731
B3GALT4	38.1344	38.1559	38.33	35.7787	38.5969	36.8843	35.2012	42.2722	36.393	39.2014	42.45	34.6784	39.368	40.3856	40.5295	37.4196	36.511	38.3846	44.273	41.915	36.7669	37.6365	37.086	37.2284	39.0875	39.0884	39.2393	34.6	42.4527	39.8544	36.0431	39.6798	37.4975	42.4171	39.4975	41.2642	38.8656	37.7824	39.6025	38.6616	37.3601	38.4891	42.1534	39.5456	38.0813	40.186	40.804	38.9683	38.5907
B3GALT5	50.7866	50.7925	51.0998	34.9067	37.0498	41.4113	37.6384	35.7536	29.8812	38.9795	70.4048	41.614	39.8052	44.6425	38.7903	59.2555	59.2118	47.919	46.6445	49.9735	42.0816	50.0171	51.9576	40.3586	49.6203	46.0785	44.1558	47.2054	42.5197	43.8069	44.4775	41.1483	32.6695	41.7085	47.2927	43.5166	43.1575	44.3465	41.7691	45.4992	46.4547	46.9592	76.8664	75.8081	76.2049	23.6433	23.3627	23.0451	78.643
B3GALT6	73.2241	71.9799	72.0402	69.2665	67.5232	72.6533	75.1452	72.3476	72.8162	71.1801	68.9837	71.4662	75.9878	71.4606	70.3739	67.3302	71.0237	63.3069	74.0648	73.8184	64.7664	68.5897	79.3283	71.1594	66.1711	68.7135	77.6931	75.6056	66.0596	73.4935	62.6517	68.1125	68.1125	73.4505	71.197	71.642	68.6326	67.5198	71.6703	72.4327	71.6314	72.5326	71.5492	70.6985	72.1655	70.8638	69.8123	66.8801	70.581
B3GAT1	48.5365	48.5149	48.7364	34.3956	33.2605	38.4405	47.7267	43.2506	38.7605	43.1575	49.1247	35.6077	42.5197	45.1405	42.8501	37.4959	39.7005	39.8983	40.092	39.0884	41.4649	43.3238	49.6437	39.6907	42.2517	47.3957	39.4528	44.3929	49.1614	51.096	44.7095	32.1963	33.7167	46.409	41.023	50.243	39.4813	42.153	49.1999	40.0683	38.0699	38.2153	74.9526	71.9136	72.2418	20.2971	20.1826	19.7925	53.7382
B3GAT3	58.4255	61.208	58.4716	57.2649	55.9809	63.6495	70.2532	65.41	63.5399	70.8445	51.4148	68.4194	53.8858	55.6832	53.4407	54.858	54.1384	51.8395	52.2018	66.4479	54.7002	55.6774	54.0242	64.5227	60.5026	62.3478	58.3979	50.4951	66.0863	66.0171	61.5928	54.7359	57.5738	65.4816	58.7806	57.8029	61.3878	59.1429	57.8203	62.2402	58.3955	61.0782	48.6223	50.7838	51.1103	69.4815	69.6568	64.7272	47.197
B3GNT2	81.2436	80.0351	81.2827	83.4722	85.4073	83.745	78.1214	88.3763	78.367	74.9412	73.9375	79.0589	82.0924	77.7975	80.1968	88.52	87.728	93.0704	88.2495	72.6278	89.3137	86.1587	90.3794	80.8258	82.408	82.0748	82.5851	91.2809	78.9451	80.7128	79.6099	79.0107	77.7884	73.0067	78.0735	81.4285	74.9961	77.6905	90.6595	76.3501	86.0864	83.8826	87.4501	89.1204	89.5163	73.7455	73.8191	75.9047	94.9891
B3GNT3	37.8582	37.0556	37.1915	28.1669	26.6649	34.0923	31.8431	33.6533	32.9978	34.4991	33.7053	35.0461	31.4783	34.9639	39.3561	35.2867	33.3597	38.055	40.8006	39.6907	31.4783	26.5573	42.1314	34.7254	36.6075	32.4073	33.9466	33.4805	36.0341	32.7649	31.1716	35.4275	34.3794	36.2292	36.5409	35.0885	34.5	33.3597	36.011	34.5771	35.0461	34.0887	34.9067	35.0314	36.8843	37.3521	37.5538	37.6776	34.0074
B3GNT4	44.4141	44.3929	43.4583	44.9814	46.4468	48.487	47.6311	44.3245	48.5365	44.2079	45.3391	47.9293	45.2208	42.8931	49.8469	47.9597	45.7931	45.8488	49.0713	52.0583	41.3546	47.603	39.6798	45.3124	46.0595	46.1109	44.1746	48.4372	48.9982	45.6944	46.7652	47.4551	47.424	48.5149	47.3217	40.0109	48.9782	47.7561	44.3833	50.4921	50.4916	47.197	42.655	48.3143	49.7195	47.7662	46.9687	45.2163	45.949
B3GNT5	40.8388	42.6771	41.9575	40.033	39.6144	46.6198	31.1181	34.2178	42.0182	40.6508	44.5466	39.4813	42.4876	44.1746	41.3941	55.757	53.9008	48.2702	56.6342	40.0649	48.7626	42.724	40.1517	44.9116	44.6481	43.5773	42.153	50.243	39.0884	38.9213	42.4781	47.0756	44.222	31.4783	41.3546	53.8003	42.8008	42.196	51.4333	38.4502	37.0498	39.201	49.015	50.0897	48.1526	37.4039	40.4517	40.5753	54.075
B3GNT7	74.8348	74.8896	73.633	71.9136	72.9737	73.0259	96.6542	96.3998	81.9556	54.3143	66.959	69.8469	60.3615	90.426	70.0505	64.735	65.7437	68.7234	62.7054	90.3186	77.5753	75.266	69.8221	92.0274	73.0568	66.6403	69.5359	67.6011	76.3401	78.0485	66.6915	62.9061	64.2788	70.9535	79.4552	73.9375	73.7386	73.6943	73.0122	70.4639	70.7117	76.0882	68.5173	69.0217	67.9526	76.5708	76.7226	76.3401	75.5343
B3GNT9	53.219	55.6394	52.1751	44.3481	43.5166	45.3154	53.7245	51.4563	51.9977	54.1401	49.1172	46.8409	50.0483	46.2886	49.9347	44.6481	44.9011	53.9921	63.7872	62.0939	41.5398	47.9597	58.4149	51.2977	47.7447	40.7862	47.4652	56.7274	48.1084	48.8738	47.1911	44.7883	41.4342	53.4838	51.2177	51.4333	51.6315	50.7838	47.9776	49.8469	49.7399	48.8738	44.5466	45.5413	42.9839	54.2277	55.4367	54.3921	45.2208
B3GNTL1	44.6481	44.7472	42.7535	37.6259	38.6647	42.2959	41.4079	42.2959	41.2045	48.4372	40.96	43.6392	44.2813	39.6025	43.9774	42.601	39.6144	42.2679	38.6537	37.8377	42.3967	41.9575	39.1828	43.6559	40.8087	54.34	42.5932	38.7125	46.9152	51.2177	55.5895	35.7129	35.4275	51.2816	43.534	42.8152	43.2506	43.5365	44.3035	42.7298	40.0806	42.6526	43.586	46.1373	43.6638	42.6592	40.7695	42.8084	41.26
B4GALNT1	29.2389	31.5266	29.3914	38.355	38.5072	36.769	35.0303	37.3601	36.1905	37.4196	36.3406	34.4154	31.7187	35.1712	39.4874	31.2206	31.3366	29.8524	38.1344	35.8077	35.0152	28.7816	37.0117	33.4866	36.4225	34.6875	33.6633	39.7725	36.6055	31.3428	31.9936	35.1947	34.9077	37.4706	37.9712	31.1052	39.0786	42.5572	30.9085	35.0329	34.5	33.5547	33.0186	29.3914	32.5195	42.0867	42.7298	41.6107	29.3274
B4GALNT3	49.3433	49.494	48.3598	50.1043	50.1182	49.9347	46.471	39.1352	50.917	52.6603	57.027	51.5913	47.4982	54.3753	49.8464	55.6394	45.7638	53.9378	53.0595	45.2748	52.1352	46.9468	38.5072	45.8487	48.073	60.7121	47.9068	43.7168	57.7002	52.5727	54.7187	51.3272	52.3386	70.0061	41.3519	44.1001	52.3906	56.0547	44.5966	52.0565	53.0043	52.1205	58.1221	56.7952	60.0452	43.9312	43.0869	44.1036	43.5861
B4GALNT4	52.4478	52.4954	51.5307	51.0176	50.9519	43.7131	46.723	53.7245	47.516	52	59.8927	41.2284	57.757	49.0252	52.1944	43.8261	47.284	63.9236	50.2827	63.9076	45.4054	45.2017	46.8684	60.0983	48.4372	52.8215	44.9412	47.1876	51.208	55.251	56.5347	49.5638	49.5397	53.1618	48.4447	60.8487	46.805	48.131	57.0836	49.6359	51.0471	46.1717	73.293	76.0681	76.4121	36.1075	33.4467	33.3597	51.8111
B4GALT1	73.685	75.0071	74.9273	78.4182	78.4147	78.513	78.0827	83.568	88.7203	73.8184	70.4691	79.0144	93.4059	74.99	63.2517	68.9366	67.4636	77.1616	74.7793	73.521	73.5239	74.1699	82.6572	71.9011	79.7846	76.8137	81.2045	78.1103	75.1039	74.2083	73.2524	76.414	73.9082	78.7706	74.1694	62.9266	76.8082	78.2647	70.3453	76.9339	86.5843	82.6563	61.9125	58.3743	58.8072	92.7143	92.8995	92.4313	65.9847
B4GALT2	78.3235	78.4415	78.2905	78.8097	78.8299	76.1474	80.7205	77.6761	80.9252	81.8507	77.7424	78.9936	77.707	77.7802	77.4194	72.3495	73.5763	75.8418	81.5533	80.3112	72.373	76.8579	91.5093	69.6114	76.8911	76.6584	76.9975	82.1433	69.278	80.6596	74.3442	72.721	72.5539	89.1592	78.0555	80.4558	74.1359	72.8927	80.9249	79.7775	78.403	75.2402	81.0414	81.7073	82.1294	73.9406	74.0648	70.4204	80.1887
B4GALT3	87.3647	87.4209	87.3263	84.8368	81.1465	84.9489	91.7123	90.4398	90.8342	90.426	77.0929	84.3675	82.6978	84.5926	83.9913	78.856	79.1559	79.179	72.9504	89.7884	79.6755	81.6983	72.7538	85.805	89.2531	90.3607	85.3954	72.1683	85.6113	86.1309	86.3256	88.8419	87.5584	90.7349	87.7267	75.3749	82.3262	86.9961	77.0377	89.016	90.0991	89.9112	78.2657	77.304	76.2759	90.4458	90.6073	89.0423	81.5587
B4GALT4	73.0042	73.0067	71.8334	78.856	78.8381	80.2834	62.0899	64.9787	72.1826	70.3739	82.0924	70.7536	114.713	67.8684	63.5546	77.1966	74.8559	91.1277	89.9017	72.1235	75.1262	73.4316	94.5571	65.2781	72.3836	73.5812	73.729	89.2609	75.5316	72.3075	73.6511	69.5826	69.6245	80.4664	70.0694	58.5782	83.2185	81.8533	64.6196	79.3741	80.7202	82.0924	69.1343	71.9799	72.307	77.1593	78.6874	81.1465	71.8248
B4GALT5	100.177	100.203	100.129	96.6491	96.5562	95.7189	97.733	96.2779	96.6194	98.7527	98.0238	98.3525	98.2923	97.2184	98.424	97.3129	97.9891	97.1134	94.987	92.9402	98.9445	96.1784	105.485	93.6474	96.1644	100.606	97.4101	105.383	96.1642	98.0622	95.7885	95.0068	94.9686	96.5113	92.4845	96.6194	96.031	97.4204	97.1795	97.9555	98.0436	97.8198	102.985	100.461	100.805	93.3664	92.1966	93.2027	99.1309
B4GALT6	74.4343	74.4651	73.0998	58.9552	61.6276	63.8659	61.5031	62.1918	64.789	60.8304	67.0799	54.2877	74.418	72.2985	70.1566	68.4635	74.2332	79.287	78.1714	63.8628	71.7734	71.3059	76.417	65.4394	67.6184	66.15	72.6334	74.4072	61.8543	63.8716	55.0825	63.6638	62.5259	65.5295	70.2294	80.1703	66.5589	65.6448	76.7012	55.5804	63.4012	63.3391	81.5533	82.0895	81.1194	51.9287	53.1579	55.2241	82.636
B4GALT7	65.5532	63.2255	63.3098	68.0778	65.4703	66.4567	71.1144	66.3442	69.9429	67.8311	57.1117	69.56	67.3682	65.2848	65.6829	64.6163	62.1424	58.683	53.6762	71.3268	61.6822	61.4412	89.867	65.5867	56.9935	69.0784	54.673	78.9085	67.5703	66.2664	65.1438	56.2487	56.549	75.7094	63.1466	55.9132	68.9469	69.2229	51.4054	70.4427	71.8248	71.792	55.0767	60.3742	58.2471	73.1583	72.105	69.5854	61.5763
B9D1	56.6213	59.3798	58.1612	58.3919	58.3786	68.087	68.1852	63.8699	56.6128	60.1736	66.4379	54.9079	53.3861	66.3309	57.6833	58.2377	53.708	62.3478	65.6925	77.6795	48.1084	66.1968	45.585	57.7028	54.4469	50.917	61.622	44.3535	72.505	71.6624	61.9198	52.9008	54.1566	74.8014	61.8543	69.7956	57.4684	58.9515	73.2543	59.4092	52.1984	51.38	58.0697	60.7317	62.6448	60.4537	59.362	56.8939	55.1821
B9D2	48.1913	44.471	45.494	47.684	50.075	49.8847	49.494	54.09	52.4244	49.1406	41.5304	59.1739	44.7114	43.4918	50.3194	46.3247	48.9634	44.4141	52.1782	49.8311	45.2882	46.1109	54.0178	45.2035	51.5977	49.4243	43.972	44.9035	53.2342	50.5277	48.9931	47.3454	46.0991	51.8395	47.1536	45.3833	51.2253	54.3672	43.3238	49.3029	46.6055	51.7023	46.7432	50.075	48.1461	48.3335	51.3664	46.6546	46.3178
BAALC	35.7787	36.0341	35.9182	26.2299	18.3452	25.0855	34.6729	33.2938	38.8515	29.4574	31.8229	33.8016	38.8778	16.4059	26.5573	28.4421	25.6056	24.8989	31.0073	33.3495	30.3978	27.5215	31.0073	31.4298	29.4791	28.9461	30.9085	33.3597	29.6156	37.7679	36.9109	33.7091	35.0314	30.7547	30.7006	32.6202	28.971	31.7971	32.6485	29.983	28.8933	29.3914	34.1096	32.7287	32.4502	34.5703	34.5989	34.6329	32.1963
BABAM2	68.6543	68.6345	68.632	68.3595	69.7353	72.0211	71.7716	71.1144	70.4355	67.0523	71.4319	70.2243	70.9814	68.8395	67.4433	66.0155	68.6326	66.399	57.9818	74.6029	66.9057	66.6705	54.8784	70.9279	73.3636	69.8406	74.6525	60.8073	72.9864	65.7236	66.9138	72.9954	75.2408	71.1195	76.8801	69.6673	70.5311	68.0739	68.4194	69.3807	69.56	69.6167	70.4453	69.6387	69.9796	66.9444	64.8995	69.8045	68.087
BACE1	54.2977	53.1252	53.3494	58.7624	58.663	62.4165	66.001	53.9775	67.2717	60.8667	49.529	61.656	74.4842	60.0063	51.3494	49.5157	43.1987	53.1252	62.9637	63.5191	53.2871	59.2457	61.3878	54.659	57.6026	53.7382	59.3968	55.6832	58.8472	49.1999	45.2242	65.3878	66.5167	56.2082	52.5499	59.7206	46.9958	51.8874	55.943	65.2063	63.1714	60.7317	43.9452	43.1914	41.6702	72.3684	72.4151	72.2255	42.707
BACE2	48.4203	47.2362	48.5754	56.169	58.8472	67.2613	63.5026	59.3126	56.8033	57.9903	41.0119	53.9904	36.3406	59.4507	57.9595	58.4149	60.8388	61.5499	79.4439	73.0499	61.4297	48.7364	67.703	53.9378	47.2948	54.9638	45.7192	44.9461	52.0197	50.6328	55.0595	57.4308	56.2228	50.579	40.1091	59.8512	49.4791	56.3208	54.7722	55.4889	55.3107	54.659	53.1252	55.0636	52.2595	55.0639	55.3569	55.3919	42.6634
BACH1	65.375	64.2237	65.5228	65.134	67.703	65.0529	57.3456	58.4333	57.0203	55.4169	71.0804	61.5031	81.2045	65.5295	66.9485	71.8642	72.9488	68.6216	70.5738	61.5567	73.7834	77.1966	63.9229	63.4012	66.1128	71.1089	72.399	71.9799	64.9552	58.9428	64.735	65.4665	64.6593	47.0957	63.8508	78.1446	65.7934	64.9472	75.9733	57.2131	55.9524	60.2694	63.8777	64.0806	63.5168	65.7356	64.788	68.2425	66.0727
BACH2	41.7651	40.7695	39.9353	43.3372	44.4345	40.5806	42.258	38.4207	44.9412	39.2375	46.4853	38.0436	50.0767	40.5532	42.8422	50.2118	42.9662	39.8894	39.5456	37.0614	41.6107	38.0846	41.6669	41.4649	45.3557	43.2537	43.4706	64.1865	38.9185	37.2776	53.3925	50.0133	43.957	39.5932	42.749	59.203	41.6886	38.0791	48.7655	41.409	38.5907	37.7824	64.0192	64.2416	61.284	30.3965	27.8029	30.2613	51.7432
BAD	56.8331	56.9096	55.5577	57.192	53.3478	56.8645	61.43	59.7452	55.8602	63.5026	52.5092	61.6089	52.5982	57.1439	60.6091	50.4793	52.9746	51.8874	52.3071	74.0132	51.4604	54.662	49.5015	69.178	55.465	52.842	52.1714	49.5397	60.7121	61.8089	57.8591	51.7153	51.9085	64.6889	53.1483	49.4063	61.2109	58.9667	52.6852	56.7966	60.9931	58.4221	54.075	54.0216	52.1478	63.7623	58.9228	54.1834	51.8563
BAG1	64.5432	64.5204	64.6163	65.4491	66.6201	60.4562	72.0691	70.3739	67.9991	67.4993	60.8131	72.9488	43.178	67.6994	64.584	66.372	66.2888	54.6994	71.5196	67.1969	64.5166	64.3096	51.3753	63.1887	66.995	63.2564	56.6128	52.2018	71.8334	68.318	68.4068	69.2152	70.5406	61.9539	65.6875	63.9624	68.3427	68.6835	54.3721	64.8101	64.8943	65.8602	60.9157	55.9255	56.413	70.4355	69.3984	69.278	60.9167
BAG2	62.9637	63.1024	63.1639	74.1317	76.5689	79.6194	74.5746	66.3767	74.5594	71.8016	44.5902	71.9626	54.7002	78.2657	82.1433	82.7366	82.0099	56.1262	64.8331	75.5529	82.9891	67.899	32.4319	82.9768	79.6622	69.5741	64.3397	69.2505	70.4427	69.6673	83.8656	81.9075	82.975	44.5299	75.1727	57.9116	75.2275	78.0615	63.8327	70.9873	71.2669	72.2449	77.4188	80.5802	81.0414	58.5101	60.1384	59.9018	66.9485
BAG3	70.4931	70.5282	71.7601	75.9855	77.2678	72.3022	81.0761	72.7901	89.1675	69.1201	53.4112	80.796	72.6128	78.1568	71.9567	71.6114	70.4355	65.8328	66.1231	65.2429	80.5533	71.9136	78.8092	77.5208	73.1684	75.5068	72.1744	82.3009	69.4702	68.2432	73.3116	72.8546	66.3763	71.0428	74.2104	67.6619	73.505	73.4316	71.6265	74.6565	72.7001	74.6912	69.3199	68.1857	67.0191	77.2573	74.7238	75.6603	72.9357
BAG4	87.2119	85.6113	85.5202	82.5925	82.4134	87.8668	82.4101	80.8803	82.5871	85.6683	91.7198	79.2177	76.3058	88.3763	86.8939	86.0675	86.4875	85.965	90.6181	77.9443	84.9317	89.7109	81.1465	78.4106	85.9076	85.3708	89.9375	83.6947	81.4593	85.0334	82.1781	84.9447	84.9166	80.9322	83.568	85.5928	84.5714	82.6743	84.5714	85.1119	82.9516	82.8511	84.5519	86.7536	87.3647	79.3979	82.2652	82.0137	83.6058
BAG5	87.8995	86.5843	87.8619	88.7205	91.0783	87.3658	83.5276	80.3771	82.1848	89.3881	90.1681	86.4375	81.7073	89.3778	93.9447	90.7124	95.8932	79.5274	75.5647	87.9385	91.4234	89.5692	80.8495	81.6562	89.5288	86.788	87.2831	88.2089	88.4306	86.3093	86.6547	89.2201	89.2531	88.7239	89.2599	85.7468	88.9266	87.4793	84.6379	88.0346	86.8279	87.8192	86.111	86.3969	87.007	86.3848	86.6197	87.7541	91.2289
BAG6	98.4902	98.4907	98.4017	97.991	97.8198	97.9555	101.908	101.73	100.823	99.4878	97.7607	99.0755	100.036	99.5164	99.257	94.8301	89.3271	82.5567	67.5163	105.741	95.507	99.457	80.1887	103.334	99.1713	100.22	97.0238	88.7384	106.079	101.958	100.823	96.8291	96.7709	102.243	97.8878	95.4364	95.957	97.297	95.8328	97.8771	99.0496	97.7145	94.4475	94.5617	95.016	99.0145	99.0333	98.8477	95.8805
BAHD1	70.4144	70.4048	70.3515	70.0625	69.9762	63.5992	81.1465	74.0472	73.2883	69.178	72.0203	73.0873	55.8455	69.6051	74.0508	65.5344	62.1015	56.0547	64.1221	64.5432	65.6713	70.9873	76.0882	66.0299	73.3952	66.9217	68.4238	65.3902	74.2043	69.9086	68.5174	63.2255	63.3391	76.3885	72.1969	65.7695	70.6558	71.7685	63.5976	69.569	71.0651	69.7561	73.5779	72.726	71.9322	63.6183	63.6674	64.6943	71.317
BAIAP2	50.0171	48.9782	49.0876	59.2989	60.6091	51.6375	64.3923	60.4064	68.0739	60.2243	40.804	60.9008	44.1341	54.2634	55.1023	52.111	46.9309	42.8956	42.4527	55.0639	56.5388	49.0101	42.1534	62.7448	54.4578	56.4623	45.949	57.8429	54.6972	56.8947	55.3819	52.9095	51.9977	65.7296	56.6342	50.5194	54.09	57.8038	51.8007	54.6011	53.4403	55.9132	50.5194	45.2958	47.4652	60.9742	58.6046	58.5464	48.4447
BAIAP2L1	92.3419	92.3419	92.1919	86.6171	84.6379	79.985	83.5459	85.2315	89.8249	82.9346	90.1947	87.8024	97.4824	82.9768	86.3688	86.9375	84.2424	89.3846	89.6696	64.4524	85.3868	89.9789	94.1698	79.8896	93.6763	93.5153	97.0257	97.2179	80.4628	85.4849	85.9171	78.0111	79.2466	93.8105	92.1061	83.5459	82.6743	88.6436	77.5208	90.4476	93.0423	92.8063	80.7521	79.8912	82.9087	91.5617	91.6529	91.3991	84.8897
BAIAP2L2	41.8559	42.5452	42.749	45.4392	44.4775	36.269	44.29	45.2528	41.1856	43.0706	40.2012	41.7975	41.6985	40.4255	47.2362	43.6569	45.7755	41.5544	48.4563	50.6328	40.9331	39.8046	47.5632	49.1999	44.6425	40.1139	36.6055	40.3586	42.9408	41.8896	45.1899	42.4781	40.7695	43.9189	43.7491	43.2812	44.1032	49.5988	40.0377	42.4171	42.0867	42.2681	40.3444	47.6994	45.6699	42.8428	42.9017	42.9592	45.4905
BAIAP3	44.6366	44.6584	43.7491	36.7311	37.8478	39.0786	39.1352	42.601	39.7725	40.9584	42.1455	40.5752	41.1199	40.7798	44.3833	40.8058	44.2997	43.3618	43.1836	46.6432	36.7509	40.808	50.5713	48.3931	40.5618	41.3424	37.6506	44.9412	43.2537	39.844	39.6109	39.6588	39.6181	44.9744	41.6926	38.7312	44.2927	46.194	37.5722	43.7131	42.9662	43.4918	39.8501	39.876	41.8192	46.5442	44.9116	43.2217	41.2713
BAK1	82.7652	82.7632	82.6743	85.638	85.5233	83.8917	93.446	85.2996	85.7899	82.9516	73.687	87.8249	83.1647	90.7883	86.4384	79.2851	82.5645	70.3189	71.5943	86.3228	88.2162	84.7163	74.9259	89.3347	73.4575	93.6177	74.6944	80.9427	80.6386	83.8917	82.6563	83.8067	85.6734	96.1951	76.9178	63.0031	92.2919	93.5275	62.8045	91.6492	90.4656	91.6097	73.9706	74.2345	75.9274	91.3026	90.0727	89.8322	71.3084
BAMBI	82.7803	82.775	84.6592	95.8912	95.7885	98.3715	97.0851	96.7729	97.0866	80.1968	59.1569	92.9876	97.597	95.6906	90.4468	89.6879	81.2045	95.4454	70.9001	80.8912	101.238	90.6649	89.793	98.1561	91.7372	95.2179	85.5884	93.0914	88.307	84.5544	98.2923	81.1254	84.2199	94.2344	84.9305	87.0792	89.1204	92.4804	87.818	88.2053	90.7138	91.8632	89.1252	87.9177	89.8129	90.5988	89.4871	89.2565	88.5041
BANF1	99.3129	99.2495	99.3128	99.1537	99.042	99.1537	99.5533	98.2061	100.583	100.295	98.7049	99.9892	103.445	98.1313	99.08	94.6444	96.2644	93.1336	74.1694	110.704	99.0155	96.2264	75.2631	111.181	98.6038	93.9657	98.698	69.8748	106.646	107.528	102.768	104.751	102.985	104.147	101.523	93.5596	97.733	99.0899	94.3798	101.73	99.5816	101.677	96.462	95.4262	95.816	99.6716	100.612	99.6716	97.7742
BANP	61.9329	63.3354	62.0464	69.7427	70.7913	65.4394	72.5558	68.2289	67.0652	60.7334	58.7624	66.959	71.8509	62.2764	65.944	61.4517	69.7105	61.8543	75.2708	54.8629	66.1128	53.2991	64.157	62.54	68.9706	72.4984	66.0756	64.7158	66.1502	67.3907	70.1811	64.6729	60.0735	69.2505	70.2632	62.9641	68.4203	66.0863	58.1946	67.186	67.2432	68.8029	67.2628	62.8298	66.6042	64.6593	63.716	64.7736	60.0646
BAP1	87.1546	87.2209	85.4558	86.3969	84.2392	86.4846	89.851	89.6804	91.4519	91.0245	77.7458	88.0391	80.6112	86.9963	88.0571	79.5353	81.297	77.1449	68.6216	94.5911	77.2813	83.836	79.9186	90.9489	88.3367	88.2981	78.3271	70.2956	91.956	87.7889	86.8889	81.5587	84.8372	94.5617	88.1096	79.874	82.8534	91.3858	77.7325	86.9672	86.9352	87.9132	82.7002	83.3785	82.3971	85.4582	85.7842	85.4849	82.5729
BARD1	88.0692	88.1727	88.0105	88.8486	89.8789	90.2322	82.9775	82.7632	80.4144	81.1471	92.2836	82.5456	91.6922	89.0977	91.2617	90.4181	96.8868	87.8134	94.4348	81.3215	90.4458	93.5584	89.0977	82.975	86.0239	88.4797	91.2417	83.8917	87.6582	82.03	82.3262	96.7097	96.6484	73.9962	83.7687	66.0842	94.6279	94.6791	72.4728	97.5113	92.7259	93.8179	78.9661	78.0277	80.0223	93.678	93.9005	94.6787	69.1152
BASP1	99.6504	99.6505	99.6191	100.232	99.2342	99.4774	99.8347	99.6716	100.006	98.7002	99.0333	98.2544	99.1924	98.635	99.4883	99.6753	98.9868	97.0423	101.217	96.3838	100.128	98.7465	101.211	96.8947	95.3336	99.7744	97.4869	99.9868	97.4526	98.1612	99.273	96.2342	97.3418	98.918	97.1179	97.7886	98.7527	98.7899	97.2283	99.1663	99.1493	100.082	99.2333	99.4774	98.7354	97.9911	98.0456	97.8198	97.0238
BATF2	38.3604	36.8255	37.7091	28.8933	19.1644	31.3428	29.7488	31.1052	29.0039	35.9346	35.7335	34.7639	31.1181	30.0065	39.1123	32.9768	34.8439	34.0074	41.6641	37.7689	31.7965	31.8229	39.8417	35.9519	31.6035	32.5527	34.7662	33.6141	31.6875	33.7838	31.293	33.0666	32.9064	33.0114	33.0043	35.0156	32.4598	32.339	35.9232	33.1993	32.6352	32.9632	34.4706	35.1648	34.3211	36.669	36.7669	36.8655	33.2563
BATF3	41.9813	41.0886	41.0518	49.3843	45.6851	44.54	44.733	44.765	45.3781	41.873	44.0514	47.3456	41.2217	46.8636	51.4592	45.1405	43.3194	41.9534	47.4008	51.7135	45.1945	50.8307	28.8933	42.37	40.3794	53.8038	39.7725	42.1186	49.7603	43.5365	53.6086	46.2499	44.9167	53.9921	40.6226	29.8343	53.9202	54.0554	29.2713	51.1918	58.1373	56.9904	37.2776	41.3924	41.1812	51.4678	50.6761	53.7603	42.0015
BAX	91.7312	91.8111	91.6922	91.1781	91.1277	91.4102	89.4687	97.5452	88.1336	95.4587	79.7575	96.058	84.8917	80.0492	96.0748	91.6097	93.3584	91.4554	31.4597	100.014	101.793	99.2465	59.8455	99.5929	75.5423	96.77	99.2948	80.7754	99.1713	106.424	103.452	96.7594	97.9369	103.346	71.9799	81.427	94.2104	91.7573	85.2928	92.2204	93.6542	92.1395	83.193	86.1309	86.6171	93.7677	95.0859	93.4744	86.1621
BAZ1A	72.0691	70.9712	72.14	78.0266	79.156	76.5216	72.339	70.614	77.2813	67.8645	64.6654	72.0218	61.5031	87.4978	79.2063	86.3816	82.0137	75.0851	90.7577	71.7387	86.6184	75.3078	75.8639	74.9526	75.5552	65.5392	66.6394	75.0135	76.398	64.4201	72.0218	89.6356	88.2981	44.54	80.7793	82.8861	82.3272	76.4846	73.4929	75.3923	63.6512	65.6626	76.0681	75.1125	74.429	71.9707	72.0544	72.9504	71.4584
BAZ1B	95.4262	94.4512	95.3488	94.9353	95.7677	93.8877	92.3779	91.1	95.004	94.8695	95.3803	94.4152	94.7432	93.636	96.728	94.6602	94.0469	91.8897	87.5584	95.3892	94.8592	86.7819	94.6582	102.541	96.1782	86.4375	90.6724	98.7718	92.6568	87.3116	86.324	95.009	94.9832	98.7706	98.3979	94.7558	97.6768	95.424	88.2009	93.7037	92.3316	93.4587	92.8564	91.8111	92.4091	94.3923	94.5182	95.415	93.3829
BAZ2A	89.7884	89.7304	89.6804	86.4539	84.3718	84.8566	88.2629	89.3971	88.3367	89.3271	90.0392	84.7058	91.8438	86.5584	84.3707	77.8166	80.8518	88.0231	89.8	86.3256	80.7191	84.7362	95.4905	85.4073	87.7185	87.563	86.7056	90.2835	87.9699	83.9001	84.2855	83.8104	83.4824	85.6734	82.46	85.2463	82.5122	84.2855	88.663	89.2073	87.7603	87.4978	86.0167	79.9822	80.5529	89.1679	89.2588	90.2307	88.2558
BAZ2B	57.0754	57.0836	58.5782	51.4054	52.4465	52.1944	41.4172	45.2795	48.5746	45.9314	75.3256	40.3566	75.1727	54.3921	51.9639	63.5232	58.4707	68.3407	70.3783	55.4367	52.0596	55.2125	64.8995	44.8565	64.8729	55.6537	62.0146	42.6799	54.0195	57.5008	52.2306	55.4407	53.4386	43.8188	62.2499	80.7495	59.2029	47.8161	64.0429	42.9017	46.723	48.3549	77.2813	77.6761	75.5552	38.7349	38.8433	40.7798	80.5052
BBC3	61.1781	62.3407	59.8569	71.1986	69.9516	62.2672	60.5881	63.782	64.0738	64.0317	60.6162	67.6994	60.9742	64.0134	73.7386	63.2564	67.4956	63.4625	71.7811	68.8274	59.8337	63.5582	72.6744	64.491	60.4186	62.3005	62.4382	70.9912	60.4152	65.9847	64.8236	60.9742	59.8713	71.3742	56.0916	56.6645	66.8077	66.9969	54.1465	72.0689	68.4692	65.6934	55.1821	55.0043	54.603	73.2139	73.3471	70.8571	60.3277
BBS10	59.1392	61.8017	60.661	48.2743	49.5333	54.9744	47.0259	55.0535	45.3918	64.789	52.783	58.1235	52.8459	57.4684	57.217	60.4763	60.4064	59.3365	75.7094	49.262	66.4969	54.8629	66.698	52.0902	47.6311	59.0547	54.7594	68.9107	53.6762	53.3942	54.3143	55.1529	55.4127	38.8075	52.1332	82.1728	43.6447	41.9318	78.7883	52.9744	48.2077	48.4581	66.07	69.4642	66.6956	44.4388	44.5966	48.3554	64.6654
BBS2	58.6278	60.0864	58.6477	57.4724	56.169	64.7272	58.2096	66.0756	57.8473	72.6783	62.1267	57.0231	72.3874	56.3786	39.5254	46.6055	51.4254	78.6623	60.5813	45.32	58.3182	63.3484	79.0177	42.3004	58.8051	59.4348	72.3075	58.3887	62.6738	58.8163	58.6409	69.3341	70.6312	52.5872	51.4333	57.744	60.0735	56.5869	68.655	62.1728	59.6386	53.819	47.6358	49.9073	53.5975	69.7787	67.101	66.0244	53.1483
BBS4	72.3461	72.2809	72.3193	69.5826	69.4369	75.4542	72.6558	65.5622	62.4753	79.9383	81.1387	69.9975	62.9902	71.263	67.1876	73.0674	69.7585	81.9737	94.6444	62.4382	68.632	82.5973	81.597	47.169	68.5387	78.2657	74.6382	67.8506	80.5775	76.8664	71.055	64.3096	64.5333	67.4636	72.1928	80.1511	66.5143	65.6169	78.1463	70.6662	70.9814	68.0754	77.8931	74.3332	77.2573	64.9384	65.0529	66.1143	73.5646
BBS7	54.646	55.9591	56.2193	53.8807	54.9687	57.3893	51.327	50.1182	58.1438	57.9818	50.1725	53.9882	49.9735	55.4129	56.6446	62.3005	62.1392	65.9066	81.427	44.9858	59.1857	52.543	78.5826	53.2991	40.8058	48.7932	56.2514	83.6507	48.0808	55.6289	49.5062	61.6207	60.4882	43.6049	46.4706	65.8335	56.3875	57.8578	63.6674	54.6742	50.1615	45.3762	59.5224	62.2499	62.8946	48.5122	48.6634	54.7078	63.0713
BBS9	66.2521	67.7545	66.2966	57.6144	58.8547	58.5821	51.184	60.4105	54.1629	65.144	54.4348	63.3507	70.0666	61.8787	58.8954	69.2229	69.1201	74.9371	61.6276	57.7477	72.4574	63.2031	62.4505	68.5246	59.9579	73.2763	52.636	73.9406	47.148	66.7392	68.3301	56.8939	57.0029	74.1238	52.3443	67.4678	51.3078	56.9608	74.7729	61.5037	64.8729	63.782	52.3035	53.4838	51.6315	71.3084	70.2219	73.4688	68.0614
BBX	71.9799	74.5088	73.1583	70.4204	71.4531	79.3283	60.2243	61.0273	62.5078	70.9641	86.2472	61.6257	82.8939	75.8418	72.339	78.9936	78.1446	89.2599	85.0245	69.6861	78.9576	68.0715	80.0999	71.8927	78.403	76.8082	87.7204	79.4756	72.8222	61.1781	70.8725	64.1398	63.1466	65.0324	75.2542	95.0105	70.8785	70.8804	87.3048	65.6934	63.7244	60.0529	83.0071	84.0299	82.6682	62.7645	61.7512	64.0214	73.0122
BCAM	54.1182	54.2487	53.1252	50.0767	48.9982	45.0865	52.1186	66.1502	48.3895	50.7754	58.2411	42.4938	79.4068	41.9621	38.9213	43.4583	44.6401	59.8275	41.132	69.7697	42.4876	42.6739	64.8936	71.9626	49.0101	50.0767	49.1172	55.4934	47.1536	49.0843	49.7889	44.29	47.961	59.5492	46.7279	48.6634	53.327	54.4274	43.4706	55.9941	51.7023	55.0595	57.8621	54.1465	65.6542	45.2795	45.4008	43.8261	66.8831
BCAN	39.1956	39.9622	38.3604	31.5266	29.791	31.0517	33.0186	36.4396	36.669	32.8002	39.931	36.0431	34.1753	35.0314	39.3642	34.4626	38.687	35.2867	39.5821	41.5211	32.8668	33.149	42.3546	38.4656	35.2205	34.4286	32.4889	43.6313	34.6	34.6938	34.6729	34.8439	35.5485	35.6869	36.9109	37.4474	35.8423	35.8182	37.5946	35.9232	35.4275	35.5693	42.0448	43.586	35.7536	34.4626	34.4979	34.5771	36.7669
BCAP29	55.184	55.1355	54.2313	55.465	57.027	60.5969	56.9935	51.2755	59.0902	53.8807	47.516	58.4193	53.3942	57.8627	60.0493	65.4069	61.9702	57.1606	73.9879	55.757	63.6123	58.1842	50.3182	58.3461	57.8029	52.4673	62.2499	55.8149	51.9085	50.423	58.7225	60.8349	58.6327	42.2592	61.3323	64.0247	62.8238	63.1922	54.4274	52.8159	50.6328	51.8874	52.9127	57.8108	56.7422	55.0043	55.2341	60.0094	51.38
BCAP31	96.031	96.1392	95.9021	95.4587	95.4128	95.6906	98.6559	97.0423	97.3365	96.1256	93.1016	101.283	94.841	94.8428	94.4476	93.5231	92.8345	84.1534	62.8045	95.8637	96.5249	98.2019	78.8511	96.472	100.132	98.037	98.1657	80.8372	100.235	97.5113	99.8095	96.8175	96.7607	97.0866	99.0155	93.1684	93.9427	93.9737	90.3852	96.7384	96.7421	96.5875	82.6978	82.03	80.9806	105.384	105.624	103.626	96.231
BCAR1	70.7798	67.8506	69.4458	67.5311	66.1502	62.6738	73.6245	69.6765	77.5198	66.6116	54.7722	72.1788	63.8754	68.3064	72.1788	68.2615	69.5741	51.7834	49.2212	64.9802	66.5143	70.5406	64.6163	77.1188	64.6636	72.866	64.0712	76.2589	66.4628	70.6531	70.5652	57.8473	60.4468	83.025	64.4204	72.7462	66.1622	64.4103	66.6268	65.1159	67.6693	67.6011	78.403	76.0493	76.398	59.5224	57.1991	53.8818	78.1002
BCAR3	42.1534	41.388	40.3794	52.9008	54.2487	55.1023	52.9595	43.798	61.3809	43.6569	42.2001	46.1569	51.8629	51.8007	46.6316	48.593	46.5723	46.6366	61.6089	40.0072	45.8487	55.1213	39.3117	43.8469	50.0998	47.7797	53.8818	61.9125	48.2743	44.4144	52.1751	60.6131	56.9629	29.6156	44.5466	58.6747	34.7254	39.5254	62.2985	52.324	54.4186	42.4224	52.8106	56.1045	55.4129	42.645	42.707	44.4351	42.4369
BCAS2	91.3552	91.4113	91.2238	90.6724	91.8281	90.9736	86.3425	87.3838	89.2073	90.0095	91.8992	89.6703	87.4482	92.4845	93.3664	94.9206	91.7748	89.812	94.841	84.8917	92.0886	92.5453	80.5363	83.8826	92.469	84.2136	90.5033	90.4089	90.3623	91.8897	92.2836	93.6073	92.177	85.9317	93.6474	87.5044	93.16	93.0558	90.7907	88.7499	87.4482	89.7109	90.8944	94.7448	90.2528	88.4223	87.2779	87.014	91.4577
BCAS3	57.3125	55.8963	56.1229	53.8056	52.5569	53.5975	55.4273	63.6239	52.5727	61.2562	63.0653	53.5185	65.5344	51.8629	46.7894	45.3225	51.3078	56.8566	37.835	64.2028	59.2555	56.383	42.2722	59.1477	58.5078	61.8089	61.8415	47.5245	55.9809	51.2529	52.0197	53.1997	55.5243	70.8687	60.7121	49.1046	54.8724	57.2649	57.2131	55.2991	57.8916	58.0971	54.5448	53.5144	53.9753	56.6775	54.7187	55.7941	55.3081
BCAS4	62.5078	61.4297	61.5567	46.6366	46.8913	52.2198	53.1252	52.982	50.4109	54.749	59.1725	56.8	55.3311	52.8251	60.8506	51.9132	55.465	59.5224	58.6126	63.0653	48.2077	53.6762	53.3575	51.192	55.6771	53.1997	61.6789	46.1288	60.877	59.5492	56.7483	48.7708	48.9276	69.5906	55.4834	56.1181	53.9213	54.0874	57.5269	55.5015	55.3311	55.757	57.0203	57.0036	58.904	53.5975	52.5582	51.0631	56.0887
BCAT1	96.3306	96.4869	96.2374	92.1123	92.0202	94.8559	91.1	83.5879	93.7404	91.0455	98.6584	89.3431	96.7607	95.743	96.6484	99.1282	97.3552	90.8106	96.6253	90.2684	93.0423	94.7477	95.2532	89.9789	94.6422	94.5822	94.8732	92.3779	92.0927	92.7133	94.4348	93.1668	93.168	91.4577	94.4475	99.2465	93.1104	93.0214	98.777	87.3401	91.1781	91.0332	100.036	101.272	100.44	83.1594	85.3465	86.5817	97.5971
BCAT2	66.4348	66.3939	65.375	50.5194	45.6455	53.7245	62.839	62.4181	64.9113	69.8748	60.3404	56.7157	66.5941	57.3456	55.9255	52.783	41.6724	49.9016	49.5036	67.0945	53.0043	56.5347	43.2977	64.1246	59.8512	58.0306	61.9296	50.0133	69.3485	70.896	65.6397	47.825	45.585	68.6179	60.8565	74.1542	50.7866	47.2846	78.1103	53.4838	52.1782	53.6537	70.743	73.2855	73.7455	47.4506	44.1001	44.8566	74.9289
BCCIP	95.6787	95.7189	96.6575	93.9345	95.0152	95.2366	92.0886	90.8855	94.8282	93.3159	95.0766	97.6504	88.2396	96.6658	95.4128	97.8269	95.0257	96.4053	96.7958	88.3893	96.5493	94.9686	97.4793	90.1681	93.6735	95.8668	91.4052	96.0748	93.4609	95.2168	94.5641	94.5822	94.4992	91.6492	93.3873	95.7677	97.6504	95.4128	94.2838	94.8637	88.6896	92.1762	93.3562	94.8648	91.6143	94.7477	93.7677	95.7477	97.1179
BCDIN3D	43.3174	44.4255	43.5214	41.5859	41.7237	41.1431	44.6424	51.9085	44.3535	47.7775	36.9206	44.2488	43.7491	43.3648	42.4343	40.0653	44.3399	41.0119	55.0595	41.4959	41.6309	41.2687	64.7885	37.7163	37.7564	42.4816	39.5908	49.9913	44.7883	45.2528	42.414	43.1195	43.0869	46.708	37.6365	45.0886	40.2969	40.3242	44.7375	47.525	43.8261	44.4061	39.931	42.0322	41.9181	49.5492	50.7329	42.5321	43.1795
BCKDHA	58.3979	71.5646	66.051	57.217	55.9108	69.8406	66.8833	65.1475	64.5719	65.356	68.1686	64.5554	67.4127	59.4901	56.7098	53.5144	57.1924	69.7251	61.7021	81.5638	53.2497	68.1655	62.5309	63.2071	63.8174	59.3575	78.6754	53.4205	64.8331	62.3378	57.2044	54.3721	54.662	68.7506	66.9444	63.902	62.7179	61.8559	67.6258	62.6345	63.8357	61.5328	62.9244	66.6705	71.1781	61.6207	60.4659	54.377	63.867
BCKDHB	66.5503	66.5167	66.5494	50.6328	52.6603	58.8412	51.5977	54.9088	53.4711	60.864	71.3343	49.5397	78.6997	57.2219	57.0729	57.6015	57.8038	76.7637	68.0498	63.8119	59.8858	66.9604	59.1569	43.1684	58.0206	57.3664	59.8115	63.6495	72.1712	68.801	60.3277	57.3664	59.9497	55.1718	58.7808	85.1798	49.9574	51.3419	89.8295	48.1526	53.7382	50.6761	71.4317	72.7902	72.0496	48.9995	49.1001	50.3182	74.2417
BCKDK	78.6728	78.7819	78.6997	72.7538	70.4895	75.2708	84.007	83.6487	84.3395	78.9131	72.8201	73.9962	82.1117	76.422	74.8327	66.2716	65.1475	65.5701	47.5128	97.2948	65.8911	81.4522	55.0584	83.9116	74.6669	72.261	85.1171	66.6705	80.7394	77.0973	72.4246	78.2647	78.3344	84.1534	77.1016	82.1963	70.1811	72.3233	78.8838	75.9861	74.9412	71.6214	75.213	76.9932	74.8964	73.5944	74.7729	72.2381	83.8917
BCL10	72.3031	71.1195	72.2985	74.0761	74.043	72.9497	69.2399	70.0061	70.4454	71.1144	67.3248	71.4269	72.14	76.0295	73.5693	76.5454	78.3717	73.6056	87.728	69.0514	74.1317	71.4269	74.0965	70.284	70.3739	72.5775	71.6381	82.9428	65.3167	73.7075	70.2415	69.8905	69.9059	72.5629	71.4814	70.7626	69.0071	70.4204	73.0016	73.8805	75.1544	74.8909	74.1606	74.4954	75.0341	67.2788	70.1823	70.0375	74.5088
BCL11A	62.3378	62.4181	63.8716	68.7695	68.6179	64.6734	64.8559	56.0051	43.178	63.5992	74.6802	71.2622	43.7118	72.3193	79.7775	73.0678	76.6584	62.9982	85.9357	45.4905	72.8039	69.9526	65.2063	62.4181	66.1826	71.2669	67.1876	56.0547	69.883	70.2532	70.0505	52.5442	53.8818	70.3515	66.0621	76.1557	64.3924	62.4382	68.3106	61.8559	61.9702	61.9702	87.6415	84.8789	85.6683	46.7269	44.9905	49.9574	93.1642
BCL11B	43.62	43.5214	43.7911	50.2634	49.1247	46.4547	46.1211	42.9537	46.9175	45.6359	42.338	47.684	39.201	51.0261	52.8159	51.0951	53.5061	46.9307	64.3096	22.1246	65.8602	48.4755	81.8464	30.5321	51.4997	62.168	48.1865	76.9971	54.2802	48.0854	50.0957	24.9754	22.5136	48.2077	50.5142	53.2497	52.1478	44.54	40.3513	47.005	46.708	48.3155	51.3836	49.2177	48.3155	45.415	44.9167	44.9905	45.516
BCL2L1	90.7037	90.7937	90.6187	91.4271	91.3552	89.0317	90.4948	92.6474	89.5049	94.1698	84.1293	92.3316	84.8014	84.5535	92.4036	93.9699	93.3159	82.8666	53.3777	92.8564	89.8322	91.6417	80.6386	95.7185	89.1849	92.5443	90.6297	89.2982	89.3321	89.7603	94.8559	92.4036	92.3158	101.042	88.8419	84.7606	85.4203	90.6326	79.4103	89.9162	96.0576	98.2831	85.965	79.9742	81.8623	95.1547	94.2468	95.0166	91.1157
BCL2L10	34.5771	35.4275	33.0855	36.9812	34.9077	36.4668	34.6692	36.9503	33.9406	36.8717	36.7049	41.2241	32.0533	31.4783	35.8316	39.1927	36.6286	35.0156	42.4971	42.1609	39.1767	36.4225	32.3092	30.8887	30.5321	32.4989	39.5125	34.2088	34.3384	34.5989	38.4683	42.258	44.6672	21.6525	40.3391	36.269	38.0699	38.0316	35.6383	35.0156	36.5556	34.6784	35.9972	36.1993	38.7394	38.7125	38.7703	38.8515	40.3233
BCL2L11	65.6464	65.672	65.7832	65.5622	65.5733	60.5378	55.739	67.5703	55.2341	64.1925	86.9045	64.3675	65.896	57.9116	64.6145	64.4621	64.2489	69.5649	69.5326	59.2795	56.0595	69.9571	80.6596	56.0887	68.8395	56.0882	72.5538	78.6965	64.1221	57.9277	55.0434	69.6825	65.626	58.8086	70.16	49.7703	68.2432	71.0321	51.0904	73.442	72.4732	70.1462	72.2449	73.7391	71.8356	55.757	56.2487	57.3277	76.4467
BCL2L12	81.4285	81.4522	81.4285	77.9443	77.8448	78.0143	88.8419	85.9359	82.5982	87.2177	71.8247	86.8734	65.7887	77.9612	83.0122	73.5944	75.8773	74.9027	59.2457	95.0796	72.6334	81.3552	67.3682	92.2618	74.5167	86.1395	73.6073	69.6114	93.7097	91.8251	87.4673	69.412	70.6985	81.4101	76.9609	79.3979	78.3259	78.2536	78.6362	76.9313	79.9453	79.8655	77.3499	77.7159	79.5879	78.2172	80.9339	76.4413	78.483
BCL2L13	77.617	77.6905	77.614	71.9626	71.8609	73.0873	73.6511	70.8078	71.3206	75.5647	74.429	73.442	78.4415	74.3544	74.2539	74.9961	71.8906	80.3535	65.8588	74.292	84.8511	78.156	66.7529	69.4815	71.826	75.2579	76.8209	71.543	74.9032	74.0156	79.4103	76.1022	77.5601	74.9259	75.0425	69.6051	73.7899	74.8366	74.2083	77.6761	77.9023	72.8107	73.5555	72.6934	73.2543	74.1709	75.4932	73.9639	75.4057
BCL2L2	52.841	54.3297	51.986	44.2079	45.3367	48.7496	51.9737	54.2634	51.6375	50.4966	48.7496	47.6311	56.9096	47.1378	45.5419	44.4084	46.6554	58.3461	50.9718	50.5963	54.4269	48.3335	56.0887	51.4347	48.0464	46.7195	53.9775	52.2595	58.8139	47.8161	47.4424	51.3174	50.1609	42.1534	47.9858	70.5016	41.8192	40.0649	70.5984	40.7106	50.8347	44.9317	46.1717	43.7131	38.8393	57.1744	62.4505	56.376	44.5274
BCL3	38.7222	39.4874	38.0316	63.3165	59.3798	57.9595	52.255	47.7775	51.9591	44.2488	47.903	54.0195	49.9913	58.1842	53.2529	42.6907	44.88	45.9137	58.1221	56.8055	42.6165	45.9132	47.7963	50.5639	49.28	42.707	49.4763	49.28	49.7703	57.7102	50.0898	46.3114	44.9744	55.0077	45.6437	39.7452	54.9874	54.0216	38.7479	58.0418	53.2468	54.5944	32.4259	34.8302	31.9294	78.4022	73.3119	69.6245	40.1517
BCL6	53.5144	52.2198	52.4478	42.749	43.7491	42.45	42.4224	55.8899	44.1573	39.3626	69.8977	45.7931	53.8807	40.6389	43.0975	47.0259	43.1001	61.8002	62.9472	38.7703	48.7708	45.6988	62.6192	42.8515	52.5092	43.6049	71.1144	22.5773	64.8769	53.8807	51.2816	44.3386	41.6458	43.953	53.8818	69.0036	43.4706	40.8457	59.2795	45.7496	44.4255	41.132	48.0281	49.2107	48.3143	48.4755	48.6252	48.8473	51.3585
BCL6B	42.153	42.2043	43.2537	33.9466	31.4074	36.5713	37.6674	37.3124	33.1993	42.012	48.6761	36.1735	41.4113	34.3416	40.2328	32.5195	36.3099	50.0998	42.524	40.4921	33.6357	37.096	53.4407	33.1453	41.6107	36.3406	42.5337	41.8551	40.9974	37.9712	33.6141	38.559	37.7564	41.1483	40.3871	39.5233	39.0762	39.7653	41.1812	38.8433	38.5287	38.7479	52.4031	53.6031	56.2228	28.4037	28.2479	28.1669	39.4963
BCL7A	60.6667	60.5881	61.8559	58.0306	60.5969	58.9552	64.0625	61.3809	58.7667	61.1893	57.9511	61.8791	52.9103	61.587	64.215	56.6188	61.6789	60.7823	65.944	65.9986	64.2682	49.2107	69.7194	64.0192	57.25	62.9061	60.469	70.403	55.9843	55.7252	53.3022	60.4763	56.7661	53.5185	59.3092	56.9293	62.839	63.2212	49.9578	62.7448	63.9621	63.9076	51.9639	49.7855	53.4552	68.3064	68.4238	65.8995	53.7245
BCL7B	72.1912	72.1912	71.0237	72.8222	73.946	70.4895	78.1633	76.2446	78.4022	73.8805	62.1015	76.5454	68.5387	71.7095	71.826	70.4048	70.2133	65.626	51.2109	80.7561	68.9107	73.4091	71.6114	75.326	68.7506	73.5763	65.851	74.284	76.8801	77.1722	73.6397	70.875	71.8869	75.4471	68.7573	63.3843	70.4048	73.6895	63.2621	74.9027	79.1559	77.5208	60.0864	61.6598	63.5183	82.3892	81.1534	79.5274	68.6345
BCL7C	57.6015	53.545	56.3786	48.1461	47.1536	50.3393	62.227	54.5812	63.2212	55.1973	47.8349	53.9915	45.2726	53.2977	51.9661	47.9776	49.528	48.2906	43.1575	66.4185	46.5442	55.6537	38.7349	63.5843	49.4914	52.6422	50.6761	42.2425	62.9641	64.788	62.7249	45.2748	44.4122	61.2644	51.7432	51.1635	55.5823	54.5376	48.8905	52.8215	52.644	54.1834	46.8029	46.8636	49.3411	57.9116	58.2657	54.644	46.7279
BCL9	82.5645	82.5973	82.5241	80.2427	80.0997	81.9985	83.8219	82.03	79.4867	83.055	81.6562	80.365	81.9461	80.4802	81.4995	79.469	79.6437	79.7439	89.6727	82.7356	80.5832	79.9186	82.7629	79.9185	82.5456	69.7787	87.8619	82.408	79.0924	73.0945	72.1712	89.8322	89.7603	77.6728	80.9116	79.6437	77.087	77.0569	78.8097	83.0212	88.0613	82.9045	76.9313	75.8507	75.1452	84.8507	84.9489	86.3558	76.3647
BCL9L	77.7458	77.7889	77.6905	73.0625	71.9011	69.5467	80.8495	79.3979	82.65	71.5522	74.0508	75.2763	82.2238	73.9406	67.9991	65.4116	70.2956	69.5405	74.4762	74.1694	77.1834	67.5198	73.0674	80.5719	75.1327	69.2229	90.9894	100.163	72.5053	72.6934	72.8559	51.9085	52.0146	87.7204	71.7167	78.403	65.0529	70.1462	77.5985	75.9538	76.0766	74.6771	72.9081	68.4514	70.3107	77.4923	76.1757	75.8081	76.5721
BCLAF1	101.641	101.554	101.596	99.2172	100.063	100.235	91.6492	99.6998	101.116	94.097	104.17	92.2584	102.851	102.282	103.375	105.901	102.992	104.751	94.9607	96.1894	101.033	100.601	99.9892	96.77	100.552	100.552	99.6976	100.823	99.6823	99.9892	99.1537	100.534	100.414	98.7252	100.203	106.887	109.333	103.324	101.381	96.4476	93.0281	92.7685	99.7799	101.017	100.254	98.6126	98.6482	99.607	100.07
BCOR	77.1966	77.2433	77.1662	85.856	85.7468	88.6754	79.2805	77.5208	75.2938	85.2463	86.5258	78.9073	76.0155	82.007	87.9699	80.7783	86.2647	78.403	97.9381	88.3567	79.043	70.8525	94.097	77.5747	79.859	75.5343	72.1957	95.0007	68.1024	74.3009	72.0818	79.1404	81.9556	90.2835	79.6033	80.1895	76.2377	81.975	76.7714	80.8258	87.4174	82.1848	87.3922	82.5973	85.2085	77.5261	74.9027	75.8175	88.3272
BCORL1	46.1569	45.0271	46.1109	44.6024	44.7768	50.4109	52.7757	54.9504	50.1609	62.2985	52.644	49.6051	66.5565	44.4702	41.7691	30.8638	27.584	43.3648	47.3223	50.6481	47.3535	42.0867	39.4146	49.2107	49.1001	47.9068	47.919	41.2867	48.4117	50.3182	47.4586	49.1406	50.1725	52.543	48.0281	56.5347	43.1235	45.2634	55.0768	41.873	45.1338	45.4259	47.368	45.4551	46.6316	49.9574	46.1369	48.3291	45.4551
BCR	78.2536	76.8342	75.356	73.5693	73.5555	73.6993	80.5824	78.9126	79.4103	73.621	78.7856	71.4814	78.9554	73.6138	75.9027	71.1339	69.9629	67.7545	38.3485	85.1362	66.1231	83.0596	69.2399	90.6187	79.0099	84.7486	75.0025	61.3323	87.1546	73.6671	80.4219	72.1958	73.3471	86.1928	72.5075	76.4513	75.1163	76.3571	71.129	74.1901	73.2713	75.1723	77.9798	72.1788	74.8909	74.6645	73.6073	72.2379	73.3064
BCS1L	73.6024	72.3827	72.3741	84.4822	82.2273	78.3829	92.7747	82.636	90.6073	82.3971	57.2411	88.5851	52.3071	82.5693	79.2649	77.4262	72.8107	67.0799	51.9137	81.6595	76.3726	75.6363	70.0261	85.2996	77.1971	84.0299	64.5929	65.3878	80.6031	80.8818	87.3922	75.2631	75.266	88.1817	82.3892	65.944	80.7783	82.1963	66.0099	79.8083	81.0414	80.9427	70.8848	71.2263	70.4204	81.776	83.0101	80.2531	72.0754
BDH1	41.3924	39.5932	41.4172	36.4668	36.7509	38.0923	38.4502	39.6967	40.0414	45.593	41.6529	30.212	37.8299	43.754	37.1462	40.3148	41.8914	40.3599	28.5686	53.3478	39.2155	38.8805	39.9353	51.3191	46.5458	37.9988	36.5302	34.8938	43.798	41.7021	37.9489	30.1063	33.0114	45.3454	52.2063	33.8647	44.2079	43.1836	39.5655	41.0913	40.6316	40.8058	39.844	39.8621	39.7546	43.0105	41.2241	41.915	40.0262
BDH2	52.0808	52.0596	52.2318	46.7894	45.5413	50.2627	49.1618	51.8302	45.2529	53.1483	44.8566	48.2702	51.6662	52.4954	44.3061	56.2487	50.9752	59.1493	54.5665	52.7757	47.7797	45.0865	51.8563	51.8111	50.6576	48.3118	45.7187	48.3143	48.8985	52.9744	51.4563	52.5939	53.9231	51.894	52.899	56.3114	53.9921	52.0529	54.8755	45.3391	44.9529	47.8775	59.0347	65.3167	59.7279	41.6886	42.2923	42.947	55.4169
BDNF	39.5456	40.4517	40.4598	38.8656	39.0875	34.1951	38.8805	39.3137	38.8637	39.3359	41.2557	39.5908	39.5655	38.9185	39.8213	39.8621	39.8052	40.0072	43.2217	32.0671	50.2627	38.5969	64.1175	37.2453	39.0968	45.8938	32.9978	62.3571	38.4502	39.1767	44.4287	24.4631	24.2825	50.5963	32.6036	53.4754	35.339	30.9746	47.7954	34.3293	39.577	37.09	53.6762	51.4333	51.8629	30.8638	30.8138	30.7547	40.5648
BDP1	75.3078	75.441	76.614	78.7308	78.7517	80.1175	61.3036	63.2517	67.0191	63.4044	88.6127	64.7137	89.2143	78.5888	80.9105	91.5783	89.7884	93.7276	81.4522	65.0324	80.1968	82.242	89.007	72.8222	78.1597	75.2863	76.8933	83.7291	72.6587	79.1717	76.6584	80.33	78.9484	67.0655	76.5259	89.1787	86.1375	82.405	75.897	73.3636	64.8004	70.0666	77.5747	77.9443	78.4022	74.3851	73.4176	76.8137	78.1633
BECN1	80.6997	80.7583	80.7495	82.6759	82.4969	84.8962	79.0236	89.4344	80.6687	87.991	77.3807	87.728	78.7663	78.788	77.0569	83.1969	78.3235	79.4756	58.2217	89.7138	88.4361	90.4895	83.073	85.667	80.1835	84.4166	79.0144	78.6472	79.4701	75.8274	82.8431	86.1587	86.1366	73.4688	82.677	75.2863	82.2004	82.1433	80.8891	82.4593	82.4593	82.3488	73.9639	74.2317	75.9047	87.203	87.4192	87.258	77.5135
BEND3	84.2661	84.3675	84.1362	88.327	89.3846	87.0048	87.8134	86.1987	77.2399	90.1165	93.3304	89.7304	71.5876	87.4597	93.4459	87.5633	86.8279	74.1238	88.6913	81.9075	80.8052	82.7962	90.805	80.0997	84.8878	84.2661	78.9291	95.2713	85.3979	82.4736	80.0728	87.3423	89.9375	88.3377	81.2127	80.9717	84.8897	86.431	79.0099	87.0048	88.307	89.3305	83.1969	78.1823	80.1895	87.327	88.8068	88.6754	80.5609
BEND4	71.3766	71.3343	71.3968	68.3106	66.7162	60.5866	69.6167	76.3401	60.4152	67.5144	86.8605	59.7029	45.0271	66.2966	78.7883	72.4732	67.6458	66.6956	75.1327	70.1027	65.9589	68.5625	69.0036	65.3093	70.1371	67.2432	65.896	59.7777	68.4948	70.1804	67.2546	69.6051	69.6495	69.0217	66.0171	68.4091	66.6174	65.6684	74.4134	58.2554	71.0625	72.067	82.6208	83.0122	82.2162	51.7889	54.0874	55.0386	76.596
BEND5	39.0786	40.6769	39.1346	40.698	40.1619	46.2886	39.8213	40.0992	38.9584	45.2528	48.3155	41.3094	44.5911	40.7098	43.1987	39.26	38.506	42.4876	45.5419	48.1913	41.4836	49.0616	39.8046	39.7005	35.0656	41.5801	48.8831	40.9331	50.3081	47.3926	39.8253	39.2393	42.1526	31.0383	42.5605	66.8833	34.6875	28.4421	60.0061	37.7008	38.2308	34.2925	48.9556	46.5723	50.208	38.0923	38.1717	38.4207	42.4054
BEND7	40.1492	39.3563	40.2525	35.2245	37.4039	39.2503	40.4171	38.3337	47.2235	48.4103	36.5475	41.7857	34.4046	38.7845	36.5475	40.4255	37.3601	37.614	52.2404	32.8002	41.26	44.1959	40.4171	31.3999	39.8213	33.1651	39.9832	44.1519	41.6641	39.8621	39.6275	40.3599	42.655	36.119	43.1609	40.8313	38.3604	37.3799	40.5618	39.8894	41.8795	39.8103	49.0517	46.7652	44.9814	35.0152	35.0203	35.1712	44.9011
BET1	64.7191	64.7213	64.8004	62.3967	63.4834	66.8801	57.4054	58.4437	59.4664	64.5664	66.9217	65.6977	57.7807	60.9931	65.851	77.5601	62.273	75.2863	67.1201	63.1599	67.997	62.8946	69.5854	61.6918	64.6729	65.3725	64.1061	72.4815	62.1728	65.2781	67.8787	62.6569	62.8828	55.6441	65.4116	66.4176	61.9716	64.3397	65.3354	64.0958	65.1159	65.0423	77.6153	76.6723	73.56	52.0051	52.1714	54.2716	69.9946
BET1L	71.679	71.6214	71.7167	73.4935	73.505	74.8014	82.5604	75.1332	79.985	75.2013	60.9366	78.156	68.7959	72.876	76.3015	69.3516	66.4501	65.8138	75.9274	77.998	68.2425	61.7534	74.5375	78.4272	68.2425	70.6662	73.2524	78.0111	70.4086	70.7913	68.1024	71.5492	73.7899	79.985	69.656	68.7301	70.8725	69.7956	70.1969	78.2509	75.6841	74.2417	63.6183	66.1231	59.1857	82.0622	82.2102	79.1717	65.8252
BEX1	76.8082	76.8082	76.7126	65.9592	64.8674	57.0729	60.2754	77.1722	72.6334	77.192	71.3291	80.0397	71.9621	71.2955	64.0161	61.6475	64.7793	64.1221	72.6783	67.3585	68.7135	66.7598	72.5053	68.7234	69.9861	69.899	68.5006	71.9136	69.6927	71.1089	69.8045	67.8548	64.5958	71.1874	71.0651	110.361	55.1355	54.1524	112.128	45.3918	52.2404	53.8038	117.302	118.152	118.152	37.2453	37.3611	32.9978	118.672
BEX2	79.4182	78.1859	78.0707	63.5921	62.3117	55.5804	73.9337	73.4359	73.7455	68.4203	77.3031	71.2955	61.7757	70.1462	60.708	67.1399	72.067	60.577	73.685	66.0863	77.6761	69.5359	66.9969	74.0588	69.7131	66.6915	69.6051	65.1918	74.0995	78.0891	72.0544	50.0897	52.2318	74.0835	75.2708	83.8514	56.9904	57.1924	87.6734	66.15	70.4453	64.0214	72.1412	74.764	76.3571	63.3256	65.4618	59.581	79.179
BEX3	94.5047	94.5571	94.4348	93.7415	93.718	94.0375	96.5249	96.2762	95.5048	97.439	95.7493	93.5231	98.2881	96.1642	80.7681	80.0728	90.8855	92.1941	95.0448	89.8565	93.678	92.9966	94.7808	90.6326	92.9149	92.8539	93.1111	94.4181	91.6299	92.1371	92.5019	92.5443	92.4748	90.9004	92.6913	99.6505	90.9828	89.6758	100.128	82.6876	92.6913	91.3199	96.0885	96.198	96.5757	87.3425	88.8486	89.9522	123.658
BEX4	93.4459	93.5533	93.3664	90.2823	90.1667	91.7123	94.5817	94.2533	96.8269	86.6767	94.8428	93.8013	96.3719	94.3798	75.687	80.5488	88.5479	93.9427	75.266	88.8486	98.0238	94.2685	95.7315	90.5988	92.8564	90.4209	95.4454	91.8433	94.0171	91.0271	92.4651	88.9607	90.1802	72.4973	97.0859	93.4554	88.2104	81.9396	98.7551	89.8768	92.2836	89.6468	89.8565	90.1667	90.6649	90.1357	91.6097	91.3552	98.6559
BEX5	41.7025	42.5128	44.7114	36.669	36.3341	39.6967	39.3619	40.501	39.201	39.6604	40.0377	40.0653	55.4365	39.368	40.2525	40.2942	40.3242	40.3359	52.1659	43.754	42.6634	46.0949	52.842	40.2012	8.79247	35.9182	54.3479	46.9468	36.6413	49.5154	43.4473	27.0451	31.4939	50.4951	62.7894	68.3676	33.9258	22.1246	74.41	14.7889	35.3004	37.453	56.3114	57.739	54.4578	30.1317	30.1317	31.801	41.2799
BFAR	96.1392	96.2646	96.058	97.8771	97.7502	96.7687	96.794	96.5779	95.743	99.068	96.0748	97.3949	88.0616	96.4911	98.7153	96.4911	95.841	93.977	74.6919	102.454	97.3365	98.0469	82.5851	100.538	96.728	102.602	99.2333	87.2865	98.0498	96.1859	99.6998	107.326	105.42	69.8148	97.6648	90.6587	97.1179	95.9737	91.2644	97.7634	98.9804	97.5452	92.0108	92.0958	91.5445	99.1248	99.1019	97.876	93.5231
BFSP1	35.1639	36.1355	34.6	33.3866	33.9258	34.5	33.1765	29.791	33.3495	38.1717	37.9526	42.4522	30.8476	33.1765	41.1483	38.8637	32.5527	29.9235	27.539	39.1129	37.0001	41.0886	41.4279	26.1654	31.5266	36.2295	36.393	28.3223	43.6392	37.0442	36.3457	33.0186	35.2245	38.7903	40.3148	41.023	32.4989	34.4706	35.174	34.4594	33.8942	35.0461	39.1742	39.2014	38.5365	35.0329	35.0885	35.2208	35.1639
BGLAP	38.5535	50.0171	40.2564	42.7814	31.2206	41.7237	46.6342	46.6316	42.8984	43.2144	35.7787	38.8464	43.586	38.9085	40.6205	38.3846	42.2592	40.7695	22.5773	48.6223	47.4008	44.7948	21.0296	45.8671	53.9589	51.4068	37.4265	12.5727	49.6422	43.4663	52.3443	36.5556	40.186	54.9067	53.9008	41.4889	42.4366	43.6563	39.7251	42.0044	40.8814	41.873	48.1865	36.6623	56.3063	40.5626	39.3563	39.3359	43.9452
BGN	39.0252	41.645	39.8052	82.8666	82.6572	80.0309	55.7338	42.2036	42.5932	85.8507	81.9985	86.9089	86.0222	59.2906	54.0674	41.1375	52.3692	49.2107	56.1045	65.8995	54.1168	56.2487	70.8638	57.8137	66.6598	54.2844	73.0016	67.2559	57.1439	54.5448	56.7781	55.134	56.6994	61.6598	63.3391	61.7819	60.3404	61.8017	60.4186	61.3993	60.0452	58.8297	38.1582	31.3428	36.0341	93.4151	94.8428	94.4685	60.9931
BHLHB9	52.4673	52.5238	54.1168	54.2554	52.0051	59.2029	48.8652	55.6012	43.9312	61.8167	63.5992	72.026	46.471	55.4367	34.0923	66.698	55.9524	57.4237	62.3005	62.9902	58.9515	56.0547	71.9626	54.1566	47.4586	56.3923	48.7689	62.6569	54.6892	56.8033	51.8007	43.8659	45.2967	56.7966	45.1626	66.5143	52.3692	49.402	51.3753	53.198	56.549	55.4834	47.4246	48.6434	45.5333	61.4123	61.5754	62.6509	84.3217
BHLHE40	62.0662	64.6943	63.6239	84.8372	86.4396	95.6598	85.805	73.6056	91.3271	63.8628	72.6934	90.3838	74.7475	77.675	73.626	75.356	82.6497	47.8215	69.9796	57.4724	91.6143	75.0387	91.3552	93.9737	80.7654	79.0177	99.068	94.6444	63.4064	45.1327	85.2315	63.9767	39.8553	80.8818	83.1969	86.0974	72.5775	71.4926	77.9443	88.4151	66.4501	65.2848	72.399	72.7639	71.9798	76.7714	76.877	76.5216	76.4846
BHLHE41	38.5287	38.4656	39.4272	29.1591	33.4365	36.5399	33.9995	31.7971	35.1313	32.7419	42.8501	34.1096	48.214	39.219	35.2208	34.4286	36.1905	38.0699	39.9622	36.7359	36.1355	33.7091	38.9158	32.1963	47.3607	34.9318	72.74	27.9374	26.7695	27.0558	33.3597	38.3757	29.9235	34.4979	54.3743	65.9974	25.7148	25.0855	52.9746	25.0855	23.8374	24.4631	33.5753	36.4341	41.4889	36.3626	42.8084	40.3527	49.5988
BHMT	36.7359	36.2292	38.4683	37.7441	38.0151	30.2711	36.6065	35.5485	38.2153	37.9783	39.0466	35.8423	39.6025	34.8888	37.7163	38.559	35.9715	36.119	27.1228	30.5856	47.5128	34.9639	36.9557	39.3642	23.8374	35.7129	27.5215	36.7951	37.4265	48.0464	52.4465	48.1966	49.3825	39.8046	24.9754	23.6243	53.3777	55.5556	24.1045	73.4921	18.3452	24.8619	25.404	24.9754	25.6056	55.1821	55.424	57.9818	34.5989
BHMT2	24.8619	24.9754	28.3505	40.669	39.2898	22.7549	28.8351	29.2389	29.2713	30.2678	31.1052	34.8116	30.2017	28.7911	33.1929	30.5136	34.0929	30.2328	22.1246	31.7484	72.4109	34.0323	33.149	61.9008	20.4112	31.7361	21.6525	39.568	22.2816	22.7549	35.6869	26.1654	24.6803	25.0855	21.912	25.404	34.3483	35.251	25.9876	43.1609	29.7488	33.9258	30.9466	30.9746	30.7006	38.2308	36.6658	36.7509	28.8933
BICD1	68.0614	68.1024	69.6495	82.236	82.073	78.1248	69.0612	69.9059	67.3907	68.4513	90.0755	68.6543	80.2292	65.8304	77.0111	73.121	79.3721	83.1422	74.6029	78.9839	81.569	70.5936	63.5163	77.2332	65.6542	80.5771	57.6384	82.0527	72.6534	79.156	78.0707	76.1557	77.6153	80.9267	64.5554	65.5867	82.9698	85.0298	53.6185	73.8745	80.5529	80.3168	71.0802	65.9967	66.2389	79.179	79.4068	80.5488	73.6578
BICD2	76.6317	75.3109	76.5543	77.326	78.6721	74.7209	78.3271	80.9249	79.859	77.9798	75.2038	76.6528	76.398	78.0402	78.8992	72.4998	73.7054	66.8074	89.6078	64.3924	77.6905	81.0761	78.788	66.9979	73.1179	72.0225	75.5799	72.7775	78.9936	79.4552	78.3644	82.0527	81.9076	73.0843	74.1856	71.8972	72.6533	72.5558	83.2422	83.8984	74.1387	74.9352	69.178	66.6766	66.9206	84.2424	84.4822	84.1477	70.585
BICDL1	47.2728	48.6821	45.8487	43.5773	42.7535	40.7304	45.3557	49.0252	48.6252	41.5544	49.1243	46.8913	43.4918	41.3546	47.2846	44.6672	45.8603	44.9608	60.469	48.4905	42.5187	41.388	68.5964	45.7667	50.2079	45.3925	39.6803	52.2177	39.6798	47.7963	43.1739	33.1717	38.7349	47.9293	47.9464	42.749	46.1569	51.1918	43.1739	45.458	45.0886	48.0808	42.0517	40.088	40.5849	52.5238	50.8772	52.783	48.2161
BICDL2	48.2702	48.2547	47.1843	39.1828	36.9812	36.1672	44.6376	41.0886	41.5801	41.8404	43.9481	40.5806	40.3242	42.4343	46.4882	43.0362	44.3182	41.8902	47.4244	51.7889	38.7349	42.1534	46.4853	44.1001	41.9318	41.9684	38.3789	45.592	40.5618	42.601	44.2763	38.913	34.0923	54.9862	42.9839	36.5475	44.9461	44.8701	38.6833	44.3465	49.6441	47.6358	39.568	38.408	38.2161	50.0916	49.2212	49.4763	42.4595
BICRA	61.6662	61.7226	61.7567	67.7767	65.2557	60.1572	67.0523	61.9425	64.6636	61.9425	65.6925	65.6571	62.7256	63.4311	65.8279	61.284	63.4841	54.09	63.123	68.687	58.4244	59.3968	73.7325	65.2221	61.6276	63.5368	59.634	68.1424	56.5388	63.7586	62.5931	58.4333	61.0389	71.3206	58.6046	61.9782	62.8343	63.209	61.7329	63.9481	64.943	64.9202	67.6184	56.5723	59.7235	64.7893	63.9076	62.7448	65.5064
BICRAL	58.4333	57.0015	58.5034	57.3396	54.749	55.7338	54.5944	54.4469	49.5821	54.9824	76.4846	53.8072	57.1606	53.1579	57.7013	58.2554	55.7971	63.6341	76.2081	49.5333	48.7795	60.6682	76.0959	42.2971	56.2487	58.2613	63.4527	75.282	52.8349	56.141	45.2528	50.2634	51.4068	63.2168	57.1606	56.1262	58.5782	57.6384	53.8034	60.797	58.1612	58.3366	62.9753	60.641	61.43	52.1352	52.2881	53.3022	56.7006
BID	60.1736	57.1107	60.0994	49.0631	49.129	48.9323	56.5388	60.0061	50.2436	58.452	54.0471	53.3942	44.7121	53.8687	53.748	54.0458	56.4916	55.5015	58.4321	60.7568	58.9108	48.9844	42.1376	71.4802	46.194	55.1964	45.0824	58.908	64.4178	61.8684	63.0031	45.4392	46.4706	52.0583	48.5971	55.9074	58.3979	57.3893	51.3836	52.1186	54.1482	52.1478	71.6551	66.6469	69.9896	42.2971	42.3053	42.3004	64.5166
BIK	39.0992	39.0314	42.6526	55.9127	56.0388	39.0221	44.4388	51.6621	42.9722	43.2506	51.4015	44.8033	47.7739	43.1032	44.2079	43.8469	44.1171	44.222	40.9787	61.059	42.4224	44.551	35.1627	45.5413	41.6736	45.3154	43.4663	36.5388	53.8687	55.757	52.057	45.7755	45.5194	62.8825	35.8182	32.0533	60.3277	60.5813	30.9013	52.5569	49.1946	50.7152	41.2241	37.2996	36.3406	59.2118	57.0014	52.5561	45.1945
BIN1	64.2399	65.41	62.9641	65.1162	66.3763	57.7102	75.2013	72.3874	75.2984	59.7777	56.6128	60.6276	73.5239	60.3072	53.8072	55.1718	55.4413	69.2061	52.9095	58.8163	66.8074	63.2212	57.5008	70.7817	66.9923	63.209	64.4562	55.5272	71.8248	68.2721	61.1336	64.1923	65.2746	71.0625	63.5976	67.8883	44.9035	53.9202	66.6469	73.8184	67.6897	73.8587	52.783	51.6891	58.0206	72.9714	71.9136	71.7988	55.6394
BIN3	54.9687	54.9461	56.7274	58.1612	60.708	63.209	67.899	61.5037	66.2521	62.6391	44.2748	65.0864	48.4162	57.6782	58.6477	58.0133	58.1626	54.5812	48.2743	70.68	55.3107	64.1221	51.2177	64.0923	54.7758	60.5026	52.5499	48.9598	65.64	65.4626	62.1079	56.7354	56.8645	62.9518	54.7594	51.3494	59.4671	62.2284	57.1606	61.7512	60.5493	59.3126	58.0743	56.7354	55.9214	59.0449	58.1221	59.2227	58.2217
BIRC2	82.348	84.1362	83.8067	81.3964	81.2127	88.0692	71.3343	73.076	76.035	82.5164	87.3749	78.4415	98.3274	81.1586	76.5945	82.8716	88.2396	95.9056	86.3423	75.2372	87.5633	83.6608	82.3363	78.203	86.9655	81.6904	85.9789	81.9037	82.6497	81.776	86.7819	87.8328	86.575	71.7167	83.0617	87.7603	82.3815	80.776	88.5372	81.1387	77.0111	79.5941	85.1119	85.9359	87.7819	78.6125	78.678	78.4415	81.3631
BIRC5	97.0754	97.139	97.0107	94.4312	93.0214	95.6575	99.8326	101.958	96.5562	101.981	89.6498	99.2342	79.8086	96.1392	94.7432	91.4271	93.1044	91.29	89.1722	95.632	97.0576	94.4603	75.5545	96.058	96.4544	95.4364	99.0082	83.1809	98.8865	93.6657	94.0032	96.462	98.7206	97.8878	96.1784	93.3425	94.0696	95.2168	95.1449	94.7558	94.8428	94.5617	93.4577	95.004	94.3008	94.9722	95.0741	93.4554	98.1612
BIRC6	87.3423	85.8715	87.3048	89.3321	89.1563	86.6197	81.1499	79.6755	80.0198	83.9199	91.9085	82.2162	95.9141	88.6409	88.4223	86.2877	87.9894	88.6896	98.2211	80.7583	89.8212	87.9132	86.8702	83.9913	86.4658	89.1563	85.2085	89.2599	80.7583	84.0855	80.1175	84.0855	86.0588	84.2136	87.6248	91.6097	96.77	93.2664	74.6382	81.0896	79.7883	82.4736	78.7729	79.156	79.9076	91.0984	91.1707	92.0361	83.9939
BIVM	48.7496	49.9016	47.525	44.543	47.197	52.466	57.1991	39.931	51.0471	51.075	42.5125	48.0464	52.2868	49.8849	48.5072	48.0281	49.5638	54.9461	64.2185	37.3005	54.5944	45.8671	58.9228	46.0718	49.2241	48.1301	43.8187	59.6185	47.3535	41.1431	46.3829	57.1144	54.7609	36.6661	57.2188	52.2177	46.5723	44.6203	47.6049	55.0639	50.7329	49.7311	49.7823	51.9137	51.3272	47.2235	47.3217	48.4162	45.9138
BLCAP	92.4349	92.4385	92.3544	91.8787	90.478	92.0958	92.7685	90.1947	91.8897	90.2344	89.6696	93.4477	91.4805	91.4841	93.5275	87.6589	91.9385	89.8768	82.8534	78.0402	94.2685	88.6704	99.5164	82.0017	92.1366	94.6279	91.2775	93.5596	91.1137	89.2795	89.605	95.632	94.4348	91.5093	90.8106	91.7622	89.9058	88.4782	89.9112	92.7593	91.5585	91.4512	91.6143	89.3431	89.687	90.5447	90.7024	91.6097	89.8565
BLM	77.304	77.4194	78.7308	72.8039	72.7831	74.1387	71.3742	70.7725	68.6611	78.2647	80.8891	71.0525	56.169	79.9696	82.3292	82.8939	80.5995	79.082	82.4346	65.722	74.1558	77.7127	78.1823	69.2229	76.2555	76.1803	74.0538	77.4779	79.7439	73.7386	72.7061	74.5514	73.4505	75.6623	76.0959	90.5753	75.5928	73.3064	81.2063	69.9629	67.2628	67.1642	80.4558	79.469	78.4971	69.7585	68.5408	70.9752	78.4733
BLMH	92.1715	92.2119	92.103	90.4241	91.5417	89.2795	91.1579	96.8912	91.49	94.8559	90.4656	90.5477	91.054	88.2629	86.7982	83.9299	89.1137	90.9139	44.4702	96.5299	98.2544	94.4509	83.9116	98.288	88.1987	95.4282	94.5822	83.1591	95.4218	94.7558	93.9726	97.4552	98.7002	78.4128	86.7982	83.0175	90.9752	88.3999	93.3159	91.4577	91.4651	91.3026	88.327	88.5027	87.7532	91.2096	91.3431	92.1123	90.0222
BLOC1S1	78.788	78.9484	78.8092	74.0907	72.8834	74.2345	84.5681	82.4956	79.9755	79.282	71.9542	78.1463	61.2987	71.8458	68.1619	72.5775	80.1054	82.5618	80.5529	97.1162	65.7611	78.6754	57.739	90.3553	74.5144	66.9889	75.7958	57.2044	83.2011	87.0011	79.985	63.3098	64.614	89.4687	75.62	73.368	75.1723	75.2038	73.4688	76.684	78.4131	76.5907	75.3749	71.1195	76.1474	78.9085	76.1803	73.4505	72.6539
BLOC1S2	78.4642	78.6472	79.9453	82.03	81.8507	82.1837	74.533	79.7403	75.8832	84.0088	74.192	88.4242	62.5429	73.0067	80.6495	91.3858	90.6637	87.4673	85.7899	79.6299	82.1963	78.7925	71.66	80.1279	80.1511	79.8896	78.9897	79.9755	74.3688	82.5456	82.7808	80.9044	80.9105	78.0377	79.9931	78.5716	80.0999	80.0493	80.3905	78.9126	80.3599	78.764	76.8816	75.8175	77.6141	81.7705	81.9853	81.569	77.1748
BLOC1S3	58.8139	60.3277	61.6374	61.6662	58.958	61.3308	62.0823	64.0192	63.1599	57.92	62.3005	58.5034	59.8927	58.0518	62.3398	57.0014	62.081	59.9531	61.1719	63.9734	60.2694	53.4754	65.5098	64.6861	59.3521	56.3875	57.387	45.1626	54.6686	59.3678	55.3389	74.6919	71.1781	66.8074	61.7848	55.0535	63.5546	64.735	58.8139	60.9818	59.6013	62.227	43.0975	44.9814	49.1946	75.9733	73.6397	75.7094	55.5823
BLOC1S4	64.8856	64.8856	64.9589	73.521	72.2991	69.9629	78.6197	66.4969	70.0625	66.5804	57.25	75.6729	67.5311	64.4516	69.8899	69.6789	70.6257	64.8815	41.7855	66.0896	66.7325	81.0691	71.1462	58.092	66.95	70.7783	77.1662	70.5597	84.8962	78.1002	75.5647	65.1475	66.3287	54.749	73.0998	59.7363	70.403	71.4606	60.9366	73.8557	71.8458	71.8016	63.0549	61.9716	67.0476	71.0973	72.404	71.1089	59.8569
BLOC1S6	74.8366	73.687	74.7793	71.93	72.9811	75.5761	70.2632	68.1937	76.1784	68.1886	75.7252	65.7832	80.0309	81.4226	73.3116	78.8838	71.9296	74.36	90.4948	74.2104	73.2548	72.721	69.569	74.753	71.792	71.7734	78.2905	71.44	63.4044	72.7684	70.5406	76.07	74.8014	70.6985	77.7802	89.8099	67.6622	65.5261	90.478	66.5499	69.5289	67.8684	87.4673	84.707	86.9481	59.3042	63.2621	63.3412	82.0143
[truncated: 10,158 more rows]
[truncated: 216 more columns]
