# Supplementary material for: Multivariate meta-analysis reveals global transcriptomic signatures underlying distinct human naive-like pluripotent states
Source: PLoS One. 2021 May 13;16(5):e0251461. doi: 10.1371/journal.pone.0251461 (PMC8118304; doi:10.1371/journal.pone.0251461)
Supplement: S5 Table — The numbers of gene markers in SC3 clusters (n = 40) were determined by defining the area under receiver operating characteristic (AUROC) value (> 0.80) and adjusted P-value (< 0.05). The numbers of gene markers can be explored based on different AUROC values (0.8 to 1), in which gene markers (defined by AUROC > 0.95, highlighted in red color) are presented in Fig 5. Abbreviations: padj, a multiple comparison adjusted P-value calculated for each gene marker using the Wilcoxon signed rank test; de_padj, a multiple comparison adjusted P-value for differentially expressed (de) genes using the non-parametric Kruskal-Wallis test, representing the likelihood of stochastically expressing a gene in one cluster over other cluster(s). (XLSX) [file pone.0251461.s008.xlsx]

## Sheet: S5 Table
Gene markers	SC3_40_markers_clusts	SC3_40_markers_padj	SC3_40_markers_auroc	SC3_40_de_padj
SLC7A2	1	1.70319e-08	0.999438	2.99586e-15
TACSTD2	1	1.72266e-08	0.999325	2.45552e-17
TPM4	1	1.95303e-08	0.998088	2.90636e-24
ANXA3	1	2.09092e-08	0.997413	3.20019e-21
HMGCS1	1	2.19022e-08	0.996964	3.21299e-18
FDPS	1	2.34545e-08	0.996289	1.49027e-23
GSTP1	1	2.48128e-08	0.995726	7.81121e-25
METTL5	1	2.84606e-08	0.994377	9.02158e-22
PTGES	1	2.84606e-08	0.994377	1.59517e-17
CLDN10	1	2.91109e-08	0.994152	3.2282e-20
RBM47	1	2.91109e-08	0.994152	4.59084e-18
CLIC1	1	3.25795e-08	0.993027	6.31937e-26
DAG1	1	3.4894e-08	0.992353	1.56299e-22
GNG10	1	3.4894e-08	0.992353	5.32495e-20
RAB11FIP4	1	3.65017e-08	0.991903	3.67764e-13
SQLE	1	3.65017e-08	0.991903	3.72868e-20
ATP11A	1	3.81856e-08	0.991453	3.9257e-20
GALNT10	1	3.99474e-08	0.991003	1.50618e-16
LAMC1	1	4.08554e-08	0.990778	1.07342e-19
LPCAT3	1	4.47093e-08	0.989879	1.61042e-22
MPZL1	1	4.47093e-08	0.989879	9.88638e-18
EFNA1	1	4.6755e-08	0.989429	1.25199e-12
MOB3B	1	4.67593e-08	0.989429	1.65594e-18
CD55	1	5.1732e-08	0.988417	9.91218e-19
S100A16	1	5.1732e-08	0.988417	1.67281e-19
RHOC	1	5.53299e-08	0.987742	4.79022e-15
ALPP	1	5.72126e-08	0.987404	1.01032e-21
CEBPA	1	5.98302e-08	0.986955	6.90802e-19
PITPNC1	1	6.5438e-08	0.986055	2.67695e-13
COBL	1	6.84248e-08	0.985605	4.25124e-17
SLC44A2	1	6.84248e-08	0.985605	5.11867e-22
MXRA7	1	7.31518e-08	0.98493	2.67007e-12
ATP6V1A	1	7.73375e-08	0.984368	2.1955e-19
RAB25	1	8.26779e-08	0.983693	1.03786e-11
SLK	1	8.26779e-08	0.983693	7.74561e-17
CYC1	1	8.73828e-08	0.983131	1.44572e-26
TFRC	1	8.93434e-08	0.982906	1.16904e-17
S100A14	1	9.33845e-08	0.982456	6.29246e-18
PPT1	1	9.44331e-08	0.982344	4.63668e-21
CLTC	1	9.54639e-08	0.982231	2.16695e-22
CLDN4	1	1.02027e-07	0.981556	1.04024e-19
CDK6	1	1.06656e-07	0.981107	2.9153e-21
SDC4	1	1.07822e-07	0.980994	1.23056e-18
EHD4	1	1.165e-07	0.980207	5.01715e-16
ANPEP	1	1.17723e-07	0.980094	1.63788e-22
LYN	1	1.20407e-07	0.97987	6.22408e-20
TJP2	1	1.21739e-07	0.979757	1.54738e-22
TDG	1	1.27218e-07	0.979307	1.6282e-23
SLC1A3	1	1.3893e-07	0.978408	3.97612e-17
GPRC5A	1	1.51697e-07	0.977508	2.90124e-15
TEAD1	1	1.51697e-07	0.977508	2.25622e-21
TFCP2L1	1	1.6202e-07	0.976833	1.93281e-22
GLIPR2	1	1.80783e-07	0.975709	2.44915e-16
SUN2	1	1.93009e-07	0.975034	8.30228e-13
RAB18	1	1.93023e-07	0.975034	6.74358e-16
MYOF	1	1.99444e-07	0.974696	7.2297e-21
DHCR24	1	2.2977e-07	0.973234	4.58447e-23
DLAT	1	2.37445e-07	0.972897	8.55649e-21
TAX1BP3	1	2.45286e-07	0.97256	6.96873e-18
REEP1	1	2.67539e-07	0.97166	3.68842e-22
TET1	1	2.70448e-07	0.971547	3.349e-22
AIMP1	1	2.85541e-07	0.970985	1.0102e-20
LRP2	1	3.11317e-07	0.970085	3.33831e-14
ABCB10	1	3.11337e-07	0.970085	1.06695e-16
CYP51A1	1	3.39477e-07	0.969186	2.54296e-18
MSMO1	1	3.43086e-07	0.969073	8.74587e-17
MYORG	1	3.78061e-07	0.968061	3.43146e-09
ACOX1	1	3.78082e-07	0.968061	4.46575e-18
GALE	1	3.94698e-07	0.967611	1.64467e-20
ELF3	1	4.165e-07	0.967049	2.20492e-22
GM2A	1	4.20989e-07	0.966937	3.64074e-11
RELL1	1	4.68721e-07	0.965812	1.65791e-21
DNAJC6	1	4.99748e-07	0.965137	3.08589e-17
CHCHD4	1	5.10607e-07	0.964912	1.62923e-22
SNAP23	1	5.21585e-07	0.964687	4.07014e-17
DSG2	1	5.74223e-07	0.963675	8.47262e-19
RFLNB	1	5.74249e-07	0.963675	5.51036e-14
STS	1	5.92871e-07	0.963338	2.79829e-13
KANK4	1	6.05315e-07	0.963113	9.32288e-15
COLEC12	1	6.0556e-07	0.963113	1.11866e-10
IDH3A	1	7.65373e-07	0.960639	1.83269e-13
RDH11	1	7.81694e-07	0.960414	8.10157e-24
ALAD	1	7.98465e-07	0.960189	5.19586e-20
JCAD	1	8.15104e-07	0.959964	4.31591e-17
CD47	1	9.8611e-07	0.95794	1.26639e-09
MARCKS	1	1.07271e-06	0.95704	2.15617e-21
MRPL17	1	1.13051e-06	0.956478	8.55342e-17
CHPT1	1	1.19156e-06	0.955915	1.79757e-10
UBL3	1	1.30955e-06	0.954903	6.11336e-08
ADAM9	1	1.32334e-06	0.954791	5.92749e-17
GART	1	1.50013e-06	0.953441	2.65375e-21
PALLD	1	1.51588e-06	0.953329	3.38926e-13
SEMA6D	1	1.63049e-06	0.952542	1.54646e-08
SLC39A4	1	1.66503e-06	0.952317	4.74409e-11
METTL8	1	2.22702e-06	0.949168	2.33474e-17
PTGR1	1	2.22702e-06	0.949168	1.68832e-17
SLC12A9	1	2.41877e-06	0.948268	1.31946e-14
ASAH1	1	2.68175e-06	0.947143	2.33823e-14
RALGAPA2	1	2.68175e-06	0.947143	3.9043e-05
MRPS10	1	2.82337e-06	0.946581	1.41024e-12
CRB3	1	3.03404e-06	0.945794	9.96698e-16
FARSA	1	3.32753e-06	0.944782	2.41995e-18
PABPC3	1	3.39614e-06	0.944557	4.56603e-16
MTX1	1	4.47478e-06	0.94152	3.32709e-20
WWC1	1	4.66015e-06	0.941071	1.68654e-14
ST6GALNAC1	1	5.25607e-06	0.939721	3.37255e-22
UCHL5	1	5.26381e-06	0.939721	8.6052e-11
NFKB1	1	5.48111e-06	0.939271	5.06e-11
TMEM120A	1	6.77714e-06	0.93691	2.72543e-15
ABHD12	1	6.98424e-06	0.936572	1.94893e-08
KCNK1	1	7.72181e-06	0.935448	2.01548e-13
GPD1L	1	1.04271e-05	0.932074	5.34816e-08
STEAP3	1	1.09571e-05	0.931511	1.52987e-09
ANKRD16	1	1.22249e-05	0.930274	6.12128e-07
SLC35B4	1	1.27201e-05	0.929825	2.06874e-15
TMEM62	1	1.52012e-05	0.9278	2.72229e-18
PRIM1	1	1.67742e-05	0.926676	5.22836e-20
IDI1	1	1.71051e-05	0.926451	1.40806e-12
LASP1	1	1.81387e-05	0.925776	3.77592e-19
BMI1	1	1.96223e-05	0.924876	2.92576e-21
MCEE	1	2.27158e-05	0.923189	1.10217e-10
FASTKD1	1	2.38578e-05	0.922627	9.94163e-15
FAM107B	1	2.68175e-05	0.921278	7.17965e-10
KREMEN1	1	3.25615e-05	0.919028	4.45271e-11
TLE3	1	3.94932e-05	0.916779	2.38548e-12
PTPRF	1	4.10429e-05	0.916329	2.44955e-23
SMPD1	1	4.10429e-05	0.916329	1.79248e-15
C2CD2	1	4.83151e-05	0.914417	2.27817e-06
PYROXD1	1	4.87742e-05	0.914305	4.80268e-12
ACADSB	1	5.11623e-05	0.913743	6.41631e-09
TMEM54	1	5.57264e-05	0.912731	8.26132e-08
GXYLT1	1	5.73357e-05	0.912393	2.07966e-11
MIGA1	1	5.73357e-05	0.912393	1.13009e-08
GYS1	1	6.23899e-05	0.911381	2.13238e-10
SYK	1	6.29783e-05	0.911269	4.03347e-19
PKP3	1	6.72907e-05	0.910481	6.5495e-14
MMAB	1	7.18516e-05	0.909694	4.31238e-17
ATP11B	1	7.81703e-05	0.908682	5.1371e-20
FAM3C	1	8.57793e-05	0.907557	2.96356e-19
NEK6	1	9.57476e-05	0.906208	5.35504e-10
CLTB	1	9.93225e-05	0.905758	4.03595e-12
TPD52L1	1	9.93105e-05	0.905758	8.8077e-13
SGMS1	1	0.000101191	0.905533	3.98147e-07
TFDP1	1	0.000104025	0.905196	3.0972e-11
FAM120A	1	0.000110878	0.904408	8.24564e-16
EXPH5	1	0.000133239	0.902159	2.25337e-19
MAP3K2	1	0.000176726	0.898673	1.21992e-13
CTSZ	1	0.000200629	0.897099	1.60837e-08
PI4KA	1	0.000202447	0.896986	1.50491e-15
CLN8	1	0.000217576	0.896086	1.56708e-07
SEC63	1	0.000248936	0.894399	4.18177e-17
VPS29	1	0.000306161	0.891813	3.52497e-13
ZNF165	1	0.000311696	0.891588	4.43681e-08
WWP1	1	0.000353375	0.890013	2.29562e-05
SMAP1	1	0.000366161	0.889564	6.77905e-10
HMGCR	1	0.00040051	0.888439	1.03423e-14
SFXN4	1	0.000445638	0.88709	1.38455e-10
NUS1	1	0.000453528	0.886865	1.84582e-13
OGDH	1	0.0013936	0.87247	2.17994e-08
KIAA0232	1	0.00228469	0.865947	1.1127e-06
MCM3AP-AS1	1	0.00236283	0.865497	4.38887e-05
MBD3	1	0.00248518	0.864822	1.52527e-16
MARVELD2	1	0.00301416	0.862236	1.17344e-09
HADHB	1	0.00314209	0.861673	9.11958e-11
DPH6	1	0.00353097	0.860099	5.72308e-07
PAQR3	1	0.00399173	0.858412	1.08157e-07
PTER	1	0.00419165	0.857737	2.47667e-06
ARRDC1	1	0.00611993	0.852452	3.54408e-05
TGDS	1	0.00621909	0.852227	9.20307e-11
COMMD3	1	0.0077096	0.84919	1.72306e-10
SPOPL	1	0.00968457	0.845929	1.47063e-09
ACTR1A	1	0.010636	0.844579	9.32264e-09
HS3ST3B1	1	0.0231161	0.833108	8.64278e-08
AFG1L	1	0.0649675	0.817027	6.44127e-07
TM9SF3	1	0.0803073	0.813653	1.42639e-11
PDCD6IP	1	0.0984824	0.810391	1.57424e-11
SORBS1	1	0.126725	0.806343	0.000423169
PHKB	1	0.317792	0.791048	3.42883e-05
ATP6V1B1	2	1	0.967433	3.27964e-25
CD53	2	1	0.963602	6.27447e-24
LARGE2	2	1	0.966475	2.22888e-23
NME1	2	1	0.96887	2.75454e-23
PHKA1	2	1	0.97318	5.54845e-23
PRSS8	2	1	0.971264	7.68356e-22
PERP	2	1	0.966475	7.79413e-22
ST6GAL1	2	1	0.952586	1.78456e-21
MRPL38	2	1	0.971264	1.15195e-20
ADGRE5	2	1	0.95977	2.00576e-20
TLE1	2	1	0.957854	2.24623e-20
DSP	2	1	0.971264	5.66868e-20
UBL4A	2	1	0.954981	9.71648e-20
ESRRA	2	1	0.954502	1.15983e-19
BIN1	2	1	0.957854	1.28011e-19
SLC37A4	2	1	0.968391	2.42707e-19
CDX2	2	1	0.968391	2.74012e-19
RPS6KA4	2	1	0.978927	2.89151e-19
NMI	2	1	0.969349	3.99602e-19
RASGRP2	2	1	0.974138	6.92383e-19
SNX8	2	1	0.953065	7.6146e-19
PDXK	2	1	0.966475	7.87603e-19
SLC7A5	2	1	0.955939	1.05403e-18
SLC7A4	2	1	0.980843	1.40441e-18
FASN	2	1	0.95977	3.05936e-18
PRELID3B	2	1	0.963123	3.97699e-18
TMPRSS2	2	1	0.97318	4.16327e-18
ADK	2	1	0.958812	7.62475e-18
EIF2B5	2	1	0.952107	1.00992e-17
JUP	2	1	0.962165	1.0392e-17
RHOU	2	1	0.979885	1.4363e-17
HDDC3	2	1	0.954981	1.5752e-17
PSAP	2	1	0.960249	1.62531e-17
FABP3	2	1	0.965996	1.64382e-17
MRPS27	2	1	0.964559	3.8197e-17
TMEM37	2	1	0.954023	4.03752e-17
RAB11FIP1	2	1	0.962644	4.32724e-17
RIN3	2	1	0.984674	5.76207e-17
LAMP2	2	1	0.957854	5.76613e-17
PUSL1	2	1	0.983716	6.88325e-17
PCYT2	2	1	0.957854	7.73544e-17
PWWP2B	2	1	0.980843	7.87917e-17
CTSD	2	1	0.95977	8.12304e-17
ACP5	2	1	0.955939	2.03163e-16
GATA2	2	1	0.970307	2.4724e-16
DLX3	2	1	0.975096	2.87611e-16
YDJC	2	1	0.962644	3.64658e-16
HIP1	2	1	0.969349	4.23535e-16
S100A6	2	1	0.971264	5.03205e-16
LIMS1	2	1	0.954023	1.04323e-15
NCAPH2	2	1	0.964559	1.14878e-15
FAM83H	2	1	0.974138	1.39834e-15
GTF3A	2	1	0.967912	2.43177e-15
NIT2	2	1	0.97318	2.98874e-15
SLC25A10	2	1	0.97318	5.34008e-15
MSX2	2	1	0.957854	6.81234e-15
ABCG2	2	1	0.966475	1.11487e-14
SGPL1	2	1	0.975096	2.85933e-14
HSD17B1	2	1	0.957854	2.90589e-14
EP400P1	2	1	0.961686	2.95003e-14
NR2F6	2	1	0.963602	3.25877e-14
STK10	2	1	0.981801	4.98613e-14
CCND3	2	1	0.963602	1.695e-13
CENPB	2	1	0.968391	1.83233e-13
LY6E	2	1	0.974138	1.98296e-13
FEN1	2	1	0.975096	2.7954e-13
TMEM38B	2	1	0.979885	7.27068e-13
BRCC3	2	1	0.960728	7.52148e-13
SHROOM3	2	1	0.958812	1.20862e-12
PURA	2	1	0.960728	2.00897e-12
PKP2	2	1	0.952107	2.33051e-12
SPNS1	2	1	0.971264	2.33861e-12
EMP2	2	1	0.950192	3.53136e-12
CITED4	2	1	0.979885	6.8053e-12
SMUG1	2	1	0.966475	1.21556e-11
CPTP	2	1	0.967433	1.3798e-11
PPP1R13L	2	1	0.991379	1.46705e-11
MCCC2	2	1	0.951149	1.53436e-11
RNH1	2	1	0.951149	1.76644e-11
MRI1	2	1	0.953065	2.18748e-11
TES	2	1	0.956897	2.76279e-11
TSPAN15	2	1	0.987548	8.81474e-11
ZNF740	2	1	0.964559	1.27368e-10
ZPR1	2	1	0.963602	2.31921e-10
FUBP3	2	1	0.975096	3.69527e-10
MTMR6	2	1	0.956897	3.89222e-10
MAPK14	2	1	0.951149	6.23788e-10
TTC7B	2	1	0.960728	9.78853e-10
FAM50A	2	1	0.960249	2.63749e-09
SHKBP1	2	1	0.963602	5.62434e-09
MICALL1	2	1	0.963602	1.05267e-08
MTRF1	2	1	0.958812	1.4305e-08
AP5Z1	2	1	0.961686	1.82717e-08
TNIP2	2	1	0.967433	3.56876e-08
POLE	2	1	0.977969	5.30529e-08
LRRC45	2	1	0.958812	1.50401e-07
GREB1L	2	1	0.950192	1.7509e-07
PFKFB4	2	1	0.962644	2.90411e-07
RBSN	2	1	0.970307	4.07899e-07
ARNTL2	2	1	0.977969	1.34486e-06
CA12	2	1	0.970307	1.82644e-06
ADAM15	2	1	0.965517	4.3774e-06
CAPN15	2	1	0.969349	5.3475e-06
TSPAN14	2	1	0.975096	6.08968e-06
POMGNT1	2	1	0.955939	1.37989e-05
NFIL3	2	1	0.954023	3.29209e-05
FADD	2	1	0.966475	5.98177e-05
ZNF444	2	1	0.95977	0.000581866
COQ2	2	1	0.969349	0.00683505
ANXA6	2	1	0.949234	5.73793e-12
BAG3	2	1	0.949234	5.01876e-11
HTATIP2	2	1	0.949234	9.22812e-10
MAPK3	2	1	0.949234	1.51253e-09
PPP1R21	2	1	0.949234	0.00122775
SOD2	2	1	0.949234	3.1274e-09
THAP4	2	1	0.949234	6.06669e-05
CCNY	2	1	0.948276	7.69633e-17
ADCK1	2	1	0.947797	1.46713e-17
BOLA3	2	1	0.947318	6.20426e-26
CDK19	2	1	0.947318	9.8685e-16
LSM6	2	1	0.947318	1.94629e-18
SHISA5	2	1	0.947318	2.04622e-18
ACTN4	2	1	0.94636	6.98872e-20
LRRC61	2	1	0.94636	0.0118469
RER1	2	1	0.94636	3.2919e-16
RSAD1	2	1	0.94636	3.79276e-08
GATB	2	1	0.945402	9.62826e-09
MAN2B2	2	1	0.945402	2.04098e-18
FOLR1	2	1	0.944444	2.13714e-15
MYH9	2	1	0.944444	1.30618e-15
CDX1	2	1	0.943487	2.15616e-18
MVK	2	1	0.943487	8.05842e-11
JDP2	2	1	0.942529	3.63475e-15
KANK1	2	1	0.942529	6.11137e-10
RGL2	2	1	0.942529	4.50273e-12
S100A13	2	1	0.942529	5.6496e-20
VAMP8	2	1	0.942529	1.92623e-12
TSEN2	2	1	0.941571	4.23716e-05
RPUSD3	2	1	0.941092	1.03153e-15
C1GALT1C1	2	1	0.940613	1.7151e-06
DRG2	2	1	0.940613	2.42528e-14
PTDSS2	2	1	0.940613	1.87942e-13
AQP3	2	1	0.939655	1.17742e-21
BCAP29	2	1	0.939655	1.96263e-12
CEP290	2	1	0.939655	0.000483174
RETREG2	2	1	0.939655	4.1239e-10
APRT	2	1	0.938218	4.91436e-25
CNNM3	2	1	0.937739	1.52674e-17
CTBP1	2	1	0.937739	2.08323e-11
SHMT1	2	1	0.937261	3.55157e-18
SMAD5	2	1	0.937261	1.90573e-19
CLN6	2	1	0.936782	4.42759e-07
FHL2	2	1	0.936782	7.22233e-25
LIG3	2	1	0.936782	7.37188e-06
MVD	2	1	0.935824	1.29604e-19
UBE2F	2	1	0.935824	4.16705e-10
ALG14	2	1	0.934866	3.60433e-16
ATP5F1D	2	1	0.934866	2.17295e-10
LTO1	2	1	0.934866	8.19355e-07
PPP2R3A	2	1	0.934866	6.16845e-11
VPS36	2	1	0.933908	7.89906e-07
BTBD6	2	1	0.93295	0.00132035
ELF4	2	1	0.93295	1.90861e-10
ELOVL1	2	1	0.931992	3.80958e-11
NUBP1	2	1	0.931992	3.50373e-05
SLC8B1	2	1	0.931992	6.78112e-23
DARS2	2	1	0.931034	3.05035e-13
EIF2B4	2	1	0.931034	8.83471e-14
SDHD	2	1	0.931034	3.959e-19
ABHD11	2	1	0.930556	6.46008e-10
FAM110B	2	1	0.930077	8.71633e-13
SF3A2	2	1	0.930077	6.3965e-07
SLC30A2	2	1	0.930077	1.60571e-20
PRELID1	2	1	0.929598	1.62943e-16
SLC5A6	2	1	0.929598	1.57103e-15
SETMAR	2	1	0.929119	3.81372e-06
EPS8L2	2	1	0.928161	1.59526e-13
ADI1	2	1	0.926245	1.14604e-16
COG3	2	1	0.926245	2.2249e-10
MBNL3	2	1	0.926245	5.07348e-20
SP6	2	1	0.926245	2.8651e-08
WASHC5	2	1	0.925287	4.98189e-10
ELP1	2	1	0.924808	1.69561e-08
CTNNAL1	2	1	0.92433	5.09042e-17
THAP7	2	1	0.92433	2.23573e-06
THOP1	2	1	0.92433	7.3966e-16
TMTC3	2	1	0.923372	1.14751e-12
ABHD10	2	1	0.922414	6.18475e-13
FAM160B1	2	1	0.921456	4.50919e-09
TPBG	2	1	0.921456	1.69566e-10
ZBTB14	2	1	0.921456	0.00148055
PLOD3	2	1	0.920977	1.74899e-06
RASSF2	2	1	0.920498	4.47255e-08
SMAGP	2	1	0.920498	8.48784e-08
SUMF1	2	1	0.920498	1.82575e-10
ZMIZ1	2	1	0.920498	5.50722e-19
ATG4B	2	1	0.91954	0.000167539
COMMD7	2	1	0.91954	8.36774e-12
PLTP	2	1	0.91954	1.70012e-13
TJP3	2	1	0.91954	1.8893e-11
TUFT1	2	1	0.91954	5.88988e-06
LYRM7	2	1	0.918582	8.28676e-17
RFC5	2	1	0.918582	2.71255e-10
SYDE2	2	1	0.918103	2.54419e-16
SH3GLB2	2	1	0.917625	9.48766e-08
INO80E	2	1	0.916667	1.37853e-11
PKIB	2	1	0.916667	3.26861e-11
RDH13	2	1	0.915709	5.17546e-09
RPS6KA1	2	1	0.915709	9.83741e-12
INPPL1	2	1	0.91523	1.22962e-06
INA	2	1	0.914751	1.0893e-09
LMNB2	2	1	0.913793	1.91792e-16
PHF10	2	1	0.912835	1.81061e-11
ATP6V0C	2	1	0.911877	4.28795e-10
PIK3R2	2	1	0.911877	0.000167539
DPY19L4	2	1	0.91092	1.12438e-07
LOC728613	2	1	0.91092	3.57059e-13
MYO1C	2	1	0.910441	1.37137e-10
CLPTM1	2	1	0.908046	7.16671e-06
GMPPB	2	1	0.908046	4.93385e-13
MRPS11	2	1	0.908046	1.49708e-15
UNC45A	2	1	0.908046	4.0512e-13
ZDHHC9	2	1	0.908046	9.32049e-10
LPGAT1	2	1	0.907088	1.64249e-07
RAB31	2	1	0.907088	1.57547e-18
SLC66A1	2	1	0.907088	9.10749e-08
EEFSEC	2	1	0.90613	3.93747e-09
NEK9	2	1	0.90613	1.74034e-08
TSEN15	2	1	0.90613	1.69663e-09
COASY	2	1	0.905172	1.12078e-10
GRAMD2B	2	1	0.904215	4.08701e-15
HSD17B12	2	1	0.904215	4.49482e-13
PDGFA	2	1	0.904215	6.90511e-08
KAT2A	2	1	0.902299	1.50452e-05
TMEM260	2	1	0.901341	2.43912e-07
CGRRF1	2	1	0.900383	1.18126e-06
MCOLN1	2	1	0.898467	1.02238e-11
UBXN2B	2	1	0.898467	1.19829e-11
AAK1	2	1	0.89751	9.56409e-05
COX5A	2	1	0.896552	6.24008e-19
MRPS36	2	1	0.896552	3.38129e-16
LRFN1	2	1	0.894636	6.01927e-08
SLC35B2	2	1	0.893678	1.20608e-05
SNX11	2	1	0.893678	2.81553e-08
ABHD5	2	1	0.89272	2.90952e-10
NFE2L3	2	1	0.891762	1.4003e-07
CTU2	2	1	0.890805	1.44315e-05
FECH	2	1	0.889847	3.33465e-06
ANXA11	2	1	0.888889	1.63659e-09
PLCD3	2	1	0.888889	2.69971e-10
TOP3B	2	1	0.888889	7.42597e-06
RHOT2	2	1	0.886973	3.0755e-14
XBP1	2	1	0.886494	1.33249e-16
PDSS2	2	1	0.885057	8.68048e-08
HMOX1	2	1	0.8841	2.14141e-16
CLEC11A	2	1	0.882184	5.66455e-09
ARHGDIA	2	1	0.881226	1.59223e-13
SLC29A2	2	1	0.881226	3.43646e-13
TPMT	2	1	0.87931	1.90583e-06
CTH	2	1	0.878352	5.83774e-15
UBE2J1	2	1	0.877395	1.64427e-11
LRRCC1	2	1	0.873563	3.39595e-07
POMT1	2	1	0.871648	0.00644885
AP3M1	2	1	0.869732	2.06494e-05
CDR2L	2	1	0.869732	0.0965987
CORO7/CORO7-PAM16	2	1	0.868774	4.67138e-12
COG4	2	1	0.863985	5.02965e-06
BLM	2	1	0.862069	0.00369046
SMYD5	2	1	0.85728	6.43102e-07
RIDA	2	1	0.856322	1.7473e-16
TRMT2A	2	1	0.853448	1.28339e-14
SMARCD2	2	1	0.853448	4.26104e-07
RWDD3	2	1	0.849617	2.77225e-05
GPR108	2	1	0.848659	3.77966e-06
SRA1	2	1	0.842912	4.93679e-13
TBC1D9B	2	1	0.821839	0.00446972
MRPL24	2	1	0.808429	5.59831e-06
NDOR1	2	1	0.798851	1.02147e-09
ATRN	2	1	0.795019	2.23485e-05
RAP2C	2	1	0.78592	0.040544
NEIL2	2	1	0.755747	0.164791
HARBI1	2	1	0.739464	0.191774
NDUFAB1	3	8.76978e-07	1	2.33713e-22
ASRGL1	3	8.77137e-07	1	5.23626e-23
NLRP7	3	8.97013e-07	0.999733	7.08074e-26
SLC7A7	3	9.61392e-07	0.998933	2.138e-23
SENP2	3	9.83925e-07	0.998667	4.23975e-17
FUCA1	3	1.03004e-06	0.998133	3.50511e-18
SNW1	3	1.1032e-06	0.997333	2.28642e-24
DPPA3	3	1.38571e-06	0.994667	6.60077e-23
DAP3	3	1.45088e-06	0.994133	1.36978e-21
ZYG11A	3	1.73988e-06	0.992	1.34989e-20
MRPL18	3	1.97064e-06	0.990533	5.38751e-25
TGS1	3	1.99296e-06	0.9904	1.47499e-20
MRPS23	3	2.18151e-06	0.989333	3.97159e-24
TAX1BP1	3	2.38689e-06	0.988267	2.33479e-24
ATP5PF	3	2.85618e-06	0.986133	1.55142e-21
ABCA1	3	3.12362e-06	0.985067	1.95646e-13
SNX3	3	3.41524e-06	0.984	2.86718e-20
COX7B	3	3.49211e-06	0.983733	1.96804e-19
SUCLG1	3	3.61083e-06	0.983333	1.41728e-21
EBP	3	4.08142e-06	0.981867	3.12429e-19
SMARCA2	3	4.08142e-06	0.981867	2.20336e-23
OAT	3	4.55968e-06	0.980533	3.46363e-26
NEFH	3	4.8733e-06	0.979733	1.93437e-17
NUDC	3	5.68711e-06	0.977867	4.63154e-25
NARS1	3	5.81165e-06	0.9776	1.11168e-25
RMND1	3	5.81335e-06	0.9776	6.14981e-23
ATP12A	3	6.278e-06	0.976667	4.89595e-19
SPINT2	3	6.93119e-06	0.975467	4.20847e-24
UTP6	3	7.08415e-06	0.9752	1.604e-18
CACNA2D2	3	7.24056e-06	0.974933	4.93478e-14
FN3K	3	7.24056e-06	0.974933	1.37541e-16
EFR3B	3	8.81607e-06	0.972533	1.02439e-15
SAP18	3	9.5142e-06	0.9716	1.14871e-25
ZNF600	3	9.61894e-06	0.971467	2.5609e-16
CTSL	3	9.82842e-06	0.9712	2.95986e-21
AFG3L2	3	1.04913e-05	0.9704	9.03399e-17
LAMP1	3	1.06048e-05	0.970267	2.07951e-15
NDUFA1	3	1.14405e-05	0.969333	7.72321e-11
DNAJA2	3	1.24746e-05	0.968267	1.47816e-24
CLPX	3	1.30248e-05	0.967733	9.28034e-24
NDUFB9	3	1.33063e-05	0.967467	3.55602e-25
TMEM117	3	1.33063e-05	0.967467	4.51908e-16
SRSF7	3	1.53066e-05	0.965733	6.64599e-27
ABCC2	3	1.54698e-05	0.9656	7.95063e-15
ATP5MC3	3	1.54713e-05	0.9656	2.42278e-22
COX7A2	3	1.70401e-05	0.9644	7.77321e-23
FGF4	3	1.75965e-05	0.964	2.90727e-18
NDUFB2	3	1.75965e-05	0.964	4.12655e-14
PSMD9	3	1.77839e-05	0.963867	4.06302e-21
MTIF2	3	1.81662e-05	0.9636	2.37569e-19
CD70	3	1.91627e-05	0.962933	1.38919e-18
TXN2	3	2.04319e-05	0.962133	7.56739e-19
NUPR1	3	2.13209e-05	0.9616	6.52102e-17
CCNE1	3	2.13213e-05	0.9616	1.4981e-23
SEPHS2	3	2.1548e-05	0.961467	5.01215e-17
THOC2	3	2.17767e-05	0.961333	1.18047e-19
PRDM1	3	2.22442e-05	0.961067	8.93421e-21
ZNF106	3	2.42182e-05	0.96	3.1791e-18
TRIM61	3	2.52688e-05	0.959467	1.74994e-21
TOMM7	3	2.75046e-05	0.9584	4.18713e-22
PRSS12	3	2.86938e-05	0.957867	1.87064e-14
PDHA1	3	2.99342e-05	0.957333	2.38492e-19
ZFP30	3	3.05724e-05	0.957067	3.48042e-15
GALNT8	3	3.25663e-05	0.956267	2.55042e-19
COX6C	3	3.54358e-05	0.9552	1.03309e-21
ACVRL1	3	3.61813e-05	0.954933	3.30099e-19
ALDH1L2	3	3.77385e-05	0.9544	1.63017e-12
CTSB	3	3.81363e-05	0.954267	3.81359e-23
SP8	3	3.93514e-05	0.953867	8.05636e-15
NDUFA6	3	4.32375e-05	0.952667	1.18063e-23
ERP29	3	4.41477e-05	0.9524	1.43939e-16
DEPTOR	3	4.46169e-05	0.952267	3.57227e-14
NDUFA13	3	4.85031e-05	0.9512	2.54461e-18
RPL13	3	5.27114e-05	0.950133	1.19999e-22
WDR5	3	5.49365e-05	0.9496	6.69e-19
DOCK11	3	6.02666e-05	0.9484	3.55023e-13
TIMM17A	3	6.08909e-05	0.948267	1.54994e-22
LIPH	3	6.20206e-05	0.948	4.9965e-21
INPP5D	3	8.3504e-05	0.944133	1.76291e-14
NCBP2	3	8.60794e-05	0.943733	4.11636e-22
SNU13	3	8.60794e-05	0.943733	8.16447e-25
PITPNM2	3	8.95903e-05	0.9432	1.92385e-14
RPL24	3	9.68767e-05	0.942133	1.37488e-26
IK	3	0.000101007	0.9416	9.56855e-20
CHCHD2	3	0.000109383	0.940533	1.41788e-20
FAM102B	3	0.000123375	0.938933	1.79169e-12
GTSF1	3	0.000133387	0.9376	5.07566e-24
HNRNPF	3	0.000137586	0.937467	8.70528e-25
PRDX5	3	0.000146088	0.936667	2.36554e-21
PPP1R11	3	0.000178138	0.934	1.94714e-15
MRPS18B	3	0.000179876	0.933867	2.35035e-20
EFHD2	3	0.00018526	0.933467	3.4251e-15
PNPT1	3	0.000206523	0.932	8.00618e-13
SNX6	3	0.00021061	0.931733	7.02255e-22
ZNF552	3	0.000221122	0.931067	3.49453e-12
ADRA2C	3	0.000236854	0.930133	5.3388e-14
PINK1	3	0.000246289	0.9296	7.41125e-18
TBC1D23	3	0.000308513	0.926533	1.14751e-21
COX6B1	3	0.000382295	0.9236	5.65632e-24
RAB1A	3	0.000421332	0.922267	3.12459e-24
ZNF432	3	0.000433831	0.921867	9.9418e-13
CD9	3	0.000438042	0.921733	3.06121e-22
EPB41L4A-AS1	3	0.00045085	0.921333	2.89552e-13
IFT172	3	0.000585399	0.917733	7.15434e-14
AKNA	3	0.000591068	0.9176	6.44478e-12
RPS7	3	0.000608174	0.9172	5.7512e-25
HMGB3	3	0.000614198	0.917067	2.05943e-22
ANP32B	3	0.000638448	0.916533	1.00489e-20
RCBTB1	3	0.000638448	0.916533	1.33976e-12
HYAL1	3	0.000663447	0.916	1.68215e-17
SF3B2	3	0.000765796	0.914	1.79442e-23
PFDN2	3	0.000811155	0.9132	4.90462e-18
ATP5PO	3	0.000818784	0.913067	9.07697e-25
PPIF	3	0.000818784	0.913067	3.05881e-16
TGFB3	3	0.00087523	0.912133	1.75553e-18
MAP3K6	3	0.000917961	0.911467	1.17348e-18
EBF3	3	0.000953503	0.910933	4.21731e-14
RPTOR	3	0.00100908	0.910133	8.27427e-18
GRAMD1C	3	0.00117377	0.908	1.30815e-10
ZNF442	3	0.00129036	0.906667	3.76007e-13
TRIM26	3	0.00143077	0.9052	7.5328e-11
LRRC47	3	0.00177346	0.902133	8.58136e-09
GALNT6	3	0.00180658	0.901867	1.73658e-16
SLCO4C1	3	0.00199986	0.9004	6.48917e-20
CISD1	3	0.00211342	0.8996	3.85684e-18
DDX27	3	0.00221305	0.898933	2.88331e-11
ZZEF1	3	0.00275762	0.895733	3.44693e-15
LTBR	3	0.00285996	0.8952	7.14353e-12
MEGF9	3	0.00307546	0.894133	2.10971e-13
EDA2R	3	0.0037505	0.8912	3.17585e-10
IQGAP3	3	0.00395687	0.8904	1.46056e-09
APOD	3	0.00519878	0.886267	4.26539e-11
MYO19	3	0.0057735	0.884667	7.79228e-09
CNNM4	3	0.00608438	0.883867	2.4574e-13
PNPO	3	0.00687436	0.882	3.56674e-07
ACO2	3	0.00749786	0.880667	1.16337e-10
MRPS35	3	0.00769092	0.880267	4.03526e-17
PSMB7	3	0.00824089	0.8792	1.16169e-25
ISCU	3	0.00867907	0.8784	1.22497e-11
ACACA	3	0.0101143	0.876	8.60856e-12
ACAT2	3	0.0104614	0.875467	1.32545e-15
PPARG	3	0.0113808	0.874133	2.92402e-13
UQCRQ	3	0.0118838	0.873467	8.81945e-09
TMCO4	3	0.021365	0.864	2.34704e-13
EIF4E2	3	0.0261801	0.860667	2.52041e-16
PHLDA3	3	0.0314278	0.8576	1.91738e-09
NIN	3	0.0454665	0.851333	4.7548e-09
DLD	3	0.0469478	0.8508	2.67729e-12
BACE1	3	0.0606543	0.8464	6.01947e-08
PYM1	3	0.100608	0.8376	3.62958e-07
ARPC1A	3	0.131395	0.832933	2.13326e-12
PDAP1	3	0.187246	0.826667	3.9184e-07
RRBP1	3	0.550584	0.8064	7.36233e-07
TMED9	3	1	0.751867	8.15298e-06
BST2	4	0.0153112	0.999027	8.91629e-10
CCN2	4	0.0158212	0.998298	4.16602e-18
CCN1	4	0.0188911	0.994407	1.34205e-19
ECEL1	4	0.0199735	0.993191	4.36738e-14
CHN1	4	0.020859	0.992218	2.36257e-22
SNN	4	0.020859	0.992218	1.96189e-17
SOX8	4	0.020859	0.992218	2.05852e-08
NRARP	4	0.0243073	0.988813	4.28292e-12
CTBP2	4	0.0253981	0.98784	1.63746e-17
ZFP36L1	4	0.0268045	0.986625	5.01893e-18
DDX25	4	0.0283043	0.985409	2.75954e-11
GABRB3	4	0.0295366	0.984436	4.45293e-21
PIM2	4	0.0298386	0.984193	2.71668e-18
RCN2	4	0.0332106	0.981761	2.98849e-23
CRIP2	4	0.0335669	0.981518	4.61047e-14
ZDHHC23	4	0.0350617	0.980545	3.33662e-10
M6PR	4	0.0385588	0.978356	8.05477e-19
PSME1	4	0.0389698	0.978113	7.68991e-15
ABI2	4	0.0406405	0.97714	4.52384e-23
CXCL12	4	0.0419483	0.976411	3.48544e-18
ATP5MC1	4	0.0424024	0.976167	2.46282e-19
EPHX3	4	0.0433133	0.975681	4.42151e-11
LIN28B	4	0.0433133	0.975681	2.30386e-14
MLEC	4	0.044214	0.975195	1.4026e-17
E2F5	4	0.0451591	0.974708	4.49079e-16
PAK1	4	0.0471381	0.973735	4.79121e-21
ADD2	4	0.0481391	0.973249	2.94863e-23
PIPOX	4	0.0481391	0.973249	3.09778e-20
DIXDC1	4	0.0491487	0.972763	7.00693e-16
GULP1	4	0.0502224	0.972276	6.60036e-24
JADE1	4	0.0512792	0.97179	4.2906e-24
NREP	4	0.0528855	0.97106	7.70506e-24
BEND4	4	0.0569201	0.969358	3.18632e-17
MN1	4	0.0569201	0.969358	1.40946e-08
SPRY2	4	0.0581486	0.968872	4.31833e-16
CAND1	4	0.0593884	0.968385	8.34563e-16
ADGRA3	4	0.0606543	0.967899	3.56094e-15
SEC24D	4	0.063192	0.966926	2.73044e-14
DLK1	4	0.0645469	0.96644	5.33406e-06
RNASEH2B	4	0.0658939	0.965953	5.25261e-14
NUAK1	4	0.0672878	0.965467	3.80101e-16
COTL1	4	0.0701201	0.964494	2.25727e-17
RBM15B	4	0.0701201	0.964494	3.10201e-06
TCF3	4	0.0701201	0.964494	3.40385e-20
TCEAL8	4	0.0708212	0.964251	7.25735e-16
DSCC1	4	0.0723085	0.963765	4.01598e-05
ADA2	4	0.074659	0.963035	6.79807e-11
AMT	4	0.077809	0.962062	5.01345e-16
TMEM59L	4	0.0794641	0.961576	1.06022e-17
USP28	4	0.0794641	0.961576	1.33932e-17
HES1	4	0.0828094	0.960603	1.6881e-09
DTD1	4	0.084565	0.960117	1.02297e-10
SLC44A1	4	0.084565	0.960117	2.6461e-20
CMTM3	4	0.0862912	0.95963	6.07556e-10
CCND1	4	0.0880912	0.959144	7.42273e-20
MT1H	4	0.0908186	0.958414	1.52539e-10
HDHD5	4	0.0986676	0.956469	3.38532e-13
VSNL1	4	0.0986676	0.956469	3.16793e-18
EMB	4	0.0996878	0.956226	1.7766e-16
ECPAS	4	0.100683	0.955982	9.71039e-17
MYCN	4	0.101756	0.955739	1.35332e-15
MIDN	4	0.104975	0.95501	2.43393e-15
NUDT10	4	0.106077	0.954767	2.7363e-16
LRATD2	4	0.110488	0.953794	1.97127e-09
SLC27A5	4	0.110488	0.953794	2.36211e-12
RAB13	4	0.120094	0.951848	4.20127e-20
SLC38A2	4	0.123795	0.951119	3.40791e-15
MDK	4	0.125102	0.950875	9.2984e-19
ATXN10	4	0.135779	0.94893	1.93707e-17
DUSP1	4	0.135779	0.94893	3.16271e-12
GPX3	4	0.135779	0.94893	8.89179e-15
ORC3	4	0.135779	0.94893	3.67779e-11
FOSB	4	0.150361	0.946498	1.69659e-14
FHL1	4	0.15347	0.946012	1.23028e-20
NMU	4	0.15347	0.946012	4.82955e-20
BEX4	4	0.163213	0.944553	1.57712e-14
UCKL1	4	0.163213	0.944553	5.99501e-11
ST6GALNAC4	4	0.168206	0.943823	6.46007e-14
MTX2	4	0.17703	0.942607	3.29353e-13
MAFF	4	0.18065	0.942121	4.99826e-10
DACT1	4	0.182486	0.941877	6.45886e-15
KCTD3	4	0.184297	0.941634	4.3918e-08
ZNF649	4	0.184297	0.941634	1.57725e-18
NAB2	4	0.187931	0.941148	4.76732e-19
MRPL42	4	0.191819	0.940661	3.5662e-21
PTBP2	4	0.191819	0.940661	1.56986e-14
PRCP	4	0.195744	0.940175	2.99023e-22
TTC37	4	0.197749	0.939932	5.8217e-13
MAGEF1	4	0.199746	0.939689	6.38908e-15
MRGPRF	4	0.212113	0.93823	2.81667e-13
SLC36A4	4	0.216417	0.937743	1.40341e-17
GPRC5B	4	0.218543	0.9375	1.14041e-19
CUEDC2	4	0.220657	0.937257	5.47701e-17
PTPN12	4	0.220657	0.937257	4.68446e-16
COQ3	4	0.229572	0.936284	0.000643128
WBP1	4	0.229572	0.936284	8.69595e-16
ZFP36L2	4	0.229572	0.936284	8.97532e-13
UNC119	4	0.2389	0.935311	3.03329e-17
B9D1	4	0.243812	0.934825	2.98077e-09
FGF19	4	0.248219	0.934339	6.74625e-09
PIF1	4	0.252948	0.933852	7.36503e-12
POLE2	4	0.252948	0.933852	9.86865e-11
CTSC	4	0.257827	0.933366	1.30113e-18
SLAIN1	4	0.273253	0.931907	1.68032e-19
ME2	4	0.283945	0.930934	3.2309e-20
BPHL	4	0.28659	0.930691	4.52086e-14
IRF2BP2	4	0.297868	0.929718	6.99263e-08
ATPAF1	4	0.312467	0.928502	2.7474e-12
PPOX	4	0.337297	0.926556	1.35371e-10
BAG2	4	0.364049	0.924611	9.48292e-11
CHST14	4	0.364049	0.924611	2.44813e-07
FAM171A1	4	0.37063	0.924125	1.7225e-13
FOXH1	4	0.39198	0.922665	6.21033e-19
UBE2D1	4	0.39198	0.922665	7.68903e-10
IFITM2	4	0.399475	0.922179	3.29434e-21
CDC16	4	0.407111	0.921693	2.28644e-14
AP5M1	4	0.431108	0.920233	1.43792e-06
TRIM71	4	0.431108	0.920233	1.14553e-12
ANKLE1	4	0.434786	0.91999	9.93112e-08
STRN4	4	0.447216	0.919261	3.77878e-08
USP48	4	0.447216	0.919261	6.22241e-08
NUDT15	4	0.455453	0.918774	2.53979e-08
HSD17B4	4	0.47278	0.917802	1.94482e-17
CHAC2	4	0.481964	0.917315	2.79338e-10
ZFAND1	4	0.491185	0.916829	1.35578e-06
H2AW	4	0.500532	0.916342	6.33696e-13
ZNF770	4	0.549699	0.913911	1.52917e-11
NXPE3	4	0.570935	0.912938	1.40497e-16
BCAR1	4	0.688149	0.908074	8.74756e-10
JUN	4	0.701138	0.907588	5.93261e-10
ZNF589	4	0.707729	0.907344	1.18613e-11
LACTB2	4	0.741537	0.906128	2.23522e-15
COX20	4	0.782813	0.904669	1.27296e-18
SPART	4	0.789641	0.904426	6.1589e-09
TEX10	4	0.797087	0.904183	4.92206e-13
VAMP5	4	0.811783	0.903696	1.31742e-07
PHLDB1	4	0.857408	0.902237	0.000146367
RILPL2	4	0.864856	0.901994	2.49373e-12
CMAS	4	0.955989	0.899319	1.15745e-12
BET1	4	1	0.897374	3.07501e-13
NT5C3A	4	1	0.896887	3.4289e-08
SLC26A2	4	1	0.893969	2.17162e-13
MLH1	4	1	0.892996	1.93252e-11
ARHGAP9	4	1	0.892753	1.13413e-11
CBLC	4	1	0.89251	3.39152e-13
MTMR9	4	1	0.89251	7.40455e-08
S1PR5	4	1	0.892267	3.55191e-11
MIS12	4	1	0.88716	0.000100629
C11orf95	4	1	0.882782	3.69976e-05
SAAL1	4	1	0.882782	3.29517e-08
CSTF2T	4	1	0.881323	3.69907e-11
IFNGR1	4	1	0.880837	3.79473e-07
HSCB	4	1	0.88035	4.94154e-08
TFCP2	4	1	0.88035	2.94039e-12
REEP6	4	1	0.879621	5.52044e-08
DPH5	4	1	0.879377	1.46155e-09
SSBP4	4	1	0.870136	1.77909e-07
ZNF12	4	1	0.868191	1.61571e-08
PPP2R3B	4	1	0.864786	1.07247e-10
SPRYD4	4	1	0.860409	6.16766e-11
LMF1	4	1	0.860165	3.10033e-11
MGST3	4	1	0.858706	3.01926e-14
FBXO21	4	1	0.857004	2.44601e-16
NR4A1	4	1	0.842899	3.29517e-08
ARL6IP6	4	1	0.820039	4.14585e-06
SYNGR3	4	1	0.817607	0.0965987
ENOPH1	4	1	0.814446	3.62062e-10
OXCT1	5	0.0248516	0.988327	2.59306e-15
OLFM1	5	0.0406405	0.97714	1.72337e-15
SH3BGRL	5	0.0446765	0.974951	1.4633e-20
SERPINH1	5	0.04515	0.974708	1.37434e-21
COL1A2	5	0.0461336	0.974222	4.23226e-20
MAL2	5	0.0481391	0.973249	6.36648e-14
GPX8	5	0.0486312	0.973006	1.62584e-20
CHKA	5	0.0512792	0.97179	1.83385e-14
OLFML3	5	0.0563448	0.969601	2.24019e-24
KCTD14	5	0.0569201	0.969358	4.76194e-19
MYH10	5	0.0593884	0.968385	2.0864e-19
ETS2	5	0.0645469	0.96644	8.7905e-15
ARMCX2	5	0.0672878	0.965467	1.27883e-25
PATZ1	5	0.0679288	0.965224	3.3263e-13
CISD2	5	0.0686529	0.964981	1.62422e-10
HDHD2	5	0.077809	0.962062	3.4181e-05
MAPKAPK3	5	0.0786265	0.961819	5.71692e-22
VCL	5	0.0794641	0.961576	2.18383e-20
TRIM24	5	0.0802602	0.961333	6.72235e-20
GSPT2	5	0.0811007	0.961089	2.02176e-20
RNF5	5	0.0819329	0.960846	9.1944e-18
GALNT7	5	0.0828094	0.960603	1.05667e-13
AK3	5	0.084565	0.960117	5.28704e-22
NLN	5	0.0880912	0.959144	7.85226e-19
FGF2	5	0.0899102	0.958658	2.60424e-20
ECI2	5	0.0946827	0.957442	1.20146e-15
BOK	5	0.0956776	0.957198	1.2768e-07
SOX11	5	0.0996878	0.956226	6.54045e-20
COL1A1	5	0.101756	0.955739	2.57712e-15
SLC25A24	5	0.101756	0.955739	8.65864e-15
TCF7L2	5	0.101756	0.955739	6.93221e-24
CPSF3	5	0.104975	0.95501	2.57117e-18
ABLIM1	5	0.106077	0.954767	5.74868e-14
PODXL	5	0.10933	0.954037	1.22518e-22
SLC37A1	5	0.110488	0.953794	7.25417e-13
TNFRSF11B	5	0.120087	0.951848	1.34541e-14
MICAL1	5	0.120094	0.951848	1.43176e-09
SPP1	5	0.122569	0.951362	1.95686e-19
ILK	5	0.127659	0.950389	3.07114e-12
NIBAN1	5	0.127659	0.950389	4.46103e-09
ACTA1	5	0.130274	0.949903	1.09947e-10
NES	5	0.13439	0.949173	1.72639e-17
ARMCX5-GPRASP2/GPRASP2	5	0.14143	0.947957	1.9977e-15
ZIC3	5	0.145815	0.947228	2.1442e-21
GPR19	5	0.148831	0.946741	1.08373e-12
LARS1	5	0.15347	0.946012	1.56429e-17
KYAT3	5	0.161529	0.944796	2.38881e-12
TIMP1	5	0.163213	0.944553	1.23389e-18
HACD1	5	0.166526	0.944066	6.32009e-18
USP22	5	0.168206	0.943823	1.89549e-16
PPA2	5	0.169886	0.94358	3.81975e-16
CXXC5	5	0.184297	0.941634	1.46238e-20
CAVIN1	5	0.197749	0.939932	1.77511e-14
RECQL	5	0.199746	0.939689	6.06071e-09
ZNF667	5	0.220657	0.937257	5.71367e-10
ILVBL	5	0.22506	0.93677	1.35727e-20
ECHDC1	5	0.229572	0.936284	1.02181e-11
KIAA0319L	5	0.2389	0.935311	6.51988e-14
PLSCR3	5	0.248219	0.934339	1.26332e-12
TSTA3	5	0.248219	0.934339	8.06136e-13
UBE2G2	5	0.257827	0.933366	2.371e-14
BTD	5	0.273253	0.931907	5.09987e-07
TFPI2	5	0.273253	0.931907	1.41682e-15
HLA-DMA	5	0.278481	0.93142	1.31227e-10
STK3	5	0.28943	0.930447	2.84428e-08
LGR4	5	0.297868	0.929718	1.33876e-19
SEC23A	5	0.306389	0.928988	1.32879e-08
MTHFD1	5	0.318469	0.928016	2.90868e-20
LIG1	5	0.337297	0.926556	1.28044e-08
SAMM50	5	0.37063	0.924125	3.24997e-14
MAP4K4	5	0.414912	0.921206	1.19583e-15
MEAK7	5	0.4231	0.92072	6.11538e-06
IARS1	5	0.434786	0.91999	9.26212e-16
AMMECR1	5	0.44297	0.919504	4.4138e-17
PARM1	5	0.44297	0.919504	2.0285e-15
ISYNA1	5	0.447216	0.919261	2.46931e-14
TUBB6	5	0.451309	0.919018	8.47618e-12
SND1	5	0.47278	0.917802	1.94009e-09
STOX2	5	0.519721	0.91537	3.2139e-17
TARBP2	5	0.549699	0.913911	8.59548e-14
FHDC1	5	0.604114	0.911479	7.45283e-13
R3HCC1	5	0.638628	0.910019	0.000131792
LRRC58	5	0.656548	0.90929	5.24851e-16
DNALI1	5	0.701138	0.907588	6.54822e-18
DZIP3	5	0.741537	0.906128	9.28498e-09
NAA16	5	0.841669	0.902724	4.47866e-07
LPCAT1	5	0.873099	0.901751	4.04314e-16
PEA15	5	0.929921	0.900049	2.40997e-14
TMEM125	5	1	0.895671	1.27247e-12
MAPRE2	5	1	0.893969	2.51329e-15
INHBA	5	1	0.892996	6.99016e-07
USP46	5	1	0.889835	1.65736e-11
RAB11B	5	1	0.88716	8.44937e-05
YIPF3	5	1	0.884728	4.19593e-08
FARS2	5	1	0.881809	9.95387e-05
FKBP14	5	1	0.880837	3.82864e-09
KDM3B	5	1	0.871352	1.1686e-11
GSTO2	5	1	0.870136	2.58841e-11
TMEM39B	5	1	0.865759	3.08616e-06
PRKCSH	5	1	0.863813	1.30586e-09
LDOC1	5	1	0.860652	4.56223e-09
KLHL9	5	1	0.859436	1.4582e-06
RNF220	5	1	0.859193	2.04763e-07
DHX57	5	1	0.856761	5.2877e-06
B3GNT5	5	1	0.855788	7.99888e-09
MAPK1IP1L	5	1	0.853113	5.95513e-15
ARPC4	5	1	0.85287	1.68201e-09
RAD23B	5	1	0.85287	7.26832e-15
SETD5	5	1	0.851654	7.43e-13
CUL4A	5	1	0.850681	7.42936e-11
RFC2	5	1	0.850681	2.04381e-10
RRP1B	5	1	0.845817	2.0629e-11
DPAGT1	5	1	0.844844	1.21459e-08
RHBDD2	5	1	0.840467	3.62958e-07
GTF2H4	5	1	0.837549	0.000142108
EMC1	5	1	0.825875	5.18565e-09
LCTL	5	1	0.822471	1.17454e-10
MAGT1	5	1	0.819553	1.86502e-07
TOB2	5	1	0.814446	3.72361e-08
RTCA	5	1	0.808366	6.43398e-06
TTC26	5	1	0.803259	4.71481e-05
UBXN11	6	5.37684e-05	1	2.40752e-22
RND1	6	5.37824e-05	1	5.45946e-21
DEDD	6	5.37824e-05	1	1.14153e-16
CCDC127	6	5.37824e-05	1	1.28438e-10
ATL2	6	5.50215e-05	0.999671	1.96398e-16
DDX47	6	5.6298e-05	0.999341	1.86987e-15
GOLM1	6	5.75986e-05	0.999012	1.87243e-18
PRDM10	6	5.82585e-05	0.998847	6.95607e-21
RBBP4	6	5.89172e-05	0.998682	2.08374e-20
EIF4ENIF1	6	6.09937e-05	0.998188	2.90686e-16
OSBPL10	6	6.09937e-05	0.998188	9.93666e-21
ADAMTSL1	6	6.16493e-05	0.998024	2.43672e-22
PLEKHG1	6	6.16738e-05	0.998024	7.2097e-23
ABHD2	6	6.16803e-05	0.998024	3.42892e-17
ZSWIM3	6	6.23771e-05	0.997859	2.96924e-14
IGFBP3	6	6.30857e-05	0.997694	1.1503e-14
EPHB1	6	6.45451e-05	0.997365	4.30556e-20
HAUS8	6	6.45451e-05	0.997365	9.42512e-11
ATF2	6	6.75701e-05	0.996706	1.31874e-21
CALML4	6	6.75701e-05	0.996706	2.91677e-17
CLUAP1	6	6.75701e-05	0.996706	1.1722e-11
AP1M1	6	6.91251e-05	0.996377	5.15802e-13
AVEN	6	6.91251e-05	0.996377	1.49325e-10
DCAF1	6	6.91251e-05	0.996377	4.78166e-10
CTNNB1	6	7.07071e-05	0.996047	3.36961e-16
PDPK1	6	7.07071e-05	0.996047	2.72048e-25
PIAS4	6	7.07071e-05	0.996047	5.36878e-13
CAMK2G	6	7.2326e-05	0.995718	8.20737e-16
MLX	6	7.2326e-05	0.995718	6.324e-13
TUBG2	6	7.2326e-05	0.995718	1.59781e-14
RNF38	6	7.31352e-05	0.995553	1.00403e-21
RHBDD1	6	7.39791e-05	0.995389	4.92508e-16
FUT8	6	7.48242e-05	0.995224	1.65681e-15
GAB1	6	7.48242e-05	0.995224	3.47419e-19
LPCAT4	6	7.48242e-05	0.995224	8.46942e-20
ZNF222	6	7.56614e-05	0.995059	1.34326e-14
BORCS5	6	7.7415e-05	0.99473	6.05263e-13
TRAFD1	6	7.7415e-05	0.99473	2.47281e-13
AURKC	6	7.89392e-05	0.994401	1.68919e-20
WDR25	6	7.91859e-05	0.994401	3.30682e-09
ZNF330	6	7.91859e-05	0.994401	6.11869e-15
FNIP2	6	8.00788e-05	0.994236	3.87087e-16
GIT2	6	8.09925e-05	0.994071	2.69483e-12
MED13	6	8.09925e-05	0.994071	1.16176e-21
NDE1	6	8.09925e-05	0.994071	3.09895e-12
RIOK3	6	8.09925e-05	0.994071	2.1179e-22
JAG1	6	8.27941e-05	0.993742	3.46159e-20
FBXO16	6	8.28277e-05	0.993742	1.09433e-13
FER	6	8.28277e-05	0.993742	3.10227e-20
TRIO	6	8.28277e-05	0.993742	9.4689e-22
ZNF346	6	8.28277e-05	0.993742	1.20649e-07
PLXNC1	6	8.46903e-05	0.993412	1.59945e-11
HIP1R	6	8.47021e-05	0.993412	1.02166e-14
POLR1E	6	8.47021e-05	0.993412	9.95869e-21
KATNAL1	6	8.66213e-05	0.993083	4.78963e-18
LYPD1	6	8.66213e-05	0.993083	1.5289e-20
WDR41	6	8.66213e-05	0.993083	2.40904e-11
ZHX3	6	8.66213e-05	0.993083	2.20625e-19
HOXA7	6	8.85201e-05	0.992754	7.86798e-21
CCDC88C	6	8.85831e-05	0.992754	4.01859e-14
RNF10	6	8.85831e-05	0.992754	2.18255e-23
SGF29	6	8.85831e-05	0.992754	6.8132e-13
GSAP	6	9.05105e-05	0.992424	1.02451e-17
ADCY5	6	9.05544e-05	0.992424	1.88809e-22
ELMO1	6	9.05605e-05	0.992424	5.65227e-16
STX18	6	9.05605e-05	0.992424	2.24201e-08
NEO1	6	9.15691e-05	0.99226	2.52514e-21
CACNA2D1	6	9.26179e-05	0.992095	1.61722e-20
EPS15L1	6	9.26179e-05	0.992095	3.14759e-12
INTS9	6	9.26179e-05	0.992095	1.74893e-13
LRRC8D	6	9.26179e-05	0.992095	2.0989e-12
PPP6C	6	9.26179e-05	0.992095	4.67286e-20
TBC1D14	6	9.26179e-05	0.992095	1.88644e-22
ZNF16	6	9.26179e-05	0.992095	4.87217e-12
SIN3A	6	9.36163e-05	0.99193	4.66975e-24
TCF20	6	9.36163e-05	0.99193	3.92457e-15
AP3B2	6	9.46522e-05	0.991765	2.49518e-07
APPL2	6	9.46543e-05	0.991765	1.82067e-11
EMILIN2	6	9.46543e-05	0.991765	1.12399e-13
FBXO34	6	9.57155e-05	0.991601	2.39709e-09
ROBO3	6	9.67807e-05	0.991436	8.69184e-16
SENP8	6	9.67807e-05	0.991436	1.36178e-08
TTC12	6	9.67807e-05	0.991436	5.99425e-10
KALRN	6	9.89519e-05	0.991107	3.42298e-18
ALKBH2	6	9.89703e-05	0.991107	9.20007e-13
ALMS1	6	9.89703e-05	0.991107	2.07388e-22
SAMHD1	6	9.89703e-05	0.991107	1.21484e-18
ZNF875	6	0.000101191	0.990777	8.19316e-15
GPR39	6	0.000103456	0.990448	1.52357e-23
ASCC2	6	0.000103488	0.990448	2.69813e-19
ARHGAP26	6	0.000105821	0.990119	4.4661e-18
IQCA1	6	0.000105821	0.990119	4.50325e-16
LGALS8	6	0.000105821	0.990119	8.10823e-16
PTK2B	6	0.000105821	0.990119	8.23208e-23
ZNF652	6	0.000105821	0.990119	1.29503e-20
ENG	6	0.000106973	0.989954	7.93209e-22
AGO2	6	0.000108163	0.989789	1.15446e-24
AKT1	6	0.000108163	0.989789	6.97027e-12
AMPH	6	0.000108163	0.989789	1.77742e-15
BUD13	6	0.000108163	0.989789	1.1781e-10
FSTL4	6	0.000108163	0.989789	6.23633e-20
SMN1/SMN2	6	0.000108163	0.989789	2.75063e-16
BHLHE40	6	0.000110553	0.98946	4.97562e-19
MSL3	6	0.000110583	0.98946	1.00125e-14
NCK2	6	0.000110583	0.98946	3.6831e-16
CCDC77	6	0.000113071	0.98913	4.64809e-19
DUSP10	6	0.000113071	0.98913	6.69129e-20
IRF6	6	0.000113071	0.98913	7.7913e-17
RIMKLA	6	0.000113071	0.98913	3.71437e-22
SAMD4A	6	0.000113071	0.98913	1.61649e-18
STK24	6	0.000113071	0.98913	5.70325e-22
CBX8	6	0.000115609	0.988801	3.81956e-12
BCL2L10	6	0.000116361	0.988636	3.7166e-18
ATL3	6	0.000118228	0.988472	3.02443e-14
GEMIN2	6	0.000118228	0.988472	3.2596e-13
HSPA1L	6	0.000118228	0.988472	1.00166e-12
MPP7	6	0.000118228	0.988472	3.55776e-12
AMBRA1	6	0.000120885	0.988142	1.02979e-17
FBLN5	6	0.000120885	0.988142	2.41868e-19
GSE1	6	0.000120885	0.988142	5.68513e-15
NSD2	6	0.000120885	0.988142	2.94646e-17
CNTROB	6	0.000123595	0.987813	5.60063e-10
CHAF1A	6	0.000126398	0.987484	3.73663e-22
CSRP1	6	0.000126398	0.987484	4.52209e-12
KCTD21	6	0.000126398	0.987484	5.21502e-13
MADD	6	0.000126398	0.987484	1.86803e-14
PCYT1A	6	0.000126398	0.987484	4.92188e-12
TBC1D2	6	0.000126398	0.987484	4.49422e-11
TOMM34	6	0.000126398	0.987484	6.47449e-14
LOC652276	6	0.000127757	0.987319	4.07482e-18
DAAM2	6	0.000129184	0.987154	4.27459e-19
PPFIBP2	6	0.000130639	0.986989	6.39491e-14
SOHLH2	6	0.000130639	0.986989	3.43822e-11
COPS7B	6	0.000132102	0.986825	1.13674e-11
EXOC4	6	0.000132102	0.986825	8.70148e-15
UCP2	6	0.000132102	0.986825	7.3242e-09
GRK5	6	0.000135034	0.986495	2.36566e-16
IP6K1	6	0.000135034	0.986495	8.45713e-09
MED16	6	0.000135034	0.986495	2.85811e-10
MPP2	6	0.000135034	0.986495	8.37231e-16
RNF122	6	0.000135034	0.986495	3.86405e-22
VPS72	6	0.000135034	0.986495	1.46174e-12
ELP3	6	0.000136502	0.986331	1.11572e-07
PHF8	6	0.000136502	0.986331	8.72297e-15
EYA1	6	0.000137985	0.986166	1.75687e-15
OGFOD1	6	0.000137998	0.986166	1.13533e-23
STAU2	6	0.000141137	0.985837	5.95076e-09
NCAPH	6	0.000144334	0.985507	6.24161e-19
RTP1	6	0.000144334	0.985507	2.16346e-11
ST3GAL4	6	0.000144334	0.985507	1.53039e-12
MAPKAPK2	6	0.00014592	0.985343	2.33156e-19
SMURF1	6	0.000147536	0.985178	5.12983e-15
WDR26	6	0.000147536	0.985178	1.09231e-21
NFATC1	6	0.000150869	0.984848	1.85728e-14
NKD2	6	0.000150869	0.984848	1.54104e-17
SEC24C	6	0.000150869	0.984848	1.53761e-19
SNRK	6	0.000150869	0.984848	1.74997e-13
SPR	6	0.000150869	0.984848	5.67374e-11
UIMC1	6	0.000150869	0.984848	1.6171e-15
LRRTM4	6	0.000154206	0.984519	4.35656e-16
SMAD1	6	0.000154206	0.984519	8.33116e-14
AIFM1	6	0.000157668	0.98419	9.76274e-11
BAIAP2L1	6	0.000157668	0.98419	2.46381e-20
DUS4L	6	0.000157668	0.98419	9.34408e-10
HIVEP1	6	0.000157668	0.98419	1.85574e-20
LIMK1	6	0.000157668	0.98419	1.54619e-15
TMEM9	6	0.000157668	0.98419	6.84934e-13
VWA5A	6	0.000157668	0.98419	2.1711e-14
ZNF227	6	0.000157668	0.98419	1.49283e-10
GMEB1	6	0.000161119	0.98386	3.95768e-10
POLD3	6	0.000161119	0.98386	4.58983e-13
PRKCZ	6	0.000161119	0.98386	4.56913e-09
SAP130	6	0.000161119	0.98386	1.31573e-19
TOM1L1	6	0.000161119	0.98386	3.06663e-18
WWOX	6	0.000161119	0.98386	4.67154e-11
THBS4	6	0.000166519	0.983366	4.57483e-16
GNA13	6	0.000166522	0.983366	1.98405e-24
AGK	6	0.000168385	0.983202	1.41078e-13
PARS2	6	0.000168385	0.983202	5.30289e-12
FOXK2	6	0.000172169	0.982872	6.54089e-14
NAXD	6	0.000172169	0.982872	7.56757e-18
RHPN2	6	0.000172169	0.982872	6.82554e-16
TRAIP	6	0.000172169	0.982872	6.7578e-14
SLC8A2	6	0.000175979	0.982543	6.48725e-16
KATNA1	6	0.000175982	0.982543	1.75643e-07
PABPC1L	6	0.000175982	0.982543	8.60895e-14
CSTF1	6	0.000179867	0.982213	8.43129e-19
PIP4K2A	6	0.000179867	0.982213	7.1314e-19
C2CD5	6	0.000181827	0.982049	5.88393e-18
GOLGA7	6	0.000181827	0.982049	1.94544e-17
PRDM4	6	0.000181827	0.982049	1.73447e-16
AFF1	6	0.000183806	0.981884	5.5704e-22
DLST	6	0.000183806	0.981884	1.05473e-21
SYT2	6	0.000183806	0.981884	1.38668e-15
ADAMTS9	6	0.000187895	0.981555	3.12298e-19
MKS1	6	0.000187895	0.981555	0.00102932
RBM4B	6	0.000187895	0.981555	6.84583e-16
SLC26A6	6	0.000187895	0.981555	2.36636e-12
SLC8A1	6	0.000191808	0.981225	1.81475e-13
GDAP1	6	0.000192064	0.981225	4.084e-24
GSDME	6	0.000196379	0.980896	3.76071e-12
IMPA1	6	0.000196379	0.980896	3.73281e-18
NEK4	6	0.000196379	0.980896	1.03376e-09
ZNF285	6	0.000196379	0.980896	4.73709e-11
ZNF304	6	0.000196379	0.980896	9.74179e-17
ZNF623	6	0.000196379	0.980896	8.27559e-11
ABRAXAS2	6	0.000200687	0.980567	2.76585e-17
ELMO2	6	0.000200687	0.980567	4.61714e-15
HAGH	6	0.000205145	0.980237	2.60806e-14
RAB5B	6	0.000205145	0.980237	8.34763e-16
SLC12A8	6	0.000205145	0.980237	7.46215e-19
EPAS1	6	0.00020968	0.979908	3.46511e-17
GAB2	6	0.00020968	0.979908	6.01454e-22
ZNF574	6	0.00020968	0.979908	1.54931e-15
NPM2	6	0.000209916	0.979578	4.26472e-24
DDX59	6	0.000211945	0.979743	8.88091e-16
PCSK5	6	0.000211945	0.979743	1.35565e-13
EPB41L2	6	0.000214278	0.979578	3.55893e-22
RASA3	6	0.000214278	0.979578	2.19226e-17
VCPIP1	6	0.000214278	0.979578	1.84969e-15
GNA12	6	0.00021661	0.979414	2.63851e-19
HJURP	6	0.00021897	0.979249	5.21787e-22
ODF2	6	0.00021897	0.979249	9.97691e-15
TTLL4	6	0.00021897	0.979249	2.01467e-16
ZNF229	6	0.00021897	0.979249	2.02296e-16
ADCY3	6	0.00021897	0.979249	1.80106e-11
JPH3	6	0.000223743	0.97892	1.25317e-16
PPP1R13B	6	0.000223743	0.97892	1.01362e-20
RAC2	6	0.000223743	0.97892	1.26125e-21
SLC25A26	6	0.000223743	0.97892	4.65647e-08
SLC7A8	6	0.000223743	0.97892	1.04289e-21
TMEM63B	6	0.000223743	0.97892	2.36575e-11
WDR7	6	0.000223743	0.97892	3.27955e-11
STRIP1	6	0.000228643	0.97859	2.34175e-10
ZNF777	6	0.000228643	0.97859	1.3334e-09
MSI2	6	0.00023632	0.978096	1.00455e-10
ZSCAN9	6	0.000238908	0.977931	2.45244e-10
ING3	6	0.000241531	0.977767	2.57881e-12
USP11	6	0.000241531	0.977767	9.96933e-23
IAH1	6	0.000244172	0.977602	2.06953e-11
NMD3	6	0.000244172	0.977602	4.61937e-13
RARA	6	0.000244172	0.977602	2.04121e-08
TOR3A	6	0.000244172	0.977602	3.64679e-14
CCDC6	6	0.000246738	0.977437	1.25308e-24
PLCG2	6	0.000249464	0.977273	1.65471e-11
ZNF200	6	0.000249464	0.977273	2.44017e-19
LMNB1	6	0.000252201	0.977108	5.43629e-15
CERS2	6	0.000254986	0.976943	5.31058e-21
MRE11	6	0.000254986	0.976943	3.41889e-15
HSDL1	6	0.000260657	0.976614	4.31021e-15
NF1	6	0.000260657	0.976614	3.22409e-16
TMCC1	6	0.000260657	0.976614	1.86897e-12
SH2D4A	6	0.000263464	0.976449	2.9018e-18
ZC2HC1C	6	0.000266323	0.976285	5.45435e-14
PLEKHG3	6	0.000266342	0.976285	4.12866e-15
SREBF2	6	0.000266342	0.976285	2.14811e-15
CSRNP2	6	0.000272239	0.975955	1.21644e-15
PRPS2	6	0.000272239	0.975955	7.76389e-11
QDPR	6	0.000272239	0.975955	1.22232e-10
TMEM128	6	0.000272239	0.975955	7.98947e-10
VPS45	6	0.000272239	0.975955	3.56312e-05
AMFR	6	0.000275119	0.975791	5.8464e-15
FOXJ3	6	0.000281206	0.975461	1.92768e-20
FANCI	6	0.000284295	0.975296	4.83959e-18
NTRK3	6	0.000290457	0.974967	4.86083e-15
PINX1	6	0.000290569	0.974967	6.88293e-09
ATF7	6	0.000297	0.974638	8.13291e-11
GNA14	6	0.000297	0.974638	3.19193e-17
RECQL5	6	0.000297	0.974638	4.17327e-11
TSC1	6	0.000297	0.974638	2.25491e-16
CREB5	6	0.000303523	0.974308	7.33562e-11
DISP1	6	0.000303523	0.974308	4.49862e-13
DOT1L	6	0.000303523	0.974308	4.4092e-10
ANKRD13A	6	0.000316997	0.97365	7.33601e-21
KSR1	6	0.000323938	0.97332	7.38188e-11
PRDM15	6	0.000323938	0.97332	5.79193e-11
TEX2	6	0.000323938	0.97332	2.41502e-14
TRAF7	6	0.000331061	0.972991	1.52002e-11
KDM4A	6	0.000331061	0.972991	1.06029e-18
EPB41L5	6	0.000334664	0.972826	1.92231e-18
AFAP1	6	0.000338331	0.972661	8.64991e-15
ASXL1	6	0.000338331	0.972661	7.28413e-14
ZSCAN16	6	0.000338331	0.972661	1.10603e-07
PDLIM2	6	0.000341966	0.972497	2.11477e-15
BCAS3	6	0.000345719	0.972332	3.85569e-08
AGPAT4	6	0.000353341	0.972003	1.35288e-14
BTBD2	6	0.000353341	0.972003	1.30401e-16
RAD54L2	6	0.000353341	0.972003	6.86976e-19
NIPAL3	6	0.000357114	0.971838	2.82428e-11
COX10	6	0.000360999	0.971673	1.09731e-08
GABPB1	6	0.000360999	0.971673	1.27126e-10
PLS1	6	0.000360999	0.971673	2.46922e-17
DIP2C	6	0.000364846	0.971509	3.28875e-12
ALDH9A1	6	0.000368798	0.971344	7.62481e-19
TMEM201	6	0.000376944	0.971014	2.29836e-09
RNF214	6	0.000385221	0.970685	3.46006e-07
BUB1	6	0.000398013	0.970191	1.57524e-19
WFS1	6	0.000398013	0.970191	4.04831e-10
CCSER2	6	0.000402289	0.970026	1.99865e-19
GSTCD	6	0.000402289	0.970026	1.0143e-09
BTRC	6	0.000411094	0.969697	4.46465e-22
WFDC2	6	0.000414995	0.969532	1.1143e-22
KHK	6	0.00042002	0.969368	3.12536e-10
STIP1	6	0.00042002	0.969368	2.96438e-14
STX7	6	0.000424543	0.969203	5.65373e-13
MOK	6	0.000429022	0.969038	1.60331e-20
DIRAS1	6	0.00043843	0.968709	1.36062e-09
GBF1	6	0.00043843	0.968709	3.31522e-09
ULK4	6	0.00043843	0.968709	1.0325e-19
MRTFB	6	0.000447941	0.968379	3.07011e-13
PLEKHM2	6	0.000467649	0.967721	2.82364e-15
BPGM	6	0.000472713	0.967556	7.16392e-18
CEP57	6	0.000483021	0.967227	5.41098e-20
CALCOCO1	6	0.000488247	0.967062	3.36031e-05
HIRIP3	6	0.000493535	0.966897	9.46046e-13
ACTR2	6	0.000504235	0.966568	7.64416e-19
SNX29	6	0.000509766	0.966403	1.3918e-10
RNF8	6	0.00051529	0.966238	1.66465e-10
NPHP4	6	0.000520835	0.966074	4.80401e-10
SULF2	6	0.000532211	0.965744	3.69689e-11
GPKOW	6	0.000543811	0.965415	4.30574e-16
S100PBP	6	0.000543811	0.965415	7.77311e-13
RALB	6	0.000555623	0.965086	1.87886e-13
THNSL1	6	0.00056161	0.964921	2.02972e-13
THOC3	6	0.00056161	0.964921	8.62159e-12
ERN1	6	0.000567558	0.964756	6.10464e-19
GRIPAP1	6	0.000567566	0.964756	5.7573e-06
NAV3	6	0.000579749	0.964427	2.44848e-17
CCDC92	6	0.000579771	0.964427	4.6147e-17
FMN1	6	0.000592269	0.964097	4.31322e-22
ZKSCAN4	6	0.000605215	0.963768	5.64928e-09
TFAP4	6	0.000659348	0.962451	1.01133e-09
CUX2	6	0.000659348	0.962451	7.22034e-15
CIT	6	0.00066633	0.962286	3.59498e-09
PREX1	6	0.000673465	0.962121	1.15914e-12
ZSCAN26	6	0.000688015	0.961792	2.71774e-15
NFYC	6	0.000702857	0.961462	4.0302e-12
SLC39A6	6	0.000710317	0.961298	1.023e-20
TMC5	6	0.000717849	0.961133	1.03298e-14
EXOC3	6	0.000733334	0.960804	1.33945e-06
CADPS2	6	0.000765267	0.960145	2.10942e-20
GRHL2	6	0.000765271	0.960145	2.27026e-15
SBNO2	6	0.000765271	0.960145	6.07771e-15
ZFAND2A	6	0.000765271	0.960145	7.97519e-19
PLEKHB1	6	0.000815482	0.959157	5.52366e-14
GPALPP1	6	0.000850773	0.958498	3.95994e-08
RAB4B	6	0.000850773	0.958498	3.42883e-05
VIL1	6	0.000850773	0.958498	1.27765e-13
ASTN2	6	0.000878125	0.958004	6.70838e-12
LDLRAD3	6	0.000887492	0.957839	1.95482e-12
GRK2	6	0.000906518	0.95751	0.00732661
KMT2D	6	0.000945752	0.956851	8.19489e-10
CRISPLD2	6	0.000965721	0.956522	5.16837e-20
PAMR1	6	0.000975912	0.956357	4.96969e-07
AHCYL2	6	0.000986249	0.956192	1.16493e-13
ZNF646	6	0.000986249	0.956192	4.69441e-08
CD59	6	0.000996667	0.956028	3.83402e-11
SRGAP2	6	0.00105068	0.955204	1.19868e-07
RALY	6	0.00110749	0.954381	2.63418e-17
ZNF142	6	0.00119176	0.953228	4.84817e-14
UBAC1	6	0.00124294	0.952569	4.49878e-22
PHRF1	6	0.0012693	0.95224	2.54631e-10
DLG3	6	0.00129609	0.95191	2.68521e-12
GOT1	6	0.00132338	0.951581	2.22945e-15
ZEB1	6	0.00143803	0.950264	3.22935e-13
ZMYND11	6	0.00143823	0.950264	2.22309e-16
PFKFB2	6	0.00153105	0.949275	7.0481e-11
MCM10	6	0.00177067	0.94697	1.19937e-13
EEF1AKMT1	6	0.00180687	0.94664	1.84458e-06
E2F1	6	0.00180687	0.94664	7.33681e-07
GPATCH2	6	0.00188302	0.945982	1.36204e-17
ZNF653	6	0.00192225	0.945652	6.04998e-20
PLEKHA4	6	0.00194209	0.945487	2.06404e-10
RHOG	6	0.00196202	0.945323	2.83395e-10
TBC1D25	6	0.00196202	0.945323	2.70177e-14
ATXN7	6	0.00200238	0.944993	1.25422e-07
CTSH	6	0.00200238	0.944993	3.17572e-05
MGMT	6	0.00204365	0.944664	6.80662e-08
CHAC1	6	0.0020863	0.944335	1.25767e-06
MINK1	6	0.00210776	0.94417	5.23055e-05
CNN1	6	0.00217362	0.943676	1.30523e-15
IFFO1	6	0.00217362	0.943676	3.07803e-09
P2RX4	6	0.00217362	0.943676	4.02346e-08
POLL	6	0.00231094	0.942688	5.91106e-05
CLCN4	6	0.00233422	0.942523	1.81077e-14
FAM118A	6	0.00245728	0.9417	8.20788e-18
SLC41A1	6	0.00248224	0.941535	7.64182e-17
HASPIN	6	0.00250696	0.94137	1.34132e-07
VRK3	6	0.00250696	0.94137	1.55555e-11
PCGF3	6	0.0025849	0.940876	1.87185e-09
SRP68	6	0.00261128	0.940711	6.88439e-17
COPG1	6	0.00271986	0.940053	1.39786e-11
SP3	6	0.00283281	0.939394	6.21885e-17
TAB2	6	0.00294993	0.938735	1.21304e-16
SMYD3	6	0.00301011	0.938406	6.62985e-07
SH3GL2	6	0.00313375	0.937747	1.91202e-17
FGFRL1	6	0.00313375	0.937747	1.0476e-06
PACSIN2	6	0.0031978	0.937418	9.84012e-18
CEP250	6	0.00326331	0.937088	7.20955e-08
RNF13	6	0.00326331	0.937088	2.43003e-09
PANX1	6	0.00332929	0.936759	6.00981e-20
PFKP	6	0.00332929	0.936759	2.74218e-10
STK36	6	0.00346568	0.9361	1.6386e-09
DUSP16	6	0.00367817	0.935112	1.40101e-12
NFS1	6	0.00375116	0.934783	1.77195e-05
ZBTB18	6	0.00375116	0.934783	9.1205e-17
RAVER1	6	0.00390501	0.934124	2.42625e-05
FGD3	6	0.00406192	0.933465	4.43122e-13
SSH2	6	0.00414198	0.933136	6.59498e-11
TM9SF2	6	0.00422321	0.932806	2.26982e-08
BSCL2	6	0.00443633	0.931983	2.60527e-14
TMEM132D	6	0.00448062	0.931818	3.79376e-15
EEF1A2	6	0.00452477	0.931653	1.19274e-12
EPS15	6	0.00465976	0.931159	1.26715e-10
GRHL3	6	0.00475216	0.93083	2.37932e-08
SRXN1	6	0.00484376	0.930501	3.37908e-10
WDR91	6	0.00560908	0.92803	1.96913e-09
GCAT	6	0.00566085	0.927866	2.2129e-08
STX4	6	0.00577173	0.927536	5.43128e-06
SCAMP2	6	0.0060011	0.926877	6.96794e-06
EHD1	6	0.00661049	0.925231	5.10409e-10
SMARCD1	6	0.00687306	0.924572	2.23049e-13
PIP5K1C	6	0.00693958	0.924407	0.000168669
BCL7A	6	0.00700671	0.924242	3.37166e-11
CRAT	6	0.00742237	0.923254	2.7345e-09
FKBP1A	6	0.00941905	0.919137	8.08935e-12
DOCK1	6	0.0100653	0.917984	1.39933e-06
OSBPL9	6	0.0101598	0.917819	7.02891e-14
MRPL2	6	0.011482	0.915679	4.18944e-15
ZNF677	6	0.0118176	0.915184	2.54436e-08
ATE1	6	0.0123812	0.914361	1.59808e-08
ZNF687	6	0.0126212	0.914032	2.87439e-11
ANKRD42	6	0.0128616	0.913702	2.30645e-10
IPO13	6	0.0131072	0.913373	1.18832e-07
LTBP4	6	0.0177665	0.907938	1.27433e-15
AGMAT	6	0.0201707	0.905632	1.87583e-08
DCUN1D1	6	0.0212846	0.904644	7.9285e-07
CTIF	6	0.0226647	0.903491	4.65754e-14
DYRK4	6	0.0226647	0.903491	2.86871e-05
FBXL14	6	0.0261801	0.900856	4.28453e-10
NBAS	6	0.0312345	0.897563	1.18336e-10
OSCP1	6	0.0337997	0.89608	4.34591e-08
RGS14	6	0.0359484	0.894928	0.000360807
G6PD	6	0.0406356	0.892622	8.50456e-09
RAB3IL1	6	0.0413469	0.892292	1.55574e-17
AGAP3	6	0.0416958	0.892128	0.000208539
FIBCD1	6	0.0471201	0.889822	1.79786e-16
PAK4	6	0.0509284	0.88834	2.87074e-06
CCDC130	6	0.0837626	0.878788	1.58316e-06
SLC39A11	6	0.0866046	0.878129	5.55593e-09
TMEM116	6	0.0880912	0.8778	9.61498e-07
PRRC2A	6	0.0896081	0.87747	1.02485e-15
KIZ	6	0.141561	0.868577	3.26203e-10
TBC1D8	6	0.164706	0.865613	0.00964854
LMF2	6	0.207817	0.861001	1.49111e-06
L3MBTL3	6	0.258217	0.856555	1.4305e-08
CRACD	6	0.268666	0.855731	0.0105143
ZNF83	6	0.326982	0.851614	1.17199e-07
ITPRIP	6	0.356721	0.849802	8.06773e-07
MAP3K4	6	0.478238	0.843544	5.09743e-05
CCDC22	6	0.51287	0.842062	4.66975e-13
WDR59	6	0.714193	0.83498	0.000173005
ZNF808	6	1	0.824111	8.86431e-14
MYBBP1A	6	1	0.821805	4.37064e-09
SEH1L	6	1	0.82164	5.03648e-13
HIRA	6	1	0.816864	0.040544
ZNF34	6	1	0.799407	8.87699e-06
MYO9B	6	1	0.79529	0.125735
ARNT	6	1	0.743742	0.0521068
NPTX1	7	0.0014509	0.96922	2.0285e-15
TMEM145	7	0.00161656	0.96743	2.97235e-17
RAB11A	7	0.0032651	0.955619	7.04082e-24
EIF2S2	7	0.00551228	0.946492	8.04129e-24
RPL11	7	0.00815344	0.939513	3.80475e-26
TOMM20	7	0.00832281	0.939155	1.63372e-21
COX7C	7	0.00918749	0.937366	2.34087e-23
HMGB2	7	0.00946469	0.936829	5.14781e-24
CSDE1	7	0.00955151	0.93665	1.87588e-25
TRMT112	7	0.0109637	0.934145	2.75688e-25
PNISR	7	0.0122293	0.932176	1.97194e-20
RPS6	7	0.0130816	0.930923	1.85107e-26
ACTG1	7	0.0132073	0.930744	2.41399e-25
GAPDH	7	0.0133386	0.930565	6.60689e-26
HSPA8	7	0.0134713	0.930387	1.80848e-26
RPS11	7	0.0134713	0.930387	1.62255e-26
RPS20	7	0.0134713	0.930387	1.62255e-26
TMEM151B	7	0.013615	0.930208	1.03694e-16
RPL13A	7	0.0140022	0.929671	1.13292e-26
RPS13	7	0.0148389	0.928597	1.41637e-26
CNBP	7	0.0157291	0.927523	6.74796e-25
RAB33A	7	0.0168211	0.926271	1.41414e-16
RPS16	7	0.0177917	0.925197	5.68931e-26
RPL15	7	0.0181278	0.924839	2.05505e-26
RPS25	7	0.0191821	0.923765	1.26444e-26
RPLP2	7	0.0210726	0.921976	2.41107e-26
LMAN1	7	0.0229571	0.920365	5.39103e-15
RPL3	7	0.0256684	0.918218	1.94918e-26
RPL30	7	0.0284433	0.916249	1.29648e-25
BTF3	7	0.0286973	0.91607	2.89742e-25
EIF3F	7	0.0320555	0.913923	2.70644e-23
RPL12	7	0.0478637	0.906049	1.1953e-22
EIF4A2	7	0.0518687	0.904438	2.93467e-25
HNRNPDL	7	0.0567663	0.902649	2.42581e-24
UBE2K	7	0.06155	0.901038	1.20896e-20
FTH1	7	0.0715844	0.897996	6.44323e-21
HS3ST2	7	0.0742528	0.89728	4.36091e-17
SOD1	7	0.0894451	0.893522	9.99633e-24
SLC25A3	7	0.0985777	0.891553	1.50725e-25
APLP2	7	0.117688	0.887974	4.80369e-23
PEBP1	7	0.122999	0.887079	1.27413e-24
CACNA1H	7	0.135533	0.885111	6.43162e-17
ZBTB44	7	0.146638	0.8835	2.56722e-08
CD72	7	0.18709	0.87849	1.3081e-09
ESYT2	7	0.220367	0.875089	1.06356e-12
YBX3	7	0.222163	0.874911	1.50462e-21
WNK1	7	0.224117	0.874732	8.00618e-13
RPS29	7	0.285179	0.869542	5.81795e-18
NDUFB8	7	0.442302	0.859878	2.18149e-24
SRRM2	7	0.650553	0.851288	5.9573e-17
PTMA	7	0.850291	0.845204	2.39545e-23
RRM1	7	1	0.832319	6.93997e-17
ZAR1	8	0.00358337	1	5.28431e-18
SUDS3	8	0.00358419	1	5.68342e-21
KCTD10	8	0.00358419	1	4.8534e-16
MXD1	8	0.00358419	1	5.24094e-16
NANOS1	8	0.00358419	1	7.77721e-16
CLDN12	8	0.00358419	1	3.16213e-14
TET3	8	0.00358419	1	4.00764e-14
CWF19L2	8	0.00358419	1	1.0456e-10
FAM174B	8	0.00366598	0.999566	1.68713e-12
SUSD6	8	0.00366598	0.999566	3.66256e-20
SVIP	8	0.00366598	0.999566	6.16043e-10
AGFG2	8	0.0037505	0.999132	1.36874e-10
ARIH1	8	0.0037505	0.999132	2.57608e-23
GTPBP10	8	0.0037505	0.999132	7.25474e-12
CASC3	8	0.00383694	0.998698	3.06366e-22
NAA30	8	0.00388157	0.998481	1.34787e-15
HAP1	8	0.00392489	0.998264	1.19133e-23
CDK12	8	0.00392538	0.998264	3.13773e-22
LPIN2	8	0.00392538	0.998264	2.7722e-21
PNPLA2	8	0.00392538	0.998264	2.12534e-11
UBA5	8	0.00396991	0.998047	4.49759e-12
CDC7	8	0.00401555	0.99783	1.61806e-12
IER2	8	0.00401555	0.99783	1.16728e-14
ZCCHC2	8	0.00401555	0.99783	1.89292e-14
ADO	8	0.00410835	0.997396	1.16309e-07
KIF4A	8	0.00410835	0.997396	1.30841e-18
PIGU	8	0.00410835	0.997396	7.09802e-10
PPIL4	8	0.00410835	0.997396	1.30172e-08
SLC19A2	8	0.00410835	0.997396	1.83447e-20
ZNF664	8	0.00410835	0.997396	1.26054e-12
CCNJ	8	0.00415279	0.997179	1.3432e-19
CEMIP2	8	0.00420074	0.996962	7.95313e-21
CUX1	8	0.00420074	0.996962	6.05652e-19
PPP1R3D	8	0.00420074	0.996962	2.42461e-15
RCCD1	8	0.00420074	0.996962	8.61792e-11
TIPARP	8	0.00420074	0.996962	1.16702e-18
ANKRD17	8	0.00429654	0.996528	9.6334e-18
ANKS1A	8	0.00429654	0.996528	1.07069e-13
ATP6V1B2	8	0.00429654	0.996528	1.01969e-16
EBAG9	8	0.00429654	0.996528	7.43969e-15
SEC62	8	0.00429654	0.996528	3.4893e-10
UBE2D2	8	0.00429654	0.996528	5.47224e-10
ZC3H8	8	0.00429654	0.996528	1.07422e-08
NSUN6	8	0.00434336	0.996311	5.02756e-14
JMY	8	0.00439333	0.996094	2.16321e-20
TTYH2	8	0.00449407	0.99566	1.12102e-13
ELF1	8	0.00449407	0.99566	5.72667e-17
BUB1B	8	0.00454442	0.995443	4.1964e-22
DDX42	8	0.00454442	0.995443	6.31647e-19
FADS3	8	0.00454442	0.995443	3.6331e-15
DENND11	8	0.00459612	0.995226	6.09229e-23
SLC35G1	8	0.00459612	0.995226	2.42067e-14
ARHGAP18	8	0.0046481	0.995009	5.8972e-24
CEP295	8	0.00470156	0.994792	1.77402e-13
FBXO27	8	0.00470156	0.994792	7.02584e-14
SYTL4	8	0.00470156	0.994792	1.12693e-15
RNF111	8	0.00475432	0.994575	9.06855e-16
RNF187	8	0.00475432	0.994575	2.49901e-12
CLCN5	8	0.00480854	0.994358	1.74137e-14
FAM110A	8	0.00480854	0.994358	3.42673e-06
FAM193A	8	0.00480854	0.994358	1.14031e-14
KLHL20	8	0.00480854	0.994358	2.04821e-09
NCOR1	8	0.00480854	0.994358	1.54105e-21
PDCD7	8	0.00480854	0.994358	3.87481e-12
RMDN3	8	0.00480854	0.994358	7.38602e-08
USP13	8	0.00480854	0.994358	1.23063e-16
YBX2	8	0.00486024	0.994141	1.34907e-18
FNTB	8	0.00491571	0.993924	4.13384e-15
LDLRAP1	8	0.00491571	0.993924	3.14642e-17
PGPEP1	8	0.00491571	0.993924	2.24979e-10
STK4	8	0.00491571	0.993924	4.24616e-14
GPR137B	8	0.00502733	0.99349	7.46502e-19
HVCN1	8	0.00502733	0.99349	2.2842e-16
SKI	8	0.00502733	0.99349	3.98239e-12
BACH1	8	0.00514169	0.993056	2.67478e-12
DLG1	8	0.00514169	0.993056	1.30401e-16
DTL	8	0.00514169	0.993056	2.80941e-22
PYGO2	8	0.00514169	0.993056	7.70371e-11
ESCO2	8	0.00519878	0.992839	3.54626e-13
ADAM19	8	0.00525801	0.992622	7.10617e-14
STX6	8	0.00525801	0.992622	1.81304e-21
VPS37A	8	0.00525801	0.992622	1.84373e-10
CNOT4	8	0.00531739	0.992405	3.06376e-22
GARRE1	8	0.00537717	0.992188	7.24678e-15
GNPDA2	8	0.00537717	0.992188	1.25023e-15
KDM5A	8	0.00537717	0.992188	3.43646e-13
NFXL1	8	0.00537717	0.992188	7.4092e-12
PAQR7	8	0.00537717	0.992188	1.03131e-10
SHTN1	8	0.00537717	0.992188	1.21682e-13
UBE2W	8	0.00537717	0.992188	7.00435e-17
WIPF2	8	0.00549864	0.991753	2.56657e-14
ACVR1B	8	0.0055612	0.991536	2.28884e-17
ARL13B	8	0.00562204	0.991319	2.6172e-13
ATAD1	8	0.00562204	0.991319	1.08272e-15
DOP1A	8	0.00562204	0.991319	4.68941e-18
RUNX1T1	8	0.00562204	0.991319	2.91459e-19
TUBA4A	8	0.00562204	0.991319	1.04602e-17
FAM214A	8	0.00574803	0.990885	6.28707e-22
IFNAR2	8	0.00574826	0.990885	3.43797e-10
MINDY3	8	0.00574826	0.990885	4.69145e-17
TRMT13	8	0.00574826	0.990885	1.35281e-10
AFF4	8	0.00581137	0.990668	4.61967e-16
MEPCE	8	0.00581137	0.990668	5.19956e-20
ASPM	8	0.00587764	0.990451	1.91591e-13
ATP2B1	8	0.00587764	0.990451	2.04848e-19
CNOT8	8	0.00587764	0.990451	5.74868e-14
PCMTD1	8	0.00587764	0.990451	7.42779e-17
WDR70	8	0.00587764	0.990451	1.87324e-13
TMEM185A	8	0.0059426	0.990234	1.94727e-10
GPATCH8	8	0.00600996	0.990017	3.7055e-07
POLR3B	8	0.00600996	0.990017	2.10662e-09
TCF7	8	0.00600996	0.990017	3.88651e-12
EP300	8	0.00607664	0.9898	7.5611e-16
PCNX4	8	0.0061447	0.989583	7.2098e-12
SLC29A1	8	0.0061447	0.989583	4.59367e-17
TSTD2	8	0.0061447	0.989583	6.56886e-16
KMT2C	8	0.00628289	0.989149	1.79094e-24
PLEKHF2	8	0.00628289	0.989149	4.75717e-15
PSEN2	8	0.00628289	0.989149	2.8733e-15
PPRC1	8	0.00635298	0.988932	3.00036e-22
AMPD3	8	0.00642425	0.988715	2.8572e-17
CDC42BPA	8	0.00642425	0.988715	7.67031e-12
FAM122A	8	0.00642425	0.988715	8.99317e-20
SH3KBP1	8	0.00642425	0.988715	4.40397e-19
ZNF571	8	0.00642425	0.988715	4.82257e-12
BAZ2A	8	0.00649441	0.988498	4.14511e-21
RAD51AP1	8	0.00656836	0.988281	1.61236e-17
REXO1	8	0.00656836	0.988281	1.02367e-13
LMO7	8	0.00671688	0.987847	4.884e-19
RBM27	8	0.00671688	0.987847	1.60856e-15
SLCO3A1	8	0.00671688	0.987847	2.97027e-20
H1-0	8	0.00686548	0.987413	2.17571e-19
HERC6	8	0.00686905	0.987413	1.32718e-15
SYNJ2	8	0.00686928	0.987413	7.0815e-13
TBC1D10B	8	0.00694392	0.987196	5.52156e-16
FAM120B	8	0.00702186	0.986979	1.74132e-14
FLVCR2	8	0.00702186	0.986979	1.39355e-13
RAB6B	8	0.00702186	0.986979	3.62565e-12
CHMP3	8	0.00717933	0.986545	1.04712e-12
ETFRF1	8	0.00717933	0.986545	4.37794e-11
GSK3A	8	0.00717933	0.986545	1.10878e-07
MTMR3	8	0.00717933	0.986545	1.05049e-22
RNPC3	8	0.00717933	0.986545	1.99742e-08
CARMIL1	8	0.00725787	0.986328	1.02146e-20
DDX10	8	0.00725787	0.986328	2.64762e-19
PRELID2	8	0.00733742	0.986111	4.4697e-16
ATXN2L	8	0.00733804	0.986111	8.05186e-22
ANO6	8	0.00733807	0.986111	5.88142e-19
DCAF7	8	0.00733807	0.986111	4.26825e-23
IQGAP2	8	0.00733807	0.986111	3.3632e-21
AKTIP	8	0.00750308	0.985677	2.58539e-13
GIGYF2	8	0.00750308	0.985677	1.89381e-17
TPD52	8	0.00750308	0.985677	2.50499e-16
JAM3	8	0.00758532	0.98546	2.47606e-15
KLHL18	8	0.00758532	0.98546	6.95192e-25
SACM1L	8	0.00758532	0.98546	3.7388e-17
CYB5D1	8	0.0076689	0.985243	9.90986e-09
IDE	8	0.0076689	0.985243	1.37903e-17
SYNM	8	0.0076689	0.985243	2.79259e-12
MTUS1	8	0.0078403	0.984809	1.16504e-18
SMC2	8	0.0078403	0.984809	2.5792e-09
ZNF449	8	0.0078403	0.984809	3.69355e-14
OSBP	8	0.00792664	0.984592	7.57889e-22
OFD1	8	0.00810786	0.984158	3.96971e-17
AMMECR1L	8	0.00819731	0.983941	5.02369e-14
CD164	8	0.00819731	0.983941	2.97505e-20
NEK1	8	0.00819731	0.983941	5.0769e-17
RERE	8	0.00819731	0.983941	3.36374e-18
RIOK2	8	0.00819731	0.983941	6.30442e-10
TAPT1	8	0.00819731	0.983941	1.93328e-09
TP73-AS1	8	0.00819731	0.983941	5.8994e-14
ZNF280B	8	0.00819731	0.983941	1.75793e-19
ZNF419	8	0.00819731	0.983941	5.33447e-13
DCP2	8	0.00828178	0.983724	7.03271e-26
NKX3-1	8	0.00837267	0.983507	1.46223e-14
SYTL2	8	0.00837267	0.983507	7.23895e-19
CPSF2	8	0.00837291	0.983507	1.75588e-17
FBXO25	8	0.00837291	0.983507	3.53533e-10
PREPL	8	0.00837291	0.983507	2.27636e-19
WDR37	8	0.00837291	0.983507	2.70977e-13
POLR3GL	8	0.00855972	0.983073	1.17649e-14
TCHP	8	0.00855972	0.983073	2.20576e-11
ATP2C2	8	0.00874857	0.982639	3.79077e-14
GATAD2B	8	0.00874887	0.982639	1.05895e-15
LEF1	8	0.00874887	0.982639	2.501e-21
PRPF6	8	0.00874887	0.982639	1.28227e-18
SEC22A	8	0.00874887	0.982639	3.87524e-14
SREK1	8	0.00874887	0.982639	5.89981e-15
UBA6	8	0.00874887	0.982639	3.03337e-16
PLCB1	8	0.00884312	0.982422	8.85932e-12
TENT2	8	0.00884312	0.982422	4.80268e-12
ASF1A	8	0.00894084	0.982205	2.85005e-18
CMTR1	8	0.00894084	0.982205	9.37688e-15
ELOVL4	8	0.00894084	0.982205	4.48044e-20
CHAMP1	8	0.00913998	0.981771	6.67843e-18
NEDD1	8	0.00913998	0.981771	1.28566e-16
SART3	8	0.00913998	0.981771	2.10088e-22
SOX13	8	0.00913998	0.981771	2.58966e-18
ZBTB33	8	0.00913998	0.981771	1.56549e-18
ZNF181	8	0.00913998	0.981771	6.85351e-13
ZNF337	8	0.00913998	0.981771	1.66553e-08
ZNF354A	8	0.00913998	0.981771	4.64302e-11
RNF20	8	0.00923586	0.981554	1.27436e-21
GPR137	8	0.00933889	0.981337	1.08694e-08
PLPP6	8	0.00933889	0.981337	4.2668e-11
SYPL2	8	0.00933889	0.981337	1.30795e-09
TRIM59	8	0.00933889	0.981337	3.13557e-13
UBN1	8	0.00933889	0.981337	3.88733e-11
ATP2B4	8	0.00943862	0.98112	4.87124e-19
ZCCHC7	8	0.00943862	0.98112	3.53781e-18
MSL2	8	0.00954088	0.980903	7.36518e-21
TBCEL	8	0.00954088	0.980903	1.43e-10
TMEM108	8	0.00954088	0.980903	1.1363e-17
TRPC4AP	8	0.00954088	0.980903	1.7417e-16
USP2	8	0.00954088	0.980903	1.03027e-18
XKR8	8	0.00954088	0.980903	9.45783e-07
ZNF746	8	0.00954088	0.980903	1.85718e-09
ZFP36	8	0.00975017	0.980469	4.4176e-19
ZMYM2	8	0.00975017	0.980469	1.3019e-21
CNOT6	8	0.0098576	0.980252	1.10293e-21
WDR33	8	0.0098576	0.980252	2.89975e-11
ARHGEF12	8	0.00996624	0.980035	4.90204e-16
BLOC1S3	8	0.00996624	0.980035	2.30691e-14
OSBPL1A	8	0.00996624	0.980035	1.95824e-19
B3GALNT1	8	0.0101833	0.979601	2.22098e-16
FAM76A	8	0.0101833	0.979601	3.01396e-10
FBXO11	8	0.0101833	0.979601	2.25738e-10
ARL4C	8	0.0102937	0.979384	1.99208e-17
CHEK1	8	0.0104085	0.979167	1.2633e-25
PHTF2	8	0.0104085	0.979167	1.04419e-14
RNF14	8	0.0104085	0.979167	4.63283e-19
TRAM2	8	0.0104085	0.979167	2.90188e-19
WDR20	8	0.0105195	0.97895	3.4945e-19
FAM160A2	8	0.010636	0.978733	1.20608e-05
N4BP2L2	8	0.010636	0.978733	1.88851e-12
PPP3R1	8	0.010636	0.978733	3.40722e-13
TJP1	8	0.010636	0.978733	3.58753e-19
WDFY1	8	0.010636	0.978733	1.12243e-22
DYRK1A	8	0.0107477	0.978516	3.80589e-19
SPECC1	8	0.0107477	0.978516	7.83083e-13
ZNF155	8	0.0107477	0.978516	1.61623e-13
FIGNL1	8	0.0108664	0.978299	4.51721e-18
NOS1AP	8	0.0108664	0.978299	4.57362e-11
TAF4	8	0.0108664	0.978299	1.0583e-11
TFE3	8	0.0108664	0.978299	2.05539e-09
TMEM200A	8	0.0108664	0.978299	5.53425e-19
TRAF3IP1	8	0.0108664	0.978299	2.89809e-08
ZNF215	8	0.0108664	0.978299	4.70816e-18
ZBTB39	8	0.0109792	0.978082	2.26231e-18
MAP6D1	8	0.011102	0.977865	3.38199e-08
NCOA3	8	0.0112256	0.977648	1.82893e-24
BHLHB9	8	0.0113493	0.977431	1.45896e-10
CPEB4	8	0.0113493	0.977431	1.40578e-20
DCAF5	8	0.0113493	0.977431	2.75042e-17
MDM4	8	0.0113493	0.977431	6.95607e-21
NUMB	8	0.0113493	0.977431	2.49472e-11
PKNOX2	8	0.0113493	0.977431	5.77462e-10
CHCHD7	8	0.011596	0.976997	4.81374e-09
CLSTN3	8	0.011596	0.976997	1.69659e-14
CTNND1	8	0.0117243	0.97678	3.17763e-19
CGREF1	8	0.0118511	0.976562	4.1317e-21
ASAP2	8	0.011853	0.976562	3.58361e-18
RBM17	8	0.0119822	0.976345	2.61253e-21
SHE	8	0.0121138	0.976128	3.3302e-11
ANO10	8	0.0121144	0.976128	1.31743e-12
NUDT16	8	0.0121144	0.976128	6.90025e-10
ABCC4	8	0.0122448	0.975911	2.28558e-17
GDI1	8	0.0122448	0.975911	9.95107e-10
PRRC1	8	0.0122448	0.975911	5.9661e-16
CNOT6L	8	0.0123783	0.975694	5.14629e-19
COG8	8	0.0123783	0.975694	7.20525e-07
IQCG	8	0.0123783	0.975694	2.68006e-11
SECISBP2L	8	0.0123783	0.975694	1.00896e-14
TENT5B	8	0.0123783	0.975694	7.64168e-13
XRN1	8	0.0123783	0.975694	5.74868e-14
HYLS1	8	0.0125085	0.975477	1.77015e-17
CEP120	8	0.0126462	0.97526	7.52748e-16
SP2	8	0.0126462	0.97526	9.92765e-09
SRPRA	8	0.0126462	0.97526	2.74724e-10
MFSD14A	8	0.0127836	0.975043	1.36648e-17
HRH2	8	0.0129229	0.974826	2.1103e-21
TMCC2	8	0.0130661	0.974609	4.56674e-15
ECT2	8	0.0132073	0.974392	6.67726e-18
PRR15	8	0.0132073	0.974392	1.48803e-19
TMEM123	8	0.0132073	0.974392	4.75519e-19
CLINT1	8	0.0133478	0.974175	1.1116e-17
CTTNBP2NL	8	0.0133478	0.974175	9.81481e-20
NUP88	8	0.0134902	0.973958	1.27545e-16
PIK3R1	8	0.0134902	0.973958	1.40085e-19
TRIM32	8	0.0134902	0.973958	7.45635e-09
SYNE2	8	0.0136359	0.973741	5.96794e-20
CAPZA1	8	0.0137844	0.973524	1.05967e-17
SLC12A2	8	0.0137844	0.973524	9.1267e-12
SMAD2	8	0.0137844	0.973524	2.7558e-17
SMURF2	8	0.0137844	0.973524	5.74701e-13
TRIM11	8	0.0137844	0.973524	1.67468e-10
CCDC50	8	0.0139322	0.973307	9.51803e-15
CLOCK	8	0.0140825	0.97309	6.0905e-18
HPS5	8	0.0140825	0.97309	6.98864e-09
NCKAP5L	8	0.0140825	0.97309	1.25546e-11
PRDM2	8	0.0140825	0.97309	6.26586e-11
ABCC1	8	0.0142346	0.972873	8.78822e-20
LSM14B	8	0.014389	0.972656	2.08593e-11
PHF6	8	0.014389	0.972656	6.58844e-18
TMEM169	8	0.014389	0.972656	4.96126e-16
WLS	8	0.014389	0.972656	7.24493e-18
CHSY1	8	0.0145449	0.972439	2.58338e-15
AMIGO1	8	0.0146961	0.972222	2.42659e-07
BCORL1	8	0.0146961	0.972222	7.10267e-07
CRYBG1	8	0.0146961	0.972222	9.11798e-20
EXO5	8	0.0146961	0.972222	4.19828e-16
GFPT1	8	0.0150123	0.971788	1.34986e-19
TADA2A	8	0.0150123	0.971788	2.05993e-12
TP53INP2	8	0.0150123	0.971788	2.07745e-14
ATP2A2	8	0.0153321	0.971354	2.12487e-18
FBRS	8	0.0153321	0.971354	1.5286e-19
PLAGL2	8	0.0153321	0.971354	6.93121e-17
TENT5C	8	0.0154935	0.971137	2.27854e-22
IRAG1	8	0.0154941	0.971137	1.36006e-12
CAMTA2	8	0.0156593	0.97092	1.59962e-13
CDC27	8	0.0156593	0.97092	1.83423e-15
KIAA0753	8	0.0156593	0.97092	2.2832e-10
SETDB1	8	0.0156593	0.97092	5.96801e-11
SUV39H2	8	0.0156593	0.97092	2.52078e-15
TFR2	8	0.0156593	0.97092	1.8626e-09
LRRC8E	8	0.0159958	0.970486	1.6729e-15
SDHA	8	0.0159958	0.970486	1.15502e-11
ZC3H14	8	0.0159958	0.970486	2.69026e-14
ATRX	8	0.0163379	0.970052	8.13721e-10
RAB27A	8	0.0163379	0.970052	1.17908e-09
NPTN	8	0.0165023	0.969835	4.58454e-10
SIPA1L1	8	0.0166836	0.969618	6.57591e-16
OBI1	8	0.0168514	0.969401	2.2681e-15
ARF3	8	0.0170309	0.969184	7.92364e-21
MMGT1	8	0.0170309	0.969184	5.34903e-19
PLEKHA8P1	8	0.0170309	0.969184	1.03163e-05
TCTN1	8	0.0170309	0.969184	9.07358e-16
GEM	8	0.0172075	0.968967	2.92096e-13
LRR1	8	0.0173949	0.96875	2.75478e-08
MACO1	8	0.0173949	0.96875	4.23786e-12
MTFR2	8	0.0173949	0.96875	8.0803e-16
TSPYL4	8	0.0173949	0.96875	4.33022e-12
ZNF143	8	0.0173949	0.96875	1.58359e-21
PTPRH	8	0.0177594	0.968316	8.47848e-17
KIF13B	8	0.01776	0.968316	5.28361e-13
GNS	8	0.0179433	0.968099	2.9579e-22
ZNF280C	8	0.0179433	0.968099	4.53566e-18
CASTOR3	8	0.0181334	0.967882	1.07721e-07
PLEKHG5	8	0.0181334	0.967882	4.38143e-12
SLC31A2	8	0.0181334	0.967882	2.14465e-10
VAV3	8	0.0181334	0.967882	4.76722e-19
IER3IP1	8	0.0183094	0.967665	6.24385e-13
SETD6	8	0.0183094	0.967665	2.51062e-06
PHACTR1	8	0.018505	0.967448	4.86064e-13
ZNF570	8	0.018505	0.967448	2.35031e-16
NCALD	8	0.0189006	0.967014	3.96677e-15
TOP1	8	0.0189006	0.967014	5.8423e-22
TTK	8	0.0189006	0.967014	2.23624e-19
UBALD1	8	0.0189006	0.967014	1.37074e-11
ARHGAP10	8	0.0192997	0.96658	5.15138e-20
ZNF225	8	0.0195063	0.966363	2.65584e-09
ZNF607	8	0.0197167	0.966146	6.80207e-10
ZSCAN29	8	0.0197167	0.966146	6.03055e-12
DCLRE1A	8	0.0201256	0.965712	2.55948e-13
MFHAS1	8	0.0201256	0.965712	3.80616e-13
ZNF428	8	0.0201256	0.965712	4.02119e-15
GOLGA2P5	8	0.0205409	0.965278	1.90976e-13
SLC35G2	8	0.0205409	0.965278	1.76681e-07
TMEM25	8	0.0205409	0.965278	7.412e-08
BCL9	8	0.0209597	0.964844	3.25578e-11
CRNKL1	8	0.0209597	0.964844	2.07885e-09
NXPH4	8	0.0209597	0.964844	1.79483e-13
RNF146	8	0.0209597	0.964844	5.79517e-09
CEP70	8	0.0213866	0.96441	1.17292e-14
ZDHHC5	8	0.0218301	0.963976	6.79902e-18
ACD	8	0.0222965	0.963542	1.17113e-07
APC	8	0.0222965	0.963542	5.36663e-16
IQGAP1	8	0.0222965	0.963542	6.54598e-21
STK39	8	0.0227591	0.963108	4.71688e-17
LIPG	8	0.0232511	0.962674	8.26948e-15
TACC1	8	0.0237411	0.96224	7.31609e-21
ZNF382	8	0.0237411	0.96224	1.89601e-11
ZNF416	8	0.0237411	0.96224	2.14383e-19
MICAL2	8	0.0242372	0.961806	3.8602e-11
ZNF564	8	0.0242372	0.961806	1.47946e-07
MGAT4B	8	0.0250028	0.961155	4.59662e-17
IFT52	8	0.0252638	0.960938	6.08097e-08
MOCS1	8	0.0252638	0.960938	2.17029e-10
PALM2AKAP2	8	0.0252638	0.960938	5.01743e-17
CWC25	8	0.0255209	0.96072	5.84105e-20
GPAT3	8	0.0257862	0.960503	3.11585e-14
CBX1	8	0.0257875	0.960503	2.35493e-21
MLXIPL	8	0.0263091	0.960069	5.32553e-14
NUP214	8	0.0263091	0.960069	1.81811e-11
RELA	8	0.0268539	0.959635	9.39935e-10
GCC1	8	0.0274078	0.959201	2.09874e-11
SLCO4A1	8	0.0274078	0.959201	5.32398e-17
TMX4	8	0.0274078	0.959201	3.44911e-13
TRIM8	8	0.0274078	0.959201	5.41076e-19
CHRNA3	8	0.0279806	0.958767	6.47935e-05
MEX3D	8	0.0285466	0.958333	1.00621e-13
TSPYL5	8	0.0285466	0.958333	0.000533938
ZFYVE9	8	0.0285466	0.958333	8.02752e-13
PHF21A	8	0.029126	0.957899	3.18221e-15
TRIM45	8	0.029126	0.957899	8.70973e-12
CSPP1	8	0.0297182	0.957465	2.27754e-15
MCM3AP	8	0.0300266	0.957248	1.65368e-11
IKBKB	8	0.0303191	0.957031	3.03821e-06
MEN1	8	0.0303191	0.957031	1.965e-09
OSBPL8	8	0.0303191	0.957031	5.13984e-13
RCBTB2	8	0.0303191	0.957031	1.53125e-17
SGO2	8	0.0303191	0.957031	3.37e-10
DNAJC14	8	0.0309411	0.956597	3.33343e-06
SQSTM1	8	0.0309411	0.956597	1.11282e-11
U2AF2	8	0.0309411	0.956597	3.13727e-07
ARHGEF7	8	0.0315611	0.956163	5.2551e-14
STRADA	8	0.0315611	0.956163	1.25288e-11
SYF2	8	0.0315611	0.956163	1.93049e-15
USP54	8	0.0315611	0.956163	2.47682e-13
PHF12	8	0.0321957	0.955729	1.0907e-12
GNAQ	8	0.0332106	0.955078	4.62541e-08
COCH	8	0.0335609	0.954861	8.12134e-10
DEDD2	8	0.0335609	0.954861	1.10174e-06
SSX2IP	8	0.0342381	0.954427	5.50862e-16
STX17	8	0.0356613	0.953559	5.67536e-10
GPANK1	8	0.0363703	0.953125	1.01231e-10
PCYOX1L	8	0.0370903	0.952691	4.91404e-12
PEX14	8	0.0370903	0.952691	9.61725e-10
SCAP	8	0.0374636	0.952474	1.56782e-13
CRTC2	8	0.0378554	0.952257	2.16509e-09
ABI1	8	0.0386277	0.951823	7.41741e-06
FLCN	8	0.0386277	0.951823	2.03803e-13
NAIF1	8	0.0386277	0.951823	2.56807e-15
RDX	8	0.0394162	0.951389	7.09272e-21
F8A1	8	0.0398104	0.951172	1.55427e-10
ACTG2	8	0.0402169	0.950955	6.76584e-09
AMN1	8	0.0402169	0.950955	1.84137e-06
OSBPL2	8	0.0402169	0.950955	1.69174e-11
TLE4	8	0.0402169	0.950955	2.99289e-16
ZBTB45	8	0.0402169	0.950955	2.81021e-11
CAST	8	0.0410065	0.950521	3.78248e-20
CUL4B	8	0.0410065	0.950521	3.69698e-16
PJA2	8	0.0418357	0.950087	1.61365e-11
TINF2	8	0.0422621	0.94987	4.63351e-11
CCNG2	8	0.0426693	0.949653	2.06488e-07
SYVN1	8	0.0426693	0.949653	4.21528e-08
CCDC9	8	0.0435147	0.949219	5.75744e-07
MLLT11	8	0.0435147	0.949219	1.7958e-21
C1QTNF6	8	0.0448421	0.948568	1.64903e-09
BOD1L1	8	0.0452969	0.948351	2.16076e-13
LRCH4	8	0.0452969	0.948351	1.3074e-08
TMEM168	8	0.0457571	0.948134	1.56863e-09
NDUFB1	8	0.0467066	0.9477	7.61384e-06
ZNF610	8	0.0471553	0.947483	1.10424e-08
TAF1	8	0.0476508	0.947266	9.22087e-15
KIF3C	8	0.0481391	0.947049	8.16337e-14
NISCH	8	0.0481391	0.947049	1.12493e-09
POLR3G	8	0.0481391	0.947049	2.57815e-16
RBM23	8	0.0481391	0.947049	8.7361e-15
SNAI3	8	0.0481391	0.947049	9.46422e-13
TMEM214	8	0.0500973	0.946181	4.43389e-07
TRIM21	8	0.0500973	0.946181	9.37159e-16
WBP2	8	0.0500973	0.946181	2.51691e-08
SARDH	8	0.0505575	0.945964	1.29435e-12
CCDC97	8	0.0510787	0.945747	1.36988e-07
DDX24	8	0.0515583	0.94553	9.31491e-22
ESRP1	8	0.0515583	0.94553	2.45442e-22
PPP1R9B	8	0.0520799	0.945312	7.43414e-14
SERINC2	8	0.0520799	0.945312	9.78827e-15
CTNS	8	0.0531208	0.944878	1.9743e-15
DAPK3	8	0.0531208	0.944878	3.25664e-08
GLIPR1	8	0.0531208	0.944878	8.16004e-17
USP53	8	0.0531208	0.944878	1.68793e-13
PPP1CB	8	0.0541715	0.944444	6.35621e-12
GNPTAB	8	0.0552722	0.94401	5.33495e-12
DNMT3A	8	0.0558223	0.943793	1.32069e-12
LRCH3	8	0.0563842	0.943576	2.93981e-13
MAPK7	8	0.0563842	0.943576	1.79167e-10
THAP5	8	0.0563842	0.943576	2.21961e-05
ZNF548	8	0.0563842	0.943576	1.46784e-11
ZFAND3	8	0.0574999	0.943142	3.03248e-13
IL1RAP	8	0.058675	0.942708	5.32341e-07
ZNF747	8	0.058675	0.942708	1.18326e-05
CHST10	8	0.0598566	0.942274	6.36108e-17
PICALM	8	0.0598566	0.942274	1.48672e-14
ADCY7	8	0.0610273	0.94184	7.20504e-12
CABLES2	8	0.0610273	0.94184	2.65358e-10
ATPAF2	8	0.0622027	0.941406	5.1095e-11
MAP7D1	8	0.0622027	0.941406	1.39437e-11
CDC25C	8	0.0634489	0.940972	2.35228e-11
BSDC1	8	0.0647174	0.940538	2.06402e-08
MRTFA	8	0.0647174	0.940538	1.93585e-07
FBXO8	8	0.065994	0.940104	1.94177e-10
MAP4K3	8	0.065994	0.940104	6.089e-15
ABAT	8	0.0672878	0.93967	2.75338e-13
TIMP2	8	0.0672878	0.93967	5.56202e-14
COBLL1	8	0.0679444	0.939453	9.30634e-15
SNTA1	8	0.0713973	0.938368	2.20334e-06
CCDC66	8	0.0742886	0.9375	7.36139e-10
SLC6A6	8	0.0750172	0.937283	1.03122e-14
TTBK2	8	0.0772395	0.936632	9.09088e-15
ZNF18	8	0.0772395	0.936632	2.61234e-09
RXRB	8	0.079542	0.935981	0.000534601
LIN37	8	0.0803096	0.935764	5.02248e-07
CAND2	8	0.0811007	0.935547	1.15542e-05
HAPLN3	8	0.0835618	0.934896	6.89294e-19
PRPF19	8	0.0844091	0.934679	1.47775e-06
PGGT1B	8	0.0851844	0.934462	6.42438e-08
TAF5L	8	0.0851844	0.934462	2.27436e-16
ATP13A3	8	0.0860241	0.934245	4.44099e-12
TNPO1	8	0.0868398	0.934028	2.21224e-13
DGCR8	8	0.0885294	0.933594	1.86508e-08
CEP63	8	0.0902746	0.93316	1.21515e-12
TMED8	8	0.0902746	0.93316	9.52381e-11
FEM1C	8	0.0920627	0.932726	4.82508e-12
RELT	8	0.0920627	0.932726	3.05355e-06
ZBTB5	8	0.0939064	0.932292	6.2848e-15
TAOK2	8	0.0957221	0.931858	1.20822e-10
POFUT2	8	0.0995675	0.93099	7.86284e-08
ANKLE2	8	0.100507	0.930773	2.23491e-07
ERICH1	8	0.107607	0.929253	5.08633e-05
NHLRC2	8	0.107607	0.929253	1.20444e-10
EFNA3	8	0.109709	0.928819	0.000254381
KCTD7	8	0.109709	0.928819	3.14828e-11
PSMC3IP	8	0.110766	0.928602	4.54567e-05
PCF11	8	0.114104	0.927951	9.31727e-16
RC3H1	8	0.116396	0.927517	2.09327e-12
EMC2	8	0.122207	0.926432	1.07298e-06
FAM98C	8	0.128162	0.925347	1.32381e-11
ULK3	8	0.128162	0.925347	0.00609917
DNAJB2	8	0.138569	0.923611	0.00144284
COIL	8	0.141286	0.923177	2.44243e-14
ZNF135	8	0.141286	0.923177	9.36349e-10
HDAC11	8	0.144023	0.922743	9.60185e-05
MLLT6	8	0.144023	0.922743	5.92086e-11
RAB2B	8	0.144023	0.922743	1.63933e-09
PLAAT1	8	0.146794	0.922309	6.85217e-09
XPR1	8	0.146794	0.922309	8.0286e-20
CNOT3	8	0.149679	0.921875	1.32003e-13
DDX11	8	0.149679	0.921875	1.72833e-13
YWHAG	8	0.163213	0.919922	1.95811e-16
INCENP	8	0.164803	0.919705	6.29997e-07
ERCC2	8	0.171215	0.918837	4.78722e-09
PEX11B	8	0.171215	0.918837	3.83844e-11
DENND1C	8	0.174595	0.918403	0.000247077
SDHC	8	0.177996	0.917969	2.95419e-08
ORAI1	8	0.186582	0.916884	9.38231e-11
ZMYND19	8	0.191965	0.916233	4.5691e-09
ATXN7L2	8	0.199537	0.915365	5.04838e-08
ATAD5	8	0.203244	0.914931	1.96479e-05
MAPK12	8	0.203244	0.914931	6.40747e-10
NR3C1	8	0.207179	0.914497	2.44831e-12
DCTN1	8	0.217194	0.913411	1.58858e-12
NRXN3	8	0.22751	0.912326	4.5416e-13
NDFIP2	8	0.231805	0.911892	1.08021e-15
CLIP1	8	0.233995	0.911675	1.21923e-20
ODF3L2	8	0.236189	0.911458	7.99221e-07
CCDC3	8	0.245385	0.91059	1.82355e-05
TRAPPC12	8	0.245385	0.91059	0.000179396
RABL2B	8	0.254003	0.909722	0.0255037
ZNF529	8	0.268206	0.90842	1.62743e-06
FAM98B	8	0.27822	0.907552	5.60091e-06
CREBBP	8	0.28596	0.906901	2.33073e-08
SIDT2	8	0.293637	0.90625	1.16431e-09
SLC29A3	8	0.296409	0.906033	8.0387e-06
ZNF384	8	0.298989	0.905816	9.78461e-16
RALBP1	8	0.301776	0.905599	3.8265e-15
KIF7	8	0.370842	0.900608	7.3047e-10
CAPN5	8	0.377484	0.900174	8.93415e-09
THAP8	8	0.377484	0.900174	3.34463e-08
REEP4	8	0.41298	0.898003	1.75412e-11
TGFBR1	8	0.420403	0.897569	9.83927e-08
BLMH	8	0.423927	0.897352	1.39019e-05
ENSA	8	0.427908	0.897135	8.66989e-11
ADAM10	8	0.44297	0.896267	6.98849e-08
HNRNPUL2	8	0.471344	0.894748	1.47137e-08
[truncated: 9,123 more rows]
